# Supplementary material for: Genome-wide identification and evolutionary analysis of leucine-rich repeat receptor-like protein kinase genes in soybean
Source: BMC Plant Biol. 2016 Mar 2;16:58. doi: 10.1186/s12870-016-0744-1 (PMC4776374; doi:10.1186/s12870-016-0744-1)
Supplement: Additional file 1: — List of identified LRR-RLK genes in soybean. The ID, gene code, gene length, physical position on chromosome, number of exon/intron/UTR, length of amino-acid/signal peptide, number and position of TM, position of kinase domain for each soybean LRR-RLK gene annotated in this study were included. (XLSX 66 kb) [file 12870_2016_744_MOESM1_ESM.xlsx]

## Sheet: All LRR-RLK genes
ID	Gene Code V2.0	Gene Code V1.1	Gene Length	Chromosome	Physical Position	No. of Exon	No. of Intron	No. of UTR	Length of a.a	Length of Signal Peptides	No. of TM	Position of TM	Position of Kinase
Gm1.1	Glyma.01G001800	Glyma01g00481	3006	Gm01	275426-278431	3	2	2	617	24	2	[239,261]	[333,597]
Gm1.2	Glyma.01G004800	Glyma01g00790	6001	Gm01	446825-452825	12	11	2	901	24	1	[515,537]	[577,853]
Gm1.3	Glyma.01G007400	Glyma01g01080	3583	Gm01	742024-745606	2	1	2	1013	28	2	[640,662]	[700,971]
Gm1.4	Glyma.01G007500	Glyma01g01090	3934	Gm01	746804-750737	2	1	2	1010	28	1	[636,658]	[693,970]
Gm1.5	Glyma.01G020100	Glyma01g02451	8540	Gm01	1999880-2008419	15	14	2	919	29	2	[514,536]	[594,862]
Gm1.6	Glyma.01G028700	Glyma01g03490	6303	Gm01	3014195-3020497	11	10	2	623	24	2	[240,262]	[304,573]
Gm1.7	Glyma.01G043700	Glyma01g05090	3683	Gm01	4755228-4758910	7	6	2	744	0	2	[350,372]	[442,721]
Gm1.8	Glyma.01G062900	Glyma01g07910	4356	Gm01	8885316-8889671	2	1	2	1112	0	1	[726,745]	[787,1058]
Gm1.9	Glyma.01G071700	Glyma01g10100	5216	Gm01	12951040-12956255	11	10	2	621	23	2	[239,261]	[304,567]
Gm1.10	Glyma.01G083200	Glyma01g20885	4181	Gm01	24239286-24243466	7	6	0	772	0	2	[432,454]	[499,698]
Gm1.11	Glyma.01G118800	-	33560	Gm01	40805498-40839057	18	17	0	813	0	1	[457,479]	[521,784]
Gm1.12	Glyma.01G118900	Glyma01g29378	30914	Gm01	40860149-40891062	24	23	2	998	24	2	[598,620]	[661,866]
Gm1.13	Glyma.01G125200	Glyma01g31480	5850	Gm01	43223989-43229838	2	1	2	711	23	1	[319,341]	[420,703]
Gm1.14	Glyma.01G125800	Glyma01g31590	3922	Gm01	43453101-43457022	2	1	2	859	0	2	[489,511]	[573,837]
Gm1.15	Glyma.01G133300	Glyma01g32855	4407	Gm01	45352030-45356436	2	1	2	969	0	2	[613,635]	[689,956]
Gm1.16	Glyma.01G150700	Glyma01g35390	9734	Gm01	48766088-48775821	13	12	2	595	28	1	[245,267]	[313,575]
Gm1.17	Glyma.01G168100	Glyma01g37330	3391	Gm01	50572694-50576084	2	1	0	1127	18	1	[750,772]	[860,1052]
Gm1.18	Glyma.01G197600	Glyma01g40560	4297	Gm01	53149380-53153676	2	1	2	978	19	1	[627,649]	[687,895]
Gm1.19	Glyma.01G197800	Glyma01g40590	3855	Gm01	53170021-53173875	2	1	2	1012	22	1	[638,657]	[691,961]
Gm1.20	Glyma.01G211900	Glyma01g42100	3736	Gm01	54348642-54352377	4	3	2	689	18	2	[313,335]	[420,682]
Gm1.21	Glyma.01G213600	Glyma01g42280	4084	Gm01	54482829-54486912	2	1	2	886	27	2	[517,539]	[599,872]
Gm1.22	Glyma.01G218800	Glyma01g42770	5834	Gm01	54860809-54866642	13	12	2	663	21	0		[368,637]
Gm1.23	Glyma.01G224000	Glyma01g43340	3489	Gm01	55268994-55272482	2	1	2	635	0	1	[260,282]	[340,602]
Gm2.1	Glyma.02G019800	Glyma02g02380	3778	Gm02	1812560-1816337	7	6	2	743	0	2	[349,371]	[463,655]
Gm2.2	Glyma.02G036500	Glyma02g04150	5730	Gm02	3384870-3390599	11	10	2	624	25	2	[241,263]	[305,574]
Gm2.3	Glyma.02G050300	Glyma02g05640	3393	Gm02	4565422-4568814	1	0	0	1130	18	1	[751,773]	[847,1055]
Gm2.4	Glyma.02G076100	Glyma02g08360	6726	Gm02	6645092-6651817	11	10	2	624	25	2	[239,261]	[303,572]
Gm2.5	Glyma.02G097400	Glyma02g10770	6885	Gm02	8742027-8748911	2	1	2	1007	25	1	[646,668]	[722,991]
Gm2.6	Glyma.02G100500	-	3155	Gm02	9458910-9462064	6	5	0	527	0	0		[279,393]
Gm2.7	Glyma.02G120800	Glyma02g13320	4412	Gm02	11926840-11931251	2	1	2	1139	0	1	[729,748]	[789,1061]
Gm2.8	Glyma.02G127800	Glyma02g14160	5198	Gm02	13010651-13015848	11	10	2	621	23	2	[239,261]	[304,567]
Gm2.9	Glyma.02G175500	Glyma02g29610	4415	Gm02	28279877-28284291	3	2	2	644	22	2	[262,284]	[342,638]
Gm2.10	Glyma.02G177000	Glyma02g30370	9348	Gm02	29231345-29240692	16	15	1	752	26	3	[314,336]	[434,706]
Gm2.11	Glyma.02G197000	Glyma02g35550	4207	Gm02	37450546-37454752	2	1	2	957	20	1	[511,533]	[614,885]
Gm2.12	Glyma.02G203600	Glyma02g36490	2565	Gm02	38903734-38906298	1	0	0	854	22	1	[459,481]	[552,845]
Gm2.13	Glyma.02G206300	Glyma02g36780	6190	Gm02	39128882-39135071	3	2	1	979	0	1	[604,626]	[679,962]
Gm2.14	Glyma.02G207400	Glyma02g36940	4833	Gm02	39241332-39246164	11	10	2	638	22	1	[231,253]	[297,517]
Gm2.15	Glyma.02G219800	Glyma02g38440	4369	Gm02	40783290-40787658	2	1	2	648	25	2	[270,292]	[359,621]
Gm2.16	Glyma.02G229500	Glyma02g39470	6685	Gm02	41693337-41700021	9	8	2	686	21	1	[332,354]	[399,655]
Gm2.17	Glyma.02G237000	Glyma02g40340	6029	Gm02	42499866-42505894	2	1	2	654	0	2	[276,298]	[362,624]
Gm2.18	Glyma.02G237300	Glyma02g40380	27250	Gm02	42546664-42573913	19	18	2	879	0	1	[487,509]	[554,819]
Gm2.19	Glyma.02G244400	Glyma02g41160	2797	Gm02	43246859-43249655	4	3	0	612	23	2	[208,230]	[311,569]
Gm2.20	Glyma.02G261400	Glyma02g42920	3164	Gm02	44744143-44747306	2	1	2	833	37	2	[455,477]	[545,809]
Gm2.21	Glyma.02G263900	Glyma02g43150	4193	Gm02	44926221-44930413	9	8	2	645	0	1	[295,317]	[360,614]
Gm2.22	Glyma.02G269200	Glyma02g43650	3522	Gm02	45330937-45334458	2	1	1	1040	0	2	[683,705]	[752,1016]
Gm2.23	Glyma.02G274500	Glyma02g44210	5256	Gm02	45757516-45762771	4	3	2	1008	17	1	[570,592]	[724,996]
Gm2.24	Glyma.02G281100	Glyma02g45010	4717	Gm02	46350420-46355136	2	1	2	999	0	2	[665,684]	[717,985]
Gm2.25	Glyma.02G288600	Glyma02g45800	10415	Gm02	46863739-46874153	24	23	2	1025	0	2	[620,642]	[684,952]
Gm2.26	Glyma.02G297100	Glyma02g46661	2612	Gm02	47478508-47481119	2	1	2	617	0	1	[7,24]	[321,511]
Gm2.27	Glyma.02G302600	Glyma02g47230	3802	Gm02	47807441-47811242	2	1	2	1080	33	1	[713,735]	[771,988]
Gm3.1	Glyma.03G023700	Glyma03g02686	3747	Gm03	2506722-2510468	3	2	2	1071	23	2	[711,733]	[775,1038]
Gm3.2	Glyma.03G026800	Glyma03g03110	2786	Gm03	2935639-2938424	4	3	0	671	0	0		[457,524][527,639]
Gm3.3	Glyma.03G027200	Glyma03g03170	3353	Gm03	2996616-2999968	3	2	2	828	24	2	[470,492]	[533,797]
Gm3.4	Glyma.03G034200	Glyma03g04020	4490	Gm03	3989072-3993561	2	1	2	970	0	2	[613,635]	[689,958]
Gm3.5	Glyma.03G047100	Glyma03g05680	3904	Gm03	5986288-5990191	2	1	2	859	0	2	[488,510]	[573,837]
Gm3.6	Glyma.03G049300	Glyma03g06320	5931	Gm03	6372845-6378775	2	1	2	711	23	1	[319,341]	[420,704]
Gm3.7	Glyma.03G096600	Glyma03g23780	4112	Gm03	28389968-28394079	3	2	0	996	0	1	[622,644]	[678,895]
Gm3.8	Glyma.03G137300	Glyma03g29380	4114	Gm03	35350301-35354414	2	1	2	888	19	1	[535,557]	[610,880]
Gm3.9	Glyma.03G140700	Glyma03g29670	3867	Gm03	35670280-35674146	2	1	2	888	27	2	[542,564]	[606,862]
Gm3.10	Glyma.03G141600	Glyma03g29740	3821	Gm03	35757003-35760823	2	1	2	647	22	0		[346,638]
Gm3.11	Glyma.03G143000	Glyma03g29891	5516	Gm03	35874741-35880256	15	14	0	736	25	0		[418,690]
Gm3.12	Glyma.03G165700	-	4564	Gm03	38045521-38050084	4	3	0	819	0	1	[452,474]	[522,724]
Gm3.13	Glyma.03G165800	Glyma03g32270	4333	Gm03	38051257-38055589	2	1	2	1229	29	1	[863,885]	[935,1150]
Gm3.14	Glyma.03G166300	Glyma03g32320	4408	Gm03	38088383-38092790	2	1	2	1230	28	1	[863,885]	[934,1138]
Gm3.15	Glyma.03G167500	Glyma03g32460	3822	Gm03	38180642-38184463	2	1	2	1026	29	2	[650,672]	[715,984]
Gm3.16	Glyma.03G177600	Glyma03g33480	7206	Gm03	39038546-39045751	15	14	2	932	16	1	[534,556]	[606,873]
Gm3.17	Glyma.03G189800	Glyma03g34750	2510	Gm03	40060513-40063022	2	1	2	674	26	2	[274,296]	[371,573]
Gm3.18	Glyma.03G202000	Glyma03g36040	3784	Gm03	41015996-41019779	2	1	2	945	20	1	[496,518]	[601,873]
Gm3.19	Glyma.03G262500	Glyma03g42330	3198	Gm03	45580912-45584109	2	1	0	990	24	2	[619,641]	[709,975]
Gm3.20	Glyma.03G262700	Glyma03g42360	7706	Gm03	45608123-45615828	17	16	0	734	27	2	[295,317]	[419,698]
Gm4.1	Glyma.04G012800	Glyma04g01430	5902	Gm04	968301-974202	4	3	2	900	18	1	[441,463]	[520,792]
Gm4.2	Glyma.04G026700	Glyma04g02920	3393	Gm04	2163523-2166915	1	0	0	1130	22	2	[753,775]	[839,1055]
Gm4.3	Glyma.04G041400	Glyma04g04390	4030	Gm04	3319907-3323936	3	2	2	728	22	1	[278,300]	[374,626]
Gm4.4	Glyma.04G056200	Glyma04g05912	11130	Gm04	4548094-4559223	27	26	2	985	24	0		[653,912]
Gm4.5	Glyma.04G077100	Glyma04g08170	3839	Gm04	6478777-6482615	3	2	2	659	0	1	[283,305]	[369,562]
Gm4.6	Glyma.04G085200	Glyma04g09010	4304	Gm04	7248163-7252466	2	1	2	982	30	1	[646,668]	[719,972]
Gm4.7	Glyma.04G086700	Glyma04g09160	3538	Gm04	7393180-7396717	2	1	2	1011	29	1	[643,665]	[704,974]
Gm4.8	Glyma.04G088700	Glyma04g09370	3971	Gm04	7629678-7633648	2	1	2	966	22	2	[594,613]	[659,934]
Gm4.9	Glyma.04G088800	Glyma04g09380	3428	Gm04	7664616-7668043	2	1	2	983	21	1	[605,627]	[668,953]
Gm4.10	Glyma.04G115700	Glyma04g12860	3612	Gm04	13274336-13277947	1	0	0	1203	33	2	[819,841]	[907,1176]
Gm4.11	Glyma.04G123200	Glyma04g14695	4617	Gm04	15931141-15935757	8	7	1	443	0	0		[144,358]
Gm4.12	Glyma.04G165400	Glyma04g32920	4180	Gm04	41326473-41330652	2	1	2	1089	27	2	[721,743]	[800,1071]
Gm4.13	Glyma.04G174700	Glyma04g34360	4356	Gm04	43644624-43648979	13	12	0	580	23	2	[235,257]	[296,558]
Gm4.14	Glyma.04G190400	Glyma04g36450	2363	Gm04	46109702-46112064	1	0	2	636	0	2	[279,301]	[345,627]
Gm4.15	Glyma.04G194400	Glyma04g36980	3751	Gm04	46608928-46612678	6	5	1	634	24	0		[402,590]
Gm4.16	Glyma.04G218300	Glyma04g39610	4244	Gm04	48926008-48930251	1	0	2	1187	22	2	[787,809]	[875,1143]
Gm4.17	Glyma.04G220400	Glyma04g39820	5967	Gm04	49102263-49108229	3	2	2	1039	23	2	[581,603]	[763,962]
Gm4.18	Glyma.04G222800	Glyma04g40080	4689	Gm04	49330857-49335545	2	1	2	978	27	1	[620,642]	[697,964]
Gm4.19	Glyma.04G223800	Glyma04g40180	5553	Gm04	49437169-49442721	2	1	2	640	18	3	[414,431]	[348,550]
Gm4.20	Glyma.04G230300	Glyma04g40850	3553	Gm04	49899082-49902634	10	9	0	779	0	1	[496,518]	[552,716]
Gm4.21	Glyma.04G230500	Glyma04g40870	3230	Gm04	49911155-49914384	2	1	2	993	23	1	[617,639]	[679,896]
Gm4.22	Glyma.04G239000	Glyma04g41770	4186	Gm04	50759937-50764122	2	1	2	633	27	2	[253,275]	[332,556]
Gm4.23	Glyma.04G239700	Glyma04g41860	4209	Gm04	50817842-50822050	2	1	2	1089	22	1	[703,725]	[766,1035]
Gm5.1	Glyma.05G011600	Glyma05g08140	2732	Gm05	1043861-1046592	3	2	0	639	17	1	[246,268]	[336,597]
Gm5.2	Glyma.05G024000	Glyma05g00761	5051	Gm05	2085852-2090902	3	2	1	1155	0	1	[784,806]	[867,1072]
Gm5.3	Glyma.05G030100	Glyma05g01420	7497	Gm05	2591656-2599152	15	14	2	649	24	3	[590,612]	[316,581]
Gm5.4	Glyma.05G039900	Glyma05g02470	4111	Gm05	3540909-3545019	3	2	0	1104	25	1	[7,29]	[762,1029]
Gm5.5	Glyma.05G052700	Glyma05g03910	4001	Gm05	4724536-4728536	4	3	2	683	23	1	[307,329]	[412,673]
Gm5.6	Glyma.05G075800	Glyma05g15150	6812	Gm05	9483023-9489834	7	6	2	771	33	1	[399,421]	[496,751]
Gm5.7	Glyma.05G085500	Glyma05g15740	4185	Gm05	15799781-15803965	3	2	2	644	28	1	[282,304]	[375,627]
Gm5.8	Glyma.05G097400	Glyma05g21030	3428	Gm05	25720010-25723437	2	1	2	770	20	1	[323,345]	[466,752]
Gm5.9	Glyma.05G110400	Glyma05g23260	4064	Gm05	29264890-29268953	2	1	2	1008	16	1	[634,653]	[687,957]
Gm5.10	Glyma.05G119500	Glyma05g24770	7233	Gm05	31236891-31244123	11	10	2	621	31	1	[233,255]	[297,567]
Gm5.11	Glyma.05G119600	Glyma05g24790	7843	Gm05	31254781-31262623	11	10	2	615	32	1	[7,24]	[298,568]
Gm5.12	Glyma.05G126400	Glyma05g25641	6847	Gm05	31961493-31968339	5	4	2	1214	0	2	[859,881]	[924,1189]
Gm5.13	Glyma.05G128200	Glyma05g25830	4310	Gm05	32158034-32162343	2	1	2	1163	23	1	[802,824]	[869,1152]
Gm5.14	Glyma.05G134800	Glyma05g26520	4778	Gm05	32731691-32736468	2	1	2	1271	26	2	[890,912]	[971,1248]
Gm5.15	Glyma.05G136900	Glyma05g26771	5513	Gm05	32948084-32953596	2	1	1	1173	0	3	[791,813]	[880,1158]
Gm5.16	Glyma.05G150800	Glyma05g28350	4222	Gm05	34458153-34462374	2	1	2	921	23	2	[477,499]	[574,846]
Gm5.17	Glyma.05G158800	Glyma05g29150	6860	Gm05	35085302-35092161	13	12	2	720	29	1	[365,387]	[440,688]
Gm5.18	Glyma.05G159200	Glyma05g29190	3203	Gm05	35128411-35131613	2	1	2	665	20	1	[287,309]	[390,559]
Gm5.19	Glyma.05G162800	Glyma05g29530	11776	Gm05	35385996-35397771	24	23	2	984	26	2	[617,639]	[678,944]
Gm5.20	Glyma.05G170600	Glyma05g30450	3288	Gm05	36089901-36093188	2	1	2	1023	31	2	[645,667]	[705,931]
Gm5.21	Glyma.05G177500	Glyma05g31120	6763	Gm05	36595634-36602396	11	10	2	610	23	3	[221,243]	[289,558]
Gm5.22	Glyma.05G196400	Glyma05g33000	6492	Gm05	38062130-38068621	10	9	2	596	29	0		[276,545]
Gm5.23	Glyma.05G206300	Glyma05g37960	5264	Gm05	38915403-38920666	13	12	2	656	21	1	[7,24]	[362,630]
Gm5.24	Glyma.05G214300	Glyma05g37130	4252	Gm05	39541210-39545461	2	1	2	615	23	1	[249,271]	[331,593]
Gm5.25	Glyma.05G220900	Glyma05g36470	2851	Gm05	40040654-40043504	3	2	2	632	27	1	[244,266]	[338,604]
Gm5.26	Glyma.05G247300	Glyma05g33700	2804	Gm05	42069523-42072326	2	1	2	656	20	2	[259,281]	[371,631]
Gm6.1	Glyma.06G012700	Glyma06g01480	5718	Gm06	945232-950949	4	3	2	898	19	1	[440,462]	[519,791]
Gm6.2	Glyma.06G026600	Glyma06g02930	4224	Gm06	2050652-2054875	1	0	2	1133	24	2	[758,780]	[842,1058]
Gm6.3	Glyma.06G042500	Glyma06g04530	2788	Gm06	3226378-3229165	3	2	0	590	0	1	[317,339]	[358,564]
Gm6.4	Glyma.06G056400	Glyma06g05900	7934	Gm06	4255938-4263871	27	26	2	984	21	0		[652,911]
Gm6.5	Glyma.06G086800	Glyma06g09120	5268	Gm06	6719974-6725241	2	1	2	984	32	1	[648,670]	[728,974]
Gm6.6	Glyma.06G088400	Glyma06g09290	5968	Gm06	6851664-6857631	2	1	2	1021	29	1	[643,665]	[704,975]
Gm6.7	Glyma.06G090700	Glyma06g09510	3936	Gm06	7047606-7051541	2	1	2	963	22	2	[591,610]	[656,931]
Gm6.8	Glyma.06G090800	Glyma06g09520	3491	Gm06	7077531-7081021	2	1	2	983	22	1	[604,626]	[667,954]
Gm6.9	Glyma.06G124200	Glyma06g12940	4209	Gm06	10098710-10102918	2	1	2	1089	20	1	[704,726]	[767,1036]
Gm6.10	Glyma.06G124700	Glyma06g13000	3985	Gm06	10156836-10160820	2	1	2	633	27	2	[253,275]	[332,538]
Gm6.11	Glyma.06G134700	Glyma06g13970	3256	Gm06	11073498-11076753	2	1	2	992	22	1	[616,638]	[678,893]
Gm6.12	Glyma.06G141100	Glyma06g14630	5521	Gm06	11494039-11499559	2	1	2	642	20	3	[417,434]	[351,612]
Gm6.13	Glyma.06G142500	Glyma06g14770	4757	Gm06	11608177-11612933	2	1	2	978	27	1	[620,642]	[697,964]
Gm6.14	Glyma.06G145500	Glyma06g15060	5115	Gm06	11873447-11878561	3	2	2	1039	25	1	[581,603]	[763,962]
Gm6.15	Glyma.06G147600	Glyma06g15270	4405	Gm06	12052122-12056526	1	0	2	1184	20	1	[784,806]	[872,1141]
Gm6.16	Glyma.06G171700	Glyma06g18010	5862	Gm06	14365351-14371212	7	6	2	763	24	1	[395,417]	[492,747]
Gm6.17	Glyma.06G175100	Glyma06g18420	2316	Gm06	14817156-14819471	1	0	2	631	22	1	[274,296]	[340,622]
Gm6.18	Glyma.06G184400	Glyma06g19620	2854	Gm06	15967828-15970681	2	1	2	623	22	2	[248,267]	[354,604]
Gm6.19	Glyma.06G190000	Glyma06g20210	4782	Gm06	16684814-16689595	13	12	2	604	23	2	[240,262]	[320,582]
Gm6.20	Glyma.06G197600	Glyma06g21311	4153	Gm06	17957916-17962068	2	1	2	1113	0	1	[744,766]	[824,1095]
Gm6.21	Glyma.06G211600	Glyma06g23590	4414	Gm06	21141159-21145572	3	2	2	653	18	1	[257,279]	[350,609]
Gm6.22	Glyma.06G220200	Glyma06g25110	4415	Gm06	25622761-25627175	2	1	2	986	21	0		[672,956]
Gm6.23	Glyma.06G221400	Glyma06g27230	2571	Gm06	27470363-27472933	1	0	0	856	22	2	[459,481]	[552,845]
Gm6.24	Glyma.06G226700	Glyma06g31630	14584	Gm06	32960675-32975258	24	23	2	1012	28	1	[608,630]	[669,936]
Gm6.25	Glyma.06G238700	Glyma06g36230	4425	Gm06	39010283-39014707	1	0	2	1051	26	2	[691,713]	[769,1033]
Gm6.26	Glyma.06G288600	Glyma06g44260	3967	Gm06	47720790-47724756	2	1	2	990	20	1	[626,648]	[685,953]
Gm6.27	Glyma.06G296800	Glyma06g45150	9045	Gm06	48598934-48607978	15	14	1	633	34	1	[313,335]	[360,615]
Gm6.28	Glyma.06G320600	Glyma06g47870	3636	Gm06	50922019-50925654	1	0	0	1211	0	2	[827,849]	[915,1184]
Gm7.1	Glyma.07G001100	Glyma07g00300	6372	Gm07	117084-123455	18	17	0	641	26	1	[224,246]	[439,631]
Gm7.2	Glyma.07G013700	Glyma07g01620	5225	Gm07	1063337-1068561	13	12	2	901	29	2	[527,549]	[595,862]
Gm7.3	Glyma.07G041200	Glyma07g04610	2764	Gm07	3421032-3423795	2	1	2	681	0	1	[266,285]	[373,637]
Gm7.4	Glyma.07G046800	Glyma07g05230	7857	Gm07	3910605-3918461	16	15	2	713	22	1	[282,304]	[409,678]
Gm7.5	Glyma.07G047200	Glyma07g05280	3640	Gm07	3955972-3959611	3	2	2	992	0	2	[680,702]	[770,862][868,978]
Gm7.6	Glyma.07G103500	Glyma07g11680	3216	Gm07	9930137-9933352	2	1	2	684	0	2	[272,294]	[391,651]
Gm7.7	Glyma.07G127100	Glyma07g15270	6037	Gm07	15225777-15231813	12	11	2	901	23	2	[512,534]	[576,853]
Gm7.8	Glyma.07G130700	Glyma07g15680	2895	Gm07	15498849-15501743	3	2	2	617	25	2	[241,263]	[344,594]
Gm7.9	Glyma.07G147800	Glyma07g17910	3769	Gm07	17783634-17787402	2	1	2	1024	33	1	[641,663]	[698,917]
Gm7.10	Glyma.07G155800	Glyma07g19180	4729	Gm07	19162982-19167710	4	3	2	1023	23	1	[636,658]	[692,907]
Gm7.11	Glyma.07G156000	Glyma07g19200	5192	Gm07	19183533-19188724	2	1	2	706	19	1	[314,336]	[416,697]
Gm7.12	Glyma.07G173100	Glyma07g27390	5816	Gm07	30318030-30323845	2	1	2	932	21	1	[475,497]	[580,852]
Gm7.13	Glyma.07G192200	Glyma07g31140	6544	Gm07	35978187-35984730	16	15	2	699	27	2	[298,320]	[424,695]
Gm7.14	Glyma.07G201600	Glyma07g32230	4226	Gm07	37046366-37050591	2	1	2	1007	23	2	[635,657]	[696,915]
Gm7.15	Glyma.07G270700	Glyma07g40100	6111	Gm07	44325483-44331593	19	18	2	930	27	1	[7,29]	[632,895]
Gm7.16	Glyma.07G270800	Glyma07g40110	6841	Gm07	44335116-44341956	20	19	0	987	21	1	[563,585]	[638,904]
Gm8.1	Glyma.08G004200	Glyma08g00650	8107	Gm08	300406-308512	11	10	2	615	0	0		[295,564]
Gm8.2	Glyma.08G013200	Glyma08g01640	5373	Gm08	1039356-1044728	13	12	2	662	21	1	[7,29]	[367,636]
Gm8.3	Glyma.08G020800	Glyma08g02450	4480	Gm08	1683328-1687807	2	1	2	638	23	1	[249,271]	[331,593]
Gm8.4	Glyma.08G027400	Glyma08g03100	2530	Gm08	2191401-2193930	3	2	2	632	27	2	[242,264]	[338,604]
Gm8.5	Glyma.08G048700	Glyma08g05340	3428	Gm08	3794812-3798239	2	1	2	897	30	2	[473,495]	[559,832]
Gm8.6	Glyma.08G055700	Glyma08g06020	3118	Gm08	4284550-4287667	2	1	2	649	21	1	[252,274]	[363,623]
Gm8.7	Glyma.08G062700	Glyma08g06720	2650	Gm08	4829862-4832511	2	1	2	615	0	0		[332,581]
Gm8.8	Glyma.08G062900	Glyma08g06741	2936	Gm08	4837205-4840140	2	1	2	631	17	2	[252,274]	[350,597]
Gm8.9	Glyma.08G074500	Glyma08g07930	7750	Gm08	5684546-5692295	11	10	2	616	32	2	[233,255]	[297,567]
Gm8.10	Glyma.08G083300	Glyma08g08810	5303	Gm08	6286425-6291727	2	1	2	1165	23	1	[803,825]	[871,1154]
Gm8.11	Glyma.08G090000	Glyma08g09510	4719	Gm08	6787634-6792352	2	1	2	1275	26	2	[894,916]	[975,1253]
Gm8.12	Glyma.08G092200	Glyma08g09750	3778	Gm08	6973836-6977613	1	0	2	1136	29	2	[752,774]	[841,1121]
Gm8.13	Glyma.08G107700	Glyma08g11350	4077	Gm08	8284689-8288765	2	1	1	986	0	3	[541,563]	[638,909]
Gm8.14	Glyma.08G116600	Glyma08g12305	6467	Gm08	8968563-8975029	13	12	2	700	29	1	[345,367]	[419,668]
Gm8.15	Glyma.08G117000	Glyma08g12350	3380	Gm08	9019800-9023179	2	1	2	670	19	1	[292,314]	[393,560]
Gm8.16	Glyma.08G123500	Glyma08g13040	10986	Gm08	9494946-9505931	6	5	2	1355	0	0		[1063,1340]
Gm8.17	Glyma.08G123800	Glyma08g13060	4954	Gm08	9509164-9514117	3	2	2	1065	20	1	[640,662]	[787,984]
Gm8.18	Glyma.08G128800	Glyma08g13570	4492	Gm08	9920809-9925300	2	1	2	1006	22	2	[646,668]	[705,993]
Gm8.19	Glyma.08G128900	Glyma08g13580	3563	Gm08	9928385-9931947	2	1	2	1017	22	2	[646,668]	[704,930]
Gm8.20	Glyma.08G134600	Glyma08g14310	7318	Gm08	10315797-10323114	11	10	2	610	23	2	[221,243]	[289,558]
Gm8.21	Glyma.08G174500	Glyma08g18610	5487	Gm08	13945037-13950523	3	2	2	1120	0	2	[745,767]	[814,1082]
Gm8.22	Glyma.08G180800	Glyma08g19270	7327	Gm08	14486612-14493938	11	10	2	616	28	1	[230,252]	[294,563]
Gm8.23	Glyma.08G198100	Glyma08g21171	16265	Gm08	15984099-16000363	13	12	0	676	0	1	[316,338]	[378,643]
Gm8.24	Glyma.08G198500	-	8697	Gm08	16007881-16016577	12	11	2	761	30	2	[536,558]	[598,748]
Gm8.25	Glyma.08G198600	-	3063	Gm08	16026348-16029410	10	9	0	427	0	0		[170,319]
Gm8.26	Glyma.08G198800	-	11200	Gm08	16038744-16049943	13	12	1	897	30	2	[536,558]	[598,864]
Gm8.27	Glyma.08G198900	Glyma08g21190	5156	Gm08	16067696-16072851	13	12	2	895	24	2	[521,543]	[589,856]
Gm8.28	Glyma.08G199400	Glyma08g21321	9244	Gm08	16104743-16113986	13	12	0	897	30	1	[537,559]	[603,863]
Gm8.29	Glyma.08G225900	Glyma08g24170	7158	Gm08	18303275-18310432	16	15	2	690	26	1	[271,293]	[410,674]
Gm8.30	Glyma.08G229100	Glyma08g24610	5624	Gm08	18702845-18708468	7	6	2	838	26	2	[389,411]	[541,805]
Gm8.31	Glyma.08G235800	Glyma08g25590	17688	Gm08	19852600-19870287	24	23	1	1035	26	1	[638,660]	[696,961]
Gm8.32	Glyma.08G235900	Glyma08g25600	17977	Gm08	19899829-19917805	24	23	2	1034	30	2	[637,659]	[694,960]
Gm8.33	Glyma.08G246100	Glyma08g26990	4263	Gm08	21276337-21280599	1	0	2	1136	39	1	[795,817]	[860,1058]
Gm8.34	Glyma.08G255300	Glyma08g28380	4124	Gm08	22624753-22628876	11	10	2	623	23	1	[241,263]	[305,569]
Gm8.35	Glyma.08G266100	Glyma08g34790	7748	Gm08	32444430-32452177	19	18	2	969	15	1	[559,581]	[633,901]
Gm8.36	Glyma.08G302900	Glyma08g41500	4826	Gm08	42096771-42101596	2	1	2	994	30	2	[660,679]	[712,980]
Gm8.37	Glyma.08G333200	Glyma08g44620	3989	Gm08	45024206-45028194	2	1	2	1092	35	2	[712,734]	[771,1037]
Gm8.38	Glyma.08G357200	Glyma08g47200	4097	Gm08	46967463-46971559	3	2	0	690	28	2	[325,347]	[406,612]
Gm8.39	Glyma.08G357400	Glyma08g47220	4527	Gm08	46990314-46994840	2	1	2	1153	0	1	[750,772]	[815,1091]
Gm9.1	Glyma.09G007200	Glyma09g00970	6791	Gm09	519700-526490	16	15	2	711	24	1	[293,315]	[408,675]
Gm9.2	Glyma.09G018800	Glyma09g02190	7475	Gm09	1479784-1487258	19	18	2	954	21	1	[564,586]	[638,903]
Gm9.3	Glyma.09G018900	Glyma09g02205	6316	Gm09	1493815-1500130	18	17	0	896	0	1	[496,518]	[571,837]
Gm9.4	Glyma.09G024900	Glyma09g02881	5799	Gm09	2013514-2019312	3	2	2	1062	18	1	[636,658]	[784,982]
Gm9.5	Glyma.09G048300	Glyma09g05330	4739	Gm09	4172216-4176954	2	1	2	1257	27	1	[882,904]	[960,1235]
Gm9.6	Glyma.09G050300	Glyma09g05550	3899	Gm09	4373865-4377763	3	2	2	1035	0	2	[659,681]	[715,935]
Gm9.7	Glyma.09G097500	Glyma09g13540	3699	Gm09	15653160-15656858	2	1	2	955	25	1	[643,665]	[714,938]
Gm9.8	Glyma.09G099900	Glyma09g15200	20350	Gm09	18139744-18160093	24	23	2	1026	27	2	[629,651]	[686,953]
Gm9.9	Glyma.09G115300	Glyma09g18550	5323	Gm09	25022410-25027732	3	2	2	658	27	2	[276,298]	[353,555]
Gm9.10	Glyma.09G119600	-	3864	Gm09	28626905-28630768	9	8	0	777	0	1	[481,503]	[518,695]
Gm9.11	Glyma.09G152400	Glyma09g27950	8473	Gm09	37473875-37482347	27	26	2	984	0	2	[596,618]	[667,924]
Gm9.12	Glyma.09G154600	Glyma09g28190	3952	Gm09	37766736-37770687	4	3	2	683	26	2	[309,331]	[415,676]
Gm9.13	Glyma.09G160600	Glyma09g28940	2494	Gm09	38477864-38480357	3	2	2	613	0	1	[244,266]	[332,598]
Gm9.14	Glyma.09G161100	Glyma09g29000	3781	Gm09	38516178-38519958	2	1	2	1008	29	1	[636,658]	[693,910]
Gm9.15	Glyma.09G173800	Glyma09g30430	2507	Gm09	39855229-39857735	5	4	0	654	0	3	[430,452]	[365,621]
Gm9.16	Glyma.09G202300	Glyma09g33510	8530	Gm09	42636636-42645165	15	14	2	919	29	2	[514,536]	[594,862]
Gm9.17	Glyma.09G215700	Glyma09g34940	9113	Gm09	43923155-43932267	13	12	2	595	28	1	[244,266]	[313,575]
Gm9.18	Glyma.09G216400	Glyma09g35011	4677	Gm09	43969262-43973938	3	2	2	1027	0	2	[660,682]	[718,937]
Gm9.19	Glyma.09G217200	Glyma09g35090	3095	Gm09	44032262-44035356	2	1	1	971	0	1	[607,629]	[664,898]
Gm9.20	Glyma.09G217500	Glyma09g35140	3411	Gm09	44051872-44055282	2	1	2	1025	0	2	[660,682]	[719,937]
Gm9.21	Glyma.09G230300	Glyma09g36460	5088	Gm09	45384875-45389962	2	1	2	1030	0	2	[652,674]	[716,984]
Gm9.22	Glyma.09G243600	Glyma09g37900	3794	Gm09	46621551-46625344	2	1	2	1009	18	1	[657,679]	[724,988]
Gm9.23	Glyma.09G246600	Glyma09g38220	3251	Gm09	46827387-46830637	2	1	2	617	30	2	[230,252]	[308,579]
Gm9.24	Glyma.09G272300	Glyma09g40880	10146	Gm09	48873276-48883421	20	19	2	956	24	1	[556,578]	[619,887]
Gm9.25	Glyma.09G272900	Glyma09g40941	3687	Gm09	48924298-48927984	2	1	2	607	24	1	[259,281]	[336,598]
Gm9.26	Glyma.09G274600	Glyma09g41110	4348	Gm09	49048944-49053291	2	1	2	967	22	2	[611,633]	[686,949]
Gm10.1	Glyma.10G040500	Glyma10g04620	3913	Gm10	3561542-3565454	2	1	2	1015	24	1	[7,25]	[709,953]
Gm10.2	Glyma.10G065200	Glyma10g07500	3473	Gm10	6225456-6228928	2	1	2	735	0	4	[333,355]	[426,700]
Gm10.3	Glyma.10G069500	Glyma10g08010	9526	Gm10	6829731-6839256	18	17	2	932	22	1	[538,560]	[612,877]
Gm10.4	Glyma.10G081300	Glyma10g09990	4459	Gm10	9621308-9625766	2	1	2	961	18	1	[515,537]	[618,890]
Gm10.5	Glyma.10G091400	Glyma10g11840	5458	Gm10	12469488-12474945	16	15	1	730	26	2	[295,317]	[412,684]
Gm10.6	Glyma.10G126700	Glyma10g25440	5347	Gm10	33673681-33679027	2	1	2	1118	31	1	[755,777]	[823,1090]
Gm10.7	Glyma.10G164700	Glyma10g30710	3776	Gm10	39884140-39887915	2	1	2	1034	0	2	[656,678]	[726,991]
Gm10.8	Glyma.10G177300	Glyma10g32090	3256	Gm10	41071828-41075083	4	3	2	677	24	1	[306,328]	[409,670]
Gm10.9	Glyma.10G195700	Glyma10g33970	3782	Gm10	42731233-42735014	2	1	2	1083	21	1	[756,778]	[811,1082]
Gm10.10	Glyma.10G218800	Glyma10g36280	7083	Gm10	45062697-45069779	11	10	2	624	25	2	[239,261]	[303,572]
Gm10.11	Glyma.10G220700	Glyma10g36490	14722	Gm10	45193087-45207808	2	1	2	1081	25	2	[715,737]	[787,1053]
Gm10.12	Glyma.10G237900	Glyma10g38255	4229	Gm10	46627410-46631638	1	0	2	1269	23	2	[905,927]	[994,1263]
Gm10.13	Glyma.10G242300	Glyma10g38730	7542	Gm10	47081752-47089293	27	26	2	989	37	1	[596,618]	[666,924]
Gm10.14	Glyma.10G261600	Glyma10g40780	3727	Gm10	48665194-48668920	2	1	2	780	27	1	[351,373]	[482,768]
Gm10.15	Glyma.10G270600	Glyma10g41650	2787	Gm10	49282062-49284848	2	1	2	712	23	2	[322,344]	[419,702]
Gm10.16	Glyma.10G271900	Glyma10g41830	3329	Gm10	49416575-49419903	2	1	2	672	26	2	[289,311]	[369,567]
Gm11.1	Glyma.11G019100	Glyma11g02150	3527	Gm11	1346165-1349691	2	1	2	589	22	1	[216,238]	[294,556]
Gm11.2	Glyma.11G024700	Glyma11g02690	5583	Gm11	1747670-1753252	13	12	2	663	21	0		[368,637]
Gm11.3	Glyma.11G028300	Glyma11g03080	4397	Gm11	2026137-2030533	2	1	2	884	27	2	[517,539]	[599,872]
Gm11.4	Glyma.11G030000	Glyma11g03270	3664	Gm11	2166360-2170023	4	3	2	689	25	2	[313,335]	[425,682]
Gm11.5	Glyma.11G043800	Glyma11g04700	4158	Gm11	3244624-3248781	2	1	2	1012	22	1	[638,657]	[691,961]
Gm11.6	Glyma.11G044100	Glyma11g04740	3369	Gm11	3266985-3270353	8	7	0	834	0	1	[492,514]	[553,751]
Gm11.7	Glyma.11G075200	Glyma11g07970	4641	Gm11	5620558-5625198	1	0	2	1131	19	1	[754,776]	[864,1055]
Gm11.8	Glyma.11G105000	Glyma11g11190	5299	Gm11	7970211-7975509	2	1	2	653	23	1	[263,285]	[352,615]
Gm11.9	Glyma.11G114100	Glyma11g12186	3428	Gm11	8718226-8721653	2	1	2	981	23	2	[639,656]	[692,894]
Gm11.10	Glyma.11G167100	Glyma11g29010	7022	Gm11	16310396-16317417	9	8	2	700	0	1	[340,362]	[409,664]
Gm11.11	Glyma.11G179200	Glyma11g18310	4290	Gm11	24482560-24486849	2	1	2	968	23	2	[524,546]	[626,895]
Gm11.12	Glyma.11G199700	Glyma11g31440	4662	Gm11	27773460-27778121	3	2	2	671	0	2	[294,316]	[380,657]
Gm11.13	Glyma.11G200300	Glyma11g31515	18764	Gm11	27912363-27931126	20	19	2	954	26	1	[556,578]	[621,888]
Gm11.14	Glyma.11G211100	Glyma13g21820	8677	Gm11	30373440-30382116	18	17	2	931	22	1	[539,561]	[611,876]
Gm11.15	Glyma.11G214400	Glyma11g33430	3354	Gm11	30787946-30791299	4	3	0	893	24	1	[472,494]	[580,837]
Gm11.16	Glyma.11G232200	Glyma11g35570	4253	Gm11	32761439-32765691	9	8	2	638	34	2	[284,306]	[351,605]
Gm11.17	Glyma.11G233500	Glyma11g35710	3429	Gm11	32884338-32887766	2	1	2	849	0	1	[481,503]	[566,830]
Gm11.18	Glyma.11G240900	Glyma11g38060	8474	Gm11	33511430-33519903	12	11	2	633	18	2	[248,270]	[312,581]
Gm11.19	Glyma.11G254000	Glyma11g36700	4196	Gm11	34453500-34457695	2	1	2	927	30	1	[482,504]	[582,853]
Gm12.1	Glyma.12G002500	Glyma12g00470	5112	Gm12	200655-205766	2	1	2	970	23	2	[619,641]	[684,949]
Gm12.2	Glyma.12G006300	Glyma12g00890	4440	Gm12	484083-488522	2	1	2	1022	0	2	[648,670]	[712,979]
Gm12.3	Glyma.12G007000	Glyma12g00960	3265	Gm12	526362-529626	2	1	2	945	29	2	[607,629]	[673,935]
Gm12.4	Glyma.12G007300	Glyma12g00980	3420	Gm12	541637-545056	2	1	2	944	26	1	[606,628]	[672,934]
Gm12.5	Glyma.12G030000	Glyma12g03370	5858	Gm12	2236581-2242438	2	1	2	667	26	2	[267,289]	[366,629]
Gm12.6	Glyma.12G040000	Glyma12g04390	3831	Gm12	2881839-2885669	2	1	2	987	23	2	[643,665]	[697,971]
Gm12.7	Glyma.12G094200	Glyma12g09960	4270	Gm12	7747150-7751419	2	1	2	968	23	2	[524,546]	[626,898]
Gm12.8	Glyma.12G108400	Glyma12g11835	8617	Gm12	9942804-9951420	16	15	1	802	0	1	[321,343]	[519,773]
Gm12.9	Glyma.12G118600	-	4152	Gm12	12352772-12356923	1	0	2	443	0	1	[243,265]	[301,439]
Gm12.10	Glyma.12G152400	Glyma12g23910	2563	Gm12	22999698-23002260	5	4	0	728	22	2	[359,380]	[452,719]
Gm12.11	Glyma.12G155900	Glyma12g25460	16366	Gm12	24772196-24788561	24	23	2	1011	28	1	[607,629]	[668,935]
Gm12.12	Glyma.12G188100	Glyma12g31360	4176	Gm12	34912304-34916479	2	1	2	967	0	2	[516,538]	[623,892]
Gm12.13	Glyma.12G206800	Glyma12g33450	3812	Gm12	36682976-36686787	2	1	2	995	22	1	[632,654]	[691,920]
Gm12.14	Glyma.12G225800	Glyma12g35440	3178	Gm12	38539307-38542484	1	0	0	1058	26	1	[700,722]	[779,1044]
Gm12.15	Glyma.12G231800	Glyma12g36090	12881	Gm12	39169878-39182758	24	23	2	1007	31	1	[611,633]	[672,939]
Gm12.16	Glyma.12G233000	Glyma12g36161	12835	Gm12	39200409-39213243	24	23	2	1006	31	2	[610,632]	[671,937]
Gm12.17	Glyma.12G233100	Glyma12g36170	12621	Gm12	39218150-39230770	23	22	2	987	25	1	[585,607]	[641,909]
Gm12.18	Glyma.12G233300	Glyma12g36190	13542	Gm12	39235239-39248780	24	23	2	1004	25	2	[602,624]	[665,930]
Gm13.1	Glyma.13G039700	Glyma13g08870	3823	Gm13	12249880-12253702	2	1	1	1088	23	1	[705,727]	[764,1032]
Gm13.2	Glyma.13G039900	Glyma13g08810	2552	Gm13	12319075-12321626	3	2	0	591	20	1	[215,237]	[293,550]
Gm13.3	Glyma.13G050200	Glyma13g07060	4413	Gm13	14608116-14612528	11	10	2	624	24	1	[241,263]	[306,570]
Gm13.4	Glyma.13G056200	Glyma13g06210	4026	Gm13	15396194-15400219	1	0	2	1140	0	1	[799,821]	[863,1062]
Gm13.5	Glyma.13G111800	Glyma13g17160	3182	Gm13	22516873-22520054	2	1	2	606	18	1	[231,253]	[334,599]
Gm13.6	Glyma.13G127100	Glyma13g18920	3897	Gm13	24013027-24016923	5	4	2	974	24	2	[607,629]	[678,936]
Gm13.7	Glyma.13G136700	Glyma13g19960	7441	Gm13	24932869-24940309	16	15	2	950	0	2	[557,579]	[629,828]
Gm13.8	Glyma.13G150000	Glyma13g21380	3115	Gm13	26343629-26346743	2	1	2	688	21	1	[285,307]	[379,653]
Gm13.9	Glyma.13G174900	Glyma13g24340	4117	Gm13	28936881-28940997	2	1	2	1008	0	2	[636,658]	[697,926]
Gm13.10	Glyma.13G184200	Glyma13g25340	10638	Gm13	29789364-29800001	16	15	2	699	27	2	[298,320]	[424,695]
Gm13.11	Glyma.13G224500	Glyma13g29640	10189	Gm13	33725180-33735368	24	23	2	1016	26	2	[613,635]	[675,943]
Gm13.12	Glyma.13G228000	Glyma13g30050	4575	Gm13	34031416-34035990	11	10	2	624	24	1	[240,262]	[303,571]
Gm13.13	Glyma.13G228300	Glyma13g30090	3837	Gm13	34054303-34058139	2	1	2	740	0	1	[364,386]	[465,636][643,728]
Gm13.14	Glyma.13G228700	Glyma13g30131	5793	Gm13	34091721-34097513	11	10	2	628	29	1	[271,293]	[349,597]
Gm13.15	Glyma.13G235000	Glyma13g30830	4419	Gm13	34564235-34568653	2	1	2	1000	21	1	[627,649]	[688,912]
Gm13.16	Glyma.13G244200	Glyma13g31780	7415	Gm13	35346902-35354316	14	13	2	717	25	2	[272,294]	[442,713]
Gm13.17	Glyma.13G251900	-	2135	Gm13	35872841-35874975	2	1	1	423	0	1	[198,220]	[291,413]
Gm13.18	Glyma.13G253300	Glyma13g32630	3991	Gm13	35946415-35950405	2	1	2	964	26	1	[605,627]	[665,944]
Gm13.19	Glyma.13G266000	Glyma13g34090	12962	Gm13	36876648-36889609	24	23	2	1036	29	2	[604,626]	[686,894]
Gm13.20	Glyma.13G266100	Glyma13g34100	12930	Gm13	36896430-36909359	24	23	2	999	26	2	[604,626]	[666,934]
Gm13.21	Glyma.13G266300	Glyma13g34140	11710	Gm13	36930645-36942354	24	23	2	1023	32	2	[613,635]	[674,941]
Gm13.22	Glyma.13G268100	Glyma13g34310	3525	Gm13	37059014-37062538	2	1	2	1027	25	1	[658,680]	[718,935]
Gm13.23	Glyma.13G275100	Glyma13g35020	3177	Gm13	37668682-37671858	1	0	0	1058	26	1	[698,720]	[779,1044]
Gm13.24	Glyma.13G294100	Glyma13g36990	3688	Gm13	39360925-39364612	2	1	2	992	18	1	[628,650]	[687,911]
Gm13.25	Glyma.13G300000	Glyma13g37581	6895	Gm13	39814177-39821071	16	15	2	784	0	2	[316,338]	[498,767]
Gm13.26	Glyma.13G352700	Glyma13g42910	5160	Gm13	44155168-44160327	13	12	2	881	22	1	[510,532]	[577,839]
Gm13.27	Glyma.13G352800	Glyma13g42930	6381	Gm13	44161344-44167724	14	13	2	899	18	2	[524,546]	[594,807]
Gm13.28	Glyma.13G352900	Glyma13g42941	6398	Gm13	44174571-44180968	13	12	2	887	18	2	[514,536]	[583,848]
Gm13.29	Glyma.13G353000	Glyma13g42950	2646	Gm13	44186640-44189285	10	9	0	474	0	1	[121,143]	[184,365]
Gm13.30	Glyma.13G371200	Glyma13g44850	3639	Gm13	45636052-45639690	2	1	2	986	19	1	[605,627]	[672,894]
Gm14.1	Glyma.14G011500	Glyma14g01520	3883	Gm14	868065-871947	2	1	2	1093	33	1	[713,735]	[771,975]
Gm14.2	Glyma.14G026300	Glyma14g02990	10772	Gm14	1887286-1898057	24	23	2	1027	30	2	[621,643]	[683,882]
Gm14.3	Glyma.14G033500	Glyma14g03770	4568	Gm14	2436598-2441165	2	1	2	986	25	2	[652,671]	[704,972]
Gm14.4	Glyma.14G041600	Glyma14g04560	5403	Gm14	3140654-3146056	3	2	2	1003	17	1	[570,592]	[724,996]
Gm14.5	Glyma.14G047900	Glyma14g05240	3518	Gm14	3674124-3677641	2	1	2	1028	22	1	[677,699]	[746,1006]
Gm14.6	Glyma.14G048100	-	3347	Gm14	3731114-3734460	2	1	1	977	22	1	[621,643]	[690,954]
Gm14.7	Glyma.14G048300	Glyma14g05280	6677	Gm14	3757241-3763917	8	7	0	1099	0	1	[742,764]	[812,1076]
Gm14.8	Glyma.14G055900	Glyma14g06051	3148	Gm14	4431906-4435053	2	1	2	826	35	2	[449,471]	[538,802]
Gm14.9	Glyma.14G057400	Glyma14g06230	4273	Gm14	4587989-4592261	9	8	2	643	0	2	[293,315]	[358,612]
Gm14.10	Glyma.14G060300	Glyma14g06570	3977	Gm14	4879085-4883061	2	1	2	1013	19	2	[653,675]	[713,929]
Gm14.11	Glyma.14G060400	Glyma14g06580	3466	Gm14	4901224-4904689	2	1	0	1001	0	1	[639,661]	[698,918]
Gm14.12	Glyma.14G074700	Glyma14g08120	5363	Gm14	6256792-6262154	4	3	2	861	23	2	[411,433]	[493,765]
Gm14.13	Glyma.14G098600	Glyma14g11220	8402	Gm14	9398356-9406757	27	26	2	980	23	0		[651,910]
Gm14.14	Glyma.14G124400	Glyma14g29130	4218	Gm14	19061201-19065418	2	1	2	623	20	1	[247,269]	[325,582]
Gm14.15	Glyma.14G124700	Glyma14g29360	4003	Gm14	19277952-19281954	2	1	2	1087	23	1	[704,726]	[763,1031]
Gm14.16	Glyma.14G137700	Glyma14g18450	3574	Gm14	24669458-24673031	3	2	2	645	25	1	[255,277]	[344,536]
Gm14.17	Glyma.14G144300	Glyma14g21901	4956	Gm14	29685290-29690245	3	2	2	1032	29	1	[635,656]	[696,977]
Gm14.18	Glyma.14G187900	Glyma14g36630	4689	Gm14	45267004-45271692	2	1	2	650	25	2	[272,294]	[361,622]
Gm14.19	Glyma.14G197000	Glyma14g37630	6664	Gm14	46197192-46203855	9	8	2	692	26	1	[338,360]	[406,661]
Gm14.20	Glyma.14G206000	Glyma14g38630	5867	Gm14	47096077-47101943	3	2	2	655	0	2	[277,299]	[363,625]
Gm14.21	Glyma.14G206200	Glyma14g38650	11927	Gm14	47136840-47148766	20	19	2	945	26	2	[551,573]	[617,880]
Gm14.22	Glyma.14G206300	Glyma14g38670	15496	Gm14	47152323-47167818	20	19	2	947	27	2	[554,576]	[620,883]
Gm14.23	Glyma.14G212100	Glyma14g39290	4211	Gm14	47729933-47734143	2	1	2	941	18	1	[484,506]	[589,860]
Gm14.24	Glyma.14G214700	Glyma14g39550	2813	Gm14	47960858-47963670	3	2	0	624	24	2	[222,244]	[323,581]
Gm15.1	Glyma.15G000600	Glyma15g00270	2536	Gm15	57450-59985	2	1	2	664	35	1	[263,285]	[367,633]
Gm15.2	Glyma.15G001500	Glyma15g00360	3992	Gm15	166461-170452	2	1	2	1086	21	1	[742,764]	[801,1072]
Gm15.3	Glyma.15G021300	Glyma15g02440	5121	Gm15	1635954-1641074	13	12	2	905	20	1	[542,564]	[605,818]
Gm15.4	Glyma.15G021400	Glyma15g02450	7727	Gm15	1649117-1656843	13	12	2	897	23	2	[514,536]	[591,856]
Gm15.5	Glyma.15G021800	Glyma15g02510	4686	Gm15	1711831-1716516	13	12	2	892	23	2	[514,536]	[588,854]
Gm15.6	Glyma.15G021900	Glyma15g02520	5781	Gm15	1726301-1732081	13	12	2	888	23	2	[511,533]	[583,846]
Gm15.7	Glyma.15G051600	Glyma15g05730	7042	Gm15	4066976-4074017	11	10	2	616	28	1	[230,252]	[294,563]
Gm15.8	Glyma.15G069500	Glyma15g07520	8265	Gm15	5304688-5312952	15	14	2	755	0	2	[272,294]	[480,751]
Gm15.9	Glyma.15G083800	Glyma15g08990	6272	Gm15	6412945-6419216	12	11	2	662	0	1	[305,327]	[382,629]
Gm15.10	Glyma.15G084200	Glyma15g09050	3308	Gm15	6457877-6461184	2	1	2	682	20	1	[302,324]	[404,574]
Gm15.11	Glyma.15G084500	Glyma15g09101	3837	Gm15	6483234-6487070	11	10	0	568	24	0		[270,515]
Gm15.12	Glyma.15G111600	Glyma15g11820	6893	Gm15	8743533-8750425	16	15	2	710	24	1	[295,317]	[407,674]
Gm15.13	Glyma.15G124900	Glyma15g13100	7450	Gm15	9917306-9924755	19	18	2	957	0	3	[576,598]	[650,915]
Gm15.14	Glyma.15G130900	Glyma15g13840	5563	Gm15	10531252-10536814	3	2	2	1062	18	1	[636,658]	[784,983]
Gm15.15	Glyma.15G155600	Glyma15g16670	4798	Gm15	13002044-13006841	2	1	2	1257	28	2	[882,904]	[960,1235]
Gm15.16	Glyma.15G179300	Glyma15g19800	3397	Gm15	17193110-17196506	2	1	1	615	26	2	[257,274]	[344,608]
Gm15.17	Glyma.15G202700	Glyma15g24620	3178	Gm15	25671047-25674224	2	1	0	1023	0	2	[657,679]	[716,936]
Gm15.18	Glyma.15G203600	Glyma15g26330	3679	Gm15	26056808-26060486	2	1	2	960	0	2	[643,665]	[714,944]
Gm15.19	Glyma.15G215600	Glyma15g29880	5907	Gm15	35287701-35293607	7	6	2	836	26	3	[389,411]	[541,805]
Gm15.20	Glyma.15G237200	Glyma15g37900	3739	Gm15	44659639-44663377	2	1	2	1111	30	1	[768,790]	[837,1106]
Gm15.21	Glyma.15G252600	Glyma15g40320	7499	Gm15	48075362-48082860	3	2	2	1118	0	2	[742,764]	[810,1078]
Gm16.1	Glyma.16G009900	Glyma16g01200	2857	Gm16	876464-879320	2	1	2	704	0	2	[291,310]	[395,659]
Gm16.2	Glyma.16G015000	Glyma16g01750	3462	Gm16	1311659-1315120	1	0	1	1065	20	1	[697,719]	[784,1051]
Gm16.3	Glyma.16G015400	Glyma16g01790	8537	Gm16	1349109-1357645	16	15	2	715	20	1	[283,305]	[410,679]
Gm16.4	Glyma.16G037500	Glyma16g04130	6339	Gm16	3542455-3548793	7	6	2	782	25	1	[390,412]	[483,749]
Gm16.5	Glyma.16G047300	Glyma16g05170	4675	Gm16	4494579-4499253	1	0	2	1042	21	2	[822,844]	[770,968]
Gm16.6	Glyma.16G059700	Glyma16g06440	5371	Gm16	5823438-5828808	7	6	2	794	0	1	[421,443]	[512,706]
Gm16.7	Glyma.16G064100	Glyma16g06940	3310	Gm16	6322034-6325343	2	1	2	955	30	1	[593,615]	[668,934]
Gm16.8	Glyma.16G064200	Glyma16g06950	3543	Gm16	6333543-6337085	2	1	2	945	30	1	[593,615]	[664,925]
Gm16.9	Glyma.16G064400	-	10370	Gm16	6355500-6365869	3	2	1	762	0	1	[413,435]	[482,752]
Gm16.10	Glyma.16G064800	Glyma16g06980	3501	Gm16	6379732-6383232	2	1	0	1121	0	1	[772,794]	[841,1111]
Gm16.11	Glyma.16G064900	-	3963	Gm16	6400179-6404141	2	1	0	1275	30	1	[926,948]	[995,1265]
Gm16.12	Glyma.16G065000	Glyma16g07051	3663	Gm16	6424303-6427965	2	1	0	1175	30	1	[827,849]	[895,1165]
Gm16.13	Glyma.16G065400	Glyma0090s00350	5059	Gm16	6461077-6466135	2	1	1	1563	30	1	[1214,1236]	[1283,1553]
Gm16.14	Glyma.16G065500	Glyma0090s00250	3040	Gm16	6484260-6487299	3	2	2	863	30	1	[526,548]	[595,853]
Gm16.15	Glyma.16G065600	Glyma0090s00200	4050	Gm16	6501502-6505551	3	2	0	1197	30	1	[848,870]	[918,1187]
Gm16.16	Glyma.16G065700	Glyma16g07100	4231	Gm16	6527718-6531948	2	1	2	1203	30	1	[854,876]	[923,1192]
Gm16.17	Glyma.16G078800	Glyma16g08560	3935	Gm16	8103196-8107130	2	1	2	1011	22	1	[632,654]	[690,967]
Gm16.18	Glyma.16G078900	Glyma16g08570	3876	Gm16	8118602-8122477	2	1	2	1013	28	1	[639,661]	[696,972]
Gm16.19	Glyma.16G092600	Glyma16g13560	7844	Gm16	14759924-14767767	17	16	2	939	0	2	[591,613]	[652,919]
Gm16.20	Glyma.16G101800	Glyma16g18090	7088	Gm16	20487702-20494789	19	18	2	967	15	1	[558,580]	[632,899]
Gm16.21	Glyma.16G130400	Glyma16g24230	4288	Gm16	28390495-28394782	2	1	2	1109	20	1	[727,749]	[820,1034]
Gm16.22	Glyma.16G156100	Glyma16g27250	6054	Gm16	31629372-31635425	2	1	2	932	26	2	[600,622]	[686,926]
Gm16.23	Glyma.16G156200	Glyma16g27260	4152	Gm16	31639483-31643634	2	1	2	950	26	4	[854,876]	[718,946]
Gm16.24	Glyma.16G203300	Glyma16g32830	7802	Gm16	36437330-36445131	27	26	2	1009	0	3	[642,664]	[681,939]
Gm16.25	Glyma.16G205100	Glyma16g33010	4006	Gm16	36607332-36611337	4	3	2	684	27	2	[313,335]	[416,677]
Gm16.26	Glyma.16G210100	Glyma16g33540	2465	Gm16	36928857-36931321	3	2	2	636	0	2	[267,289]	[355,621]
Gm16.27	Glyma.16G210500	Glyma16g33580	3831	Gm16	36959125-36962955	2	1	2	1009	29	1	[637,659]	[694,911]
Gm17.1	Glyma.17G047900	Glyma17g05560	3361	Gm17	3632512-3635872	2	1	2	609	24	2	[241,258]	[337,602]
Gm17.2	Glyma.17G070300	Glyma17g07810	5482	Gm17	5503555-5509036	11	10	2	644	24	1	[233,255]	[299,519]
Gm17.3	Glyma.17G071700	Glyma17g07950	3444	Gm17	5612498-5615941	2	1	0	975	22	1	[604,626]	[674,957]
Gm17.4	Glyma.17G087000	Glyma17g09440	4690	Gm17	6731924-6736613	2	1	2	1122	26	2	[710,732]	[781,1049]
Gm17.5	Glyma.17G096500	Glyma17g10470	7647	Gm17	7596694-7604340	13	12	2	603	24	2	[242,264]	[317,582]
Gm17.6	Glyma.17G103400	Glyma17g11160	4028	Gm17	8118176-8122203	2	1	2	1091	27	2	[718,740]	[802,1071]
Gm17.7	Glyma.17G119800	Glyma17g12880	3606	Gm17	9486346-9489951	2	1	2	650	19	1	[258,280]	[347,607]
Gm17.8	Glyma.17G135000	Glyma17g14390	3959	Gm17	10860987-10864945	4	3	2	685	26	1	[308,330]	[413,674]
Gm17.9	Glyma.17G156300	Glyma17g16780	4084	Gm17	13312734-13316817	2	1	2	1010	16	1	[634,653]	[688,953]
Gm17.10	Glyma.17G167600	Glyma17g18350	3351	Gm17	15464108-15467458	2	1	2	761	24	2	[327,349]	[456,742]
Gm17.11	Glyma.17G169300	Glyma17g18520	4014	Gm17	15691414-15695427	3	2	2	652	33	2	[288,310]	[381,632]
Gm17.12	Glyma.17G196200	Glyma17g28950	4298	Gm17	30666953-30671250	3	2	0	650	26	2	[256,278]	[346,540]
Gm17.13	Glyma.17G226100	Glyma17g34380	8607	Gm17	38032261-38040867	27	26	2	980	23	0		[651,910]
Gm17.14	Glyma.17G250800	Glyma17g36910	5447	Gm17	40558554-40564000	4	3	2	854	23	2	[403,425]	[487,758]
Gm18.1	Glyma.18G003000	Glyma18g00610	4110	Gm18	255545-259654	2	1	2	928	30	2	[483,505]	[583,854]
Gm18.2	Glyma.18G016400	Glyma18g01980	7973	Gm18	1168765-1176737	11	10	2	606	18	1	[221,243]	[284,553]
Gm18.3	Glyma.18G023500	Glyma18g02681	3213	Gm18	1712011-1715223	2	1	2	854	0	2	[485,507]	[571,835]
Gm18.4	Glyma.18G025100	Glyma18g02850	4540	Gm18	1860326-1864865	9	8	2	644	34	2	[290,312]	[357,611]
Gm18.5	Glyma.18G042200	Glyma18g04780	3940	Gm18	3557367-3561306	2	1	2	984	0	1	[526,548]	[632,904]
Gm18.6	Glyma.18G050700	Glyma18g05710	11883	Gm18	4365369-4377251	20	19	2	953	26	1	[555,577]	[621,887]
Gm18.7	Glyma.18G051100	Glyma18g05740	4834	Gm18	4423452-4428285	3	2	2	668	0	2	[294,316]	[380,642]
Gm18.8	Glyma.18G059600	Glyma18g06670	8282	Gm18	5283311-5291592	9	8	2	699	0	2	[341,363]	[408,663]
Gm18.9	Glyma.18G073600	Glyma18g08190	3986	Gm18	6992311-6996296	2	1	2	1090	34	1	[710,732]	[769,1036]
Gm18.10	Glyma.18G116800	Glyma18g14680	4908	Gm18	14295368-14300275	2	1	2	987	29	2	[656,675]	[708,976]
Gm18.11	Glyma.18G124500	Glyma18g16150	4477	Gm18	16231260-16235736	7	6	2	737	26	2	[362,384]	[455,714]
Gm18.12	Glyma.18G175700	Glyma18g38440	3104	Gm18	41820940-41824043	2	1	2	699	28	2	[322,344]	[403,674]
Gm18.13	Glyma.18G176000	Glyma18g38470	4104	Gm18	41867319-41871422	2	1	2	1148	0	0		[810,1086]
Gm18.14	Glyma.18G198000	Glyma18g42610	4507	Gm18	47564036-47568542	2	1	2	882	0	2	[534,556]	[602,871]
Gm18.15	Glyma.18G198800	-	3804	Gm18	47704991-47708794	3	2	2	1096	33	2	[751,773]	[817,1085]
Gm18.16	Glyma.18G199000	Glyma18g42700	3705	Gm18	47725473-47729177	2	1	2	1102	0	2	[757,779]	[823,1091]
Gm18.17	Glyma.18G199200	Glyma18g42770	4076	Gm18	47801168-47805243	2	1	1	1010	28	1	[632,654]	[691,907]
Gm18.18	Glyma.18G206400	Glyma18g43730	5214	Gm18	49014311-49019524	2	1	2	706	20	2	[314,336]	[416,695]
Gm18.19	Glyma.18G213600	Glyma18g44600	3007	Gm18	50059489-50062495	2	1	0	930	0	1	[572,594]	[649,912]
Gm18.20	Glyma.18G216200	Glyma18g44870	3611	Gm18	50319842-50323452	2	1	2	607	24	1	[259,281]	[336,597]
Gm18.21	Glyma.18G216800	Glyma18g44930	16986	Gm18	50371768-50388753	20	19	2	953	23	2	[555,577]	[623,891]
Gm18.22	Glyma.18G217000	Glyma18g44950	10235	Gm18	50427219-50437453	20	19	2	957	23	1	[557,579]	[621,889]
Gm18.23	Glyma.18G246400	Glyma18g48170	3191	Gm18	53390263-53393453	2	1	2	618	30	2	[231,253]	[310,579]
Gm18.24	Glyma.18G249700	Glyma18g48481	3659	Gm18	53624721-53628379	2	1	2	1082	49	3	[725,747]	[795,1060]
Gm18.25	Glyma.18G249900	Glyma18g48505	5538	Gm18	53647291-53652828	2	1	2	1070	29	1	[713,735]	[785,1050]
Gm18.26	Glyma.18G250500	Glyma18g48560	3744	Gm18	53691918-53695661	2	1	2	1072	29	1	[715,737]	[787,1052]
Gm18.27	Glyma.18G250900	Glyma18g48590	3853	Gm18	53725185-53729037	2	1	2	1082	26	1	[728,750]	[797,1061]
Gm18.28	Glyma.18G251200	Glyma18g48600	2715	Gm18	53742691-53745405	7	6	0	545	0	0		[301,492]
Gm18.29	Glyma.18G254000	Glyma18g48900	3063	Gm18	54048894-54051956	2	1	2	827	20	1	[466,485]	[535,795]
Gm18.30	Glyma.18G254300	Glyma18g48930	2847	Gm18	54066246-54069092	2	1	2	785	0	2	[424,446]	[493,753]
Gm18.31	Glyma.18G254400	Glyma18g48940	5268	Gm18	54071853-54077120	6	5	1	902	0	1	[541,560]	[610,870]
Gm18.32	Glyma.18G254500	Glyma18g48950	2819	Gm18	54082494-54085312	2	1	2	789	0	2	[428,447]	[497,757]
Gm18.33	Glyma.18G254600	Glyma18g48960	3277	Gm18	54090559-54093835	2	1	2	874	20	1	[513,532]	[582,842]
Gm18.34	Glyma.18G254700	Glyma18g48970	3107	Gm18	54098824-54101930	2	1	2	872	20	1	[511,530]	[580,840]
Gm18.35	Glyma.18G257800	Glyma18g49220	3142	Gm18	54346048-54349189	2	1	2	797	0	2	[106,128]	[508,771]
Gm18.36	Glyma.18G267000	Glyma18g50201	4154	Gm18	55133437-55137590	1	0	2	1136	39	1	[795,817]	[860,1058]
Gm18.37	Glyma.18G268000	Glyma18g50300	7658	Gm18	55205656-55213313	4	3	0	850	0	1	[489,511]	[556,818]
Gm18.38	Glyma.18G278200	Glyma18g51330	4127	Gm18	55980551-55984677	11	10	2	623	23	2	[241,263]	[305,569]
Gm18.39	Glyma.18G284100	Glyma18g52050	3904	Gm18	56477698-56481601	2	1	2	1007	25	1	[646,668]	[722,991]
Gm19.1	Glyma.19G030400	Glyma19g03710	3844	Gm19	3752277-3756120	1	0	2	1131	36	1	[790,812]	[854,1054]
Gm19.2	Glyma.19G039100	Glyma19g05200	8846	Gm19	5535436-5544281	11	10	2	624	24	1	[241,263]	[306,570]
Gm19.3	Glyma.19G063800	Glyma19g10580	3240	Gm19	14572696-14575935	2	1	2	710	21	0		[412,699]
Gm19.4	Glyma.19G070600	Glyma19g10720	4412	Gm19	23186506-23190917	2	1	2	642	30	2	[265,287]	[344,599]
Gm19.5	Glyma.19G074900	Glyma19g22370	6824	Gm19	27195325-27202148	7	6	2	762	26	1	[392,414]	[482,742]
Gm19.6	Glyma.19G081200	Glyma19g23720	3350	Gm19	29326580-29329929	2	1	2	961	30	1	[598,620]	[673,940]
Gm19.7	Glyma.19G087800	Glyma19g25150	14160	Gm19	31243753-31257912	7	6	2	793	0	1	[420,442]	[510,702]
Gm19.8	Glyma.19G115800	Glyma19g29370	6308	Gm19	37107822-37114129	7	6	2	781	25	1	[390,412]	[481,748]
Gm19.9	Glyma.19G140100	Glyma19g32200	5294	Gm19	40162579-40167872	2	1	2	887	18	1	[534,556]	[609,879]
Gm19.10	Glyma.19G143300	Glyma19g32510	3704	Gm19	40439199-40442902	2	1	2	885	26	2	[539,561]	[597,859]
Gm19.11	Glyma.19G144100	Glyma19g32590	3777	Gm19	40532446-40536222	2	1	2	651	25	0		[349,644]
Gm19.12	Glyma.19G167300	Glyma19g35055	4340	Gm19	42834423-42838762	2	1	1	1234	26	1	[863,885]	[934,1154]
Gm19.13	Glyma.19G167400	Glyma19g35070	4467	Gm19	42846378-42850844	2	1	2	1230	27	1	[862,884]	[934,1144]
Gm19.14	Glyma.19G168600	Glyma19g35190	3866	Gm19	42935365-42939230	2	1	2	1022	0	2	[642,664]	[712,981]
Gm19.15	Glyma.19G178400	Glyma19g36211	7396	Gm19	43763089-43770484	15	14	2	931	27	1	[533,555]	[605,804]
Gm19.16	Glyma.19G190200	Glyma19g37430	2766	Gm19	44783932-44786697	2	1	2	723	0	2	[322,344]	[419,687]
Gm19.17	Glyma.19G261700	Glyma19g45130	8379	Gm19	50498827-50507205	16	15	2	721	25	1	[293,315]	[417,685]
Gm20.1	Glyma.20G078100	Glyma20g19640	5446	Gm20	28939497-28944942	2	1	2	1114	35	1	[751,773]	[819,1086]
Gm20.2	Glyma.20G118200	Glyma20g25220	3070	Gm20	36098616-36101685	2	1	2	670	0	2	[308,330]	[391,656]
Gm20.3	Glyma.20G120700	Glyma20g25570	2894	Gm20	36334640-36337533	2	1	2	710	22	0		[417,700]
Gm20.4	Glyma.20G129200	Glyma20g26510	3595	Gm20	37049072-37052666	2	1	2	775	27	1	[350,372]	[481,763]
Gm20.5	Glyma.20G151800	Glyma20g29011	8091	Gm20	39055941-39064031	27	26	2	993	37	1	[596,618]	[670,928]
Gm20.6	Glyma.20G156700	Glyma20g29600	4100	Gm20	39589071-39593170	1	0	2	1268	23	1	[904,926]	[993,1262]
Gm20.7	Glyma.20G170900	Glyma20g31080	4423	Gm20	40876740-40881162	2	1	2	1079	24	2	[713,735]	[785,1051]
Gm20.8	Glyma.20G173000	Glyma20g31320	7286	Gm20	41054564-41061849	11	10	2	624	25	2	[239,261]	[303,572]
Gm20.9	Glyma.20G194400	Glyma20g33620	4059	Gm20	43321848-43325906	2	1	2	1082	21	2	[756,778]	[812,1081]
Gm20.10	Glyma.20G212800	Glyma20g35520	3459	Gm20	44939945-44943403	4	3	2	677	24	2	[305,327]	[409,670]
Gm20.11	Glyma.20G226900	Glyma20g37010	3968	Gm20	46107295-46111262	2	1	2	1032	0	2	[655,677]	[724,987]
-	Glyma.U022900	Glyma11g22090	2756	scaffold_22	342676-345431	2	1	2	624	22	2	[263,282]	[360,605]
-	Glyma.U024800	-	2337	scaffold_229	15479-17815	3	2	0	667	0	0		[387,656]
-	Glyma.U025000	Glyma12g27600	4871	scaffold_23	112817-117687	1	0	2	1052	26	1	[690,712]	[770,1034]
