# Supplementary material for: Genome-wide identification and evolutionary analysis of leucine-rich repeat receptor-like protein kinase genes in soybean
Source: BMC Plant Biol. 2016 Mar 2;16:58. doi: 10.1186/s12870-016-0744-1 (PMC4776374; doi:10.1186/s12870-016-0744-1)
Supplement: Additional file 4: — Putative motifs of all GmLRR-RLKs in each subgroup predicted by MEME. Motifs were identified by MEME software using the deduced amino-acid sequences of GmLRR-RLKs in each group and the relative position of each identified motif was shown. (XLSX 3460 kb) [file 12870_2016_744_MOESM4_ESM.xlsx]

## Sheet: Summary
ID	Groups	Subgroups	Sequences
>Glyma.01G004800.1.p	LRR I	LRR I-a	MPSSIGCILLLTLCDLVLVALVHAQQQIGFISIDCGGTPTNNEYTDEITNIRYTTDGAYIQTGVNKNISSEYAYPKNPNLPLLLSDLRSFPLGERNCYRLVAGKRGELHLIRASFLYGNYDGENKPPEFDLYVDVNFWSTVKFRNASEEVTMEIISVAQSGVTHVCLVNKGAGTPFISGLELRPLNSSIYDTEFGESASLSLFKRWDIGSTNGSGRYEDDIYDRIWSPFNSSSWESVNTSTPINVNDDGYRPPFKVIRTAARPRNGSDTLEFSWTPDDPSWKFYVYLYFAEVEQLEKTQLRKFNIAWNGSPLFDDSLIPRHLFATTLSNSKSLVANEHKISIHKTKDSTLPPILNAVEIYVARQLDALATFEEDVDAILSIKENYRIQRNWVGDPCEPK…
>Glyma.07G013700.1.p	LRR I	LRR I-a	MIHQTMMGMLLQFLYALFGVLTAVVLVQAQDQSGFTSIDCGLPEASSYNEKTTGIFYISDAKFIDAGVSKSISPAQKSTHLQQLAYVRSFPSGERNCYRINVTSGTKYLIRATFFYGNYDGLNQPPQFDLHLGANIWDTVNFPNASLSEISEIIHTPSLDYIQPCLVNTGKGTPFISAIELRTLNNAFYVTASAESLAYYQRYDLGSITNLGYRYNYDVYDRIWVPHGLNQWTQLSSTLHLLDIFQNDYKLPEVVMSTAATPINASAPFQFYWGPDNVDDKFYIYMHFSEVEILAENETRTFNIFMNGKLFYGPLTPGYLTTNTIYAKSALTGATRYLFSLAKTGTSTLPPIINAMEIYKVIDFPQSETEQDDVDAITNIKNAYGVDRNWQGDPCGPVA…
>Glyma.07G127100.1.p	LRR I	LRR I-a	MASSIGCILLLTLCVVLVALVHAQQQIGFISIDCGSSPPNNEYTDDITKIRYTTDGAYIQTGVNKNISSEYAYPKNPNLPLPLSDLRSFPQGERNCYRLVAGRRGSLHLIRASFLYGNYDGVNKPPEFDLYVDVKFWSTVKFRNASEEVTMEIISVAESGVTHVCLVNKGAGTPFISGLELRPLNSSIYSTEFGESASLSLFKRWDIGSLNGSGRYEDDIYDRIWSPFNSSSWESVSTSTPINVNDDGFRPPFEVIRTAARPRNGSDTLEFSWTPDDPSWKFYVYLYFAEVEQLEKTQLRKFNISWNGSPLFDDSLVPRHLFATTLSNSKSLVANEHRISIHKTKDSTLPPILNAVEIFVARQLDALATFEQDVDAILSIKESYRIQRNWVGDPCEPKN…
>Glyma.08G198100.1.p	LRR I	LRR I-a	MEAYEHLTKHKRWYKDDIYDRRWYWRDVKDWYKINTTIDVNKSGNDIYKVPAEVLKTAVQSFNRSYDLHYDFEIEWNLQLNKYSGYYVYFHFAEIQQLAPGLRRIINITLNDENILSEPITLEYMKPVTISNKNATQGFVRFSIRATAESDAPPILNAFEVYKLVTDLNSPTDIKDVDAIVNIKRYYGISRIDWQGDPCVPEIFRWSGLDCSYGINPRIISLNLSSSKLGGQIAASVSDLSELQSLDVSDNSLNGFVPESLSQLEYLRILNIGGNKLSGSIPAKLIERSKNGSLILSVDGNQNLCTSTPCHKRNRVVIPLVATLAGAFILLAVSLFVFRRVQVVVSMKKLKFSNKMEYVDSKKQEFSYSEVQMITNNFERVVGKGGFGTVYYGCIGETR…
>Glyma.08G198500.1.p	LRR I	LRR I-a	MHTDSMRSALVWIFTLNVCLQILFIPGGDSKPHPRFREKITEEYNPGFISIDCGASNDYLDEETSIFYKTDTDFIETGENLLTSSVFINTNIPGLGRQLHTLRSFPEGNRNCYTLKPEYKQGEQQSYLIRAMFGYGNYDGKNHAPTFDLYLGVNYWKNVNTADRSYIWAEIIHAPTTDTIQVCLVNIDTGTPFISSLELRPLSTSIYQIMSQSYLHLWGRFDVGGPVETYYKRYKDDIYDRRWYSPDVKDWYKINTTIDVNKSGNDIYKVPAEVLKTAVQSFNRSYDLYYDYEIEWNVHLNKYSRYYVYFHFAEIQKLAPGLRRIINITLNDENILSEPITLEYMKPVTISNKNATQGFVRFSIRATAESDAPPILNAFEVYELITDLNSPTDIKDVDA…
>Glyma.08G198600.1.p	LRR I	LRR I-a	MQIKSTYGIKQKWQGDPCSPKDLHMEGYNGHNQPRITSLYVGLPQIKPCINNSSIIYIHLSTSFNLICDQSNFQEPVLWDLSNNSLTGSIPDSLSELKSLRILNIGGNKLSGSIPATLSERTRNGSLLILRRRLQDFFIHKLSCFNKIVSVDSKKQEFSYSEVQSITNNFERIVGKGGFGTVYYGCIGETQVAVKMLSPSTQGYQQFLTEELKMNRNIDSDLQAKILTRVHHRCLTPLIGYCNEGTGTALIYEYMTNGDLAEQLSGESQTLIGWEQRLQIALDSAVGLEYLHNGCKPPIVHRDVKTRNILLNENRHEIITGRAAIMKTHEKTHIIKWVGSMLLADDGEIDGVVDTRLQGEYDSEAARKVVDVAMACVAPSSVNRPTMNQVVIELKQCLC…
>Glyma.08G198800.1.p	LRR I	LRR I-a	MHTDSMRSALVWIFTLNVCLQILFIPGGDSKPHPRFREKITEDYNPGFISIDCGASNDYLDEETSIFFKTDTDFIETGENFLTSSQFIQTNDPDLGRQLHTLRSFPEGNRNCYTLKPEYKQGEQKSYLIRAMFGYGNYDGKNHAPTFDLYLGVNYWINVNTATNSYIWTEIIHAPTTDTIQVCLVNIDTGTPFISSLELRPLSTSIYQIMSQSYLHLKGRFDVGGPVVNFYKRYKDDIYDRRWYWRDVKDWYKINTTIDVNKSGNDIYQVPAEILKTAVQSFNRSYDLYHDYEIEWNVHLNKYSRYYVYFHFAEIQKLAPGLRRIINITLNDENILSEPITLEYMKPVTISNKNATQGFVRFSIRATAESDAPPILNAFEVYELITDLNSPTDIKDVDA…
>Glyma.08G198900.1.p	LRR I	LRR I-a	MMGMLLQFLYVLFGVLISVVLVQAQDQSGFISIDCGLPESSSYTEKTTSIFYISDAKFIDAGVSKSISPAEKSTHLQQLAYVRSFPSGERNCYRINVTSGTKYLIRATFFYGNYDGLNQPPQFDLHLGPNLWDTVSFPNASLSEISEIIYTPSLDYIHPCLVNKGQGAPFISTIELRTLKNASYVTASAESLAYYRRYDLGSITNLVYRYNYDVYDRIWVPHGFNQWTQLSSTLNHDIFQNDYKLPEVVMSTAATPINASAPFQFYWDPDNVNEKFYIYMHFNEVKILAENETRTFNIFMNGKLFYGPLTPGYLTKNIIYSTSALTGATRYLFSLAKTGTSTLPPIMNAMEIYKVIDFAQSETEQDDVDAITNIKNAYGVDRNWQGDPCGPVAYIWEGL…
>Glyma.08G199400.1.p	LRR I	LRR I-a	MERETRRIVILNVWAWLALVSLFTIHTNSALENNNPGFISIDCGSEAAYSHTETGIWFETDNDYVGTGSNHMVSSNVNLNYRDYGRQLNTLRCFPKGERNCYTLKPQHGKNNSSKYLIRAFFSYGNYDGKNEAPSFDMYIGVNLVDKVNLTDYADTYWFTEIIQTVSSESIDVCLVKSGPTIPCIASLELRPLNTSIYHTPTAAPQPLLYLQLRIDVGSSALPPPYGDYYFRYKDDVYDRIWRCDLDDTNGWYPLVMESLNLDSGRRSSDIYKLPSQVLRTAVQSPNVSHPLQFDYDNLYAPLDKPYEYYVYFHFLEIQQLPIGKKRIINITLNYQTILTQPLVLEYLKPVTIAPQKTSSGSVLFNVSATSESDAPPILNAFEVYKLITQLDLPTQARD…
>Glyma.13G352700.1.p	LRR I	LRR I-a	MEGHFLFLMFHLSLTLPIIVRAQNQSGFISIDCGLEDEPNYTDETTSIYYSSDVNFTNSGVSHSISSKYKASLDRQFWNVRSFPDGTRNCYTLVVPQVSSKKYLVRARFAYGNYDGKDSLPEFDIYLGDSWWGSVVFQDASSVVTKEIIYAASSNYAHVCLFNTAKGTPFISVLELRVLNSEAYLVNFVELLARFDVGLQDGEIIRYPDDVYDRIWTPYNSNEWTQIDNTLTIDHDATTSFDFLPLPPSIVMGTAAIPANVNDNIEFHFLPKNNASTCYVYMFFAELQKLQANQIREFNIFVNGDILNNAPINPIYLQNAYHLAIIENPLELWINKTSGSTLPPLLNAIEIYMTKNFSLSETYQTDVDGIINVKSIYGIKRNWQGDPCTPLAYLWDGLN…
>Glyma.13G352800.1.p	LRR I	LRR I-a	MGMSRSFLVGFIGGLVLAVLIQAQDQSGFISIDCGAPAGVSYTELTRTGINYISDANFIDTGVSRKIVSELKSVYQQQLWDVRSFPEGKRNCYKISITRGSTYLIRTSFLYGNYDGLNTEPQFDIHLGANRWATVIIYNATIYYAKEIIHVPSQDYVQICLVNTGHGIPFISAIELRTLKNDTYVTQFGSLETYNDYERCDLGSNTGGYRYKDDVYDRFWNTCDFDEDWTPVLNASIPADSLEQNDYEPPAIVLSTAVTPANVSVPLVIKWVPQDPTDQFYVYMHFLEIQVLATNQTRQFSITENGKTWFPNLSPTNQSVDTIYSLRAVSGEQIKYSFEMTENSTLPPIISAIEIYRVIDFQQSDTFQGDVDAITAIKSVYGVTRDWQGDPCAPIDYLW…
>Glyma.13G352900.1.p	LRR I	LRR I-a	MALVYLSSYMMSMTFSIAFLGGLLILAQDQSGFISIDCGAPADINYTEPKTGINYTSDANFVNTGVSGTVETEIISSGYQRQMMNVRSFPEGKRNCYKINITRGSTYLIRTNFLYGNYDGLNKAPQFDIHLGANRWYTVTISNASTPQANEIIYVPSLDYLQICLVDTDHGTPFISAIELRTLKNYTYVTQFGSLEYYNRWDLGSNNSYRYNHDVYDRFWYIYGDNKDWKQLSASIPADSLNQNDYKPPEIILSTAVTPVNASAPLVISWEPPDQTELYYVYMHFTEIQVLAKNQTREFNIAQNGKPWCPNMSPPYQNVTTIYSRLGTSGKKIEYSLEKTKDSSLPPIINAIEIYRVINFQQSDTHQGDVDAIATIKSVYGMTRDWQGDPCSPVAYLWN…
>Glyma.13G353000.1.p	LRR I	LRR I-a	MGIKSHYILTSSVRKSWQGDPCAPSKYSWNGLNRSNNGYNSPTIIALDLSNNILTGPLPDFSQLQHLKALNLSGNRLSDEIPSLLTERSNNGSLSLRFCVGNPYLCRVSPCEEDKKNIALLVAGILSAVVFFIALGIVLNIIWRRRCNRKPALKQAVRSNEEIVLKTNNTQYTYSQILTITDNFDKMIGKGGCGIVYLGSLQDGTQVAVKMLLPKCPQGSQQFQTEAQLLMRVHHKNLASFLGYCNEVGHTGIIYEYMAYGNLEEYLSDARREPLSWRQRIQIAVDAAQGIEYLHHGCKPPIIHRDIKTANILLNEKMQAKVADFGFSKLFSAENESHVSTVVIGTFGYVDPEYYTSSRLTEKIDLITGQPAIIKGHQNTHIAQWVDNFLVRGDIQQIV…
>Glyma.15G021300.1.p	LRR I	LRR I-a	MDGKWRCHWAWSCTLWCVLAYTVSEFTGKSIVMATGKNSMHHKQGRRKLDDVTGSICIDCGIAEGLDYTDDKTQIHYTSDAQFIGTGTSKSISHKFISDTPQRTFTNVRSFPEGKKNCYTLRHPEGRNTIYLIRASFMYGNYDDLNKLPQFDLYIGVNLWDTVMFENATHVVIKEILHVPSLDELYVCLLNTDKGTPFISALEVRHFDHSSYRTKSELLSLYRRFDIGSTTNEIVRYDKDVYDRMWYPYNLPDSTPLNTSFTVDSLNHTAYHLPSAVMKTAVRPTNENDSLEFEFDTGQPTSESYVYMHFAEIEVLNENECRAFDITLNGKLWAEYVTPTYLQSNTIDGNQSIRGSKLKFSMHKKPNSTHPPILNAMEIYIVKEFLHSPTNQDDVKAII…
>Glyma.15G021400.1.p	LRR I	LRR I-a	MGMSRSFLVAFLGCLLLAVPIQAQDQSGFISIACGAPAGVNFTVPKTGLNYTSDANFINTGVSRTIVPELRDQFQRYVWNLRSFPEGKRNCYKINITRGSKYLIRASFLYGNYDGLNMLPQFDLLLGANRWRTVNINNASVSRDFEIIYVPSLDYVHICMVDTGLGTPFISAIELRSLRNDIYETEFGSLEKYIRRDLGSNKGYRYDDDVYDRYWSYDDADTWYDNVDKWRKLNFPIDADSLVQNKYQPPAVVMSTAVTPANVSAPLVISWEPDDPKESFYVYMHFTEIQVLAKNQTREFNITLNGKLWYENESPRYHSVNTIYSTSGISGKLINFSFVMTETSTLPPIINAIEIYRVKEFPQQDTYQGDVDAITTIKSVYGVTRDWQGDPCSPKDYLW…
>Glyma.15G021800.1.p	LRR I	LRR I-a	MGMSRSFLVTFLGCLVLAVLIQAQDQSGFISIACGAPAGVNFTVPNTGLNYTSDANFINTGVSRTIVPELRDQFLQNVWNLRSFPEGQRNCYKINITRGSKYLIRASFLYGNYDGLNMLPKFDLLLGANRWLTVNINNASVSLDFEIIYVPSLDYVHICMVDTGHGTPFISAIELRTLRIDIYETRFGSLETDFRVDLGSNRGYRYNYDVYDRYWSGADLDTWRPLNFPIDADSLVQNDYKPPAVVMSTAITPANVSAPLVISWKPDDPKDSFYVYLHFTEIQVLAKNQTREFNITLNGNPWTENISPRYHSVNTIYSTSGISGEKINFSFVMTETSTLPPIINAIEIYRVKEFPQPDTYQGDVDAITTIKSVYGVTRDWQGDPCSPKDYLWEGLNCTY…
>Glyma.15G021900.1.p	LRR I	LRR I-a	MGMSMSFHVVLLVSLVLAVLIQAQDQSGFISIDCGAPDVNYTESTTGINYTSDANFINTGVSRIIASELKNGYQKQAWYVRSFPEGVRNCYKINITRGSTYLIRASFLYGNYDGLNMLPQFDLLLGANRWATVTIYNASLDQFNEIIHVPSLDSVQLCLVNTGHGTPFISAVELRTLKNDTYVTRFGSLETYNRWDLGSNQAYRYNYDVYDRAWFTYGNNNDWTQLNVSISVDSLSQSDFKPPAIVMSTAVTPVNASAPLVISWEPQDQTELYYVYMHFTEVEVLEKNQTREFNINQNGKPWYQNLSPRYQKADTIYSGIGTSGEKIKYSLEMTENSNLPPIINAIEIYRLKDFQQSDTYQGDVDVITTIKSVYKVTRDWQGDPCGPVAYLWHGLNCTY…
>Glyma.01G020100.1.p	LRR I	LRR I-b	MMELPDIWILRLVVACVFCLLIFIRSASGSATEGFENIACCADSNYTDPQTTLNYTTDYRWFPDKGSCRRTKDVLNEKVRLFFVDEGKRCYNLPTIKNKVYLIRGTFPFNGVNSSFNVSIGVTQLGAVRSSGLQDLEIEGIFRATKDYIDFCLVKGEVDPFISQLELRPLPEEYLHDLPASVLKLISRNSFWGTKDEIRFPTDPSDRIWKATSSSLSALLLSSNVSNFDLKSNVTPPLQVLQTAVTHPDRLQFVLSGLDIEDNEYRVFLYFLELNSTVKAGKRVFDIYVNGEIKKERFDILAGGSNYTYTVLNVSANGLLNLTLVKASGAEFGPLLNAYEVLQMRSWIEETNQKDVEGIQKIREELLLQNQDNKALESWTGDPCFFPWQGITCDGSNGS…
>Glyma.03G177600.1.p	LRR I	LRR I-b	MESILLFFSSFKFALSLSLILHSPFSSAQIMQGFVSLDCGGTEKFADEIGLHWTPDDKLTYGQISTISVVNETRKQYTTLRHFPADSRKYCYTLEVVSRTRYLLRASFLYGNFDDNNVYPKFDISIGPTHWSTIVISDANSIEMRELIFLASSPTVSVCLSNATTGQPFISTLELRQFNGSVYYTQFEEHFYLSVSARINFGAESDAPIRYPDDPFDRIWESDSVKKANYLVDVAAGTEKISTTVPIDVNRDEMPPVKVMQTAVVGTNGSLTYRLNLDGFPGTGWAFTYFAEIEDLDPNESRKFRLVLPGQPDISKAVVNIEENAQGKYRLYEPGFTNISLPFVLSFRFGKTYDSSRGPLLNAMEINMYLEKNDGSLDGATISNILSHYSAEDWAQEGG…
>Glyma.09G202300.1.p	LRR I	LRR I-b	MMELPDIWILRLVVACVFCLHIFIRSASGYATEGFENIACCADSNYTDPQTTLNYTTDYRWFPDKGSCRRTKDVLNEKVRLFFVDEGKRCYNLSTIKNKVYLIRGTFPFNGVNSSFNVSIGVTQLGAVRSSGLQDLEIEGVFRAAKDYIDICLVKGEVDPLISHIELRPLPEEYLHDLPASVLKLISRNSLWGSKDEIRFPTDPSDRIWKATSSPSSALLVSSNVSNFDLKSNVTPPLQVLQTALTHPERLQFMHSGIDTEDNEYRVFLYFLELNSTVKAGKRVFDIYVNGEIKKERFDILAEGSNYTYTVLNVSANGLLNLTLVKASGAEFGPLLNAYEILQMRSWIEETNHKDVEVIQKIKEEVLLQNQGNKALESWTGDPCFFPWQGITCDSSNGS…
>Glyma.13G136700.1.p	LRR I	LRR I-b	MLTDFILSYILKNSKRSGRNLLGEEMENRVPFFFFFLFSFSLLLLLLLELSSAQMPGFVSLDCGGKENFTDEIGLNWTPDKLRYGEISNISVANETRKQYTALRHFPADSRKYCYTLDVVSRTRYLLRASFLYGNFDANNVYPKFDIFIGATHWSTIVISDANTIEMRELIFLALSPTVSVCLSNATTGKPFISTLELRQFNGSVYYTYTEEHFYLSVSARINFGADSDAPIRYPDDPFDRIWESDSVKKANYLVDVAAGTRKISTNKSIDVNSDEMPPMKVMQTAVVGTNGSLTYRLNLDGFPGFAWAFTYFAEIEDLAENESRKFRLVLPGHSDISKAVVNIEENAPGKYRLYEPGYTNLSLPFVLSFRFGKTSDSSRGPLLNAMEINEYLEKNDGS…
>Glyma.16G092600.1.p	LRR I	LRR I-b	MTSWTSGMHGLASFCFAASGLSLSVNKMALFSIWFHICSRSENDEHDFSFVAVLKSRTLPGFLSLSCGGRTSFRDTSNISWVPDTSYITTGKTTTITYSDDSSALNISARFFLNSRRRKCYRIPVNNSTTLVLVRATFLYKNYDGLGKPPKFSASIGTAIAATINLAESDPWSEEFLWTVNKDTLSFCLNAIPKGGSPVISSLEIRPLPQGAYTNGMADFPNKLLRKSYRIDCGHSNGSIRYPLDPFDRIWDADRSFTPFHVATGFKIQLSFKQSSLEEKPPPAILQTGRVLARRNTLTYSLPLDALGDYYIILYFAGILPVFPSFDVLINGELVKSNYTINSSETSALYLTRKGIGSLNITLKSISFCPQINAFEVYKMVDVPSDASSTTVSALQVIQ…
>Glyma.19G178400.1.p	LRR I	LRR I-b	MESIFLSSFKFALSLSLLLHSPSFSSAQIMQGFVSLDCGGTEKFTDELGLHWTPDDKLTYGQISTISVANETRKQYTTLRHFPADSRKYCYTLEVVSRTRYLLRASFLYGNFDNNNVYPKFDISVGATHWSTIVISDANSIEMRELIFLASSPTVSVCLSNATTGQPFISTLELRQFNGSVYYTQFEQHFYLSVSARINFGAESDAPIRYPDDPFDRIWESDSVKKANYLVDVAAGTEKISTTVPIDVNRDEMPPVKVMQTAVVGTNGSLTYRLNLDGFPGTGWAFTYFAEIEDLDPDESRKFRLVLPGQPDISKAVVNIEENAQGKYRLYEPGFTNISLPFVLSFRFGKTYDSSRGPLLNAMEINMYLEKNDGSLDGATISNILSHYSAADWLQEGGD…
>Glyma.01G028700.1.p	LRR II	LRR II	MEHSSLVFWLLGFLLLLLMEISSAALSPSGINYEVVALMAIKNGLIDPHNVLENWDINSVDPCSWRMITCSPDGSVSVLGLPSQNLSGTLSPGIGNLTNLQSVLLQNNAISGRIPAAIGSLEKLQTLDISNNAFSGEIPSSLGGLKNLNYLRLNNNSLTGSCPQSLSNIEGLTLVDLSYNNLSGSLPRISARTLKIVGNPLICGPKANNCSTVLPEPLSFPPDALRGQSDSGKKSHHVALAFGASFGAAFVLVIIVGFLVWWRYRRNQQIFFDVNEHYDPEVRLGHLKRFSFKELRAATDHFNSKNILGRGGFGIVYKACLNDGSVVAVKRLKDYNAAGGEIQFQTEVETISLAVHRNLLRLSGFCSTQHERLLVYPYMSNGSVASRLKDHIHGRPALD…
>Glyma.01G071700.1.p	LRR II	LRR II	MERRRDVALFCLALFFLWTSVAALLSPKGVNYEVQALMGIRNSLADPHSVLNNWDPDAVDPCNWAMVTCSSDHFVIALGIPSQNISGTLSPSIGNLTNLQTVLLQDNNITGPIPSEIGRLQKLQTLDLSDNFFTGQLPDSLSHMKGLHYLRLNNNSLTGPIPSSLANMTQLAFLDISYNNLSEPVPRINAKTFNIVGNPQICVTGVEKNCSRTTSIPSAPNNSQDSQSTKRPKSHKVALAFASSLSCICLLILGLGFLIWWRQRYNKQIFFVVNEQHREEVCLGNLKKFHFRELQLATNNFSSKNLIGKGGFGNVYKGYLQDGTVIAVKRLKDGNAIGGEIQFQTEVEMISLAVHRNLLRLYGFCMTATERLLVYPYMSNGSVASRLKAKPALDWPTRK…
>Glyma.02G036500.1.p	LRR II	LRR II	MEHSSSLVFWLLGLLLLLLMEISSAALSPSGINYEVVALMAIKNDLIDPHNVLENWDINSVDPCSWRMITCSPDGSVSALGLPSQNLSGTLSPGIGNLTNLQSVLLQNNAISGRIPAAIGSLEKLQTLDLSNNTFSGEIPSSLGGLKNLNYLRLNNNSLTGSCPQSLSNIEGLTLVDLSYNNLSGSLPRISARTLKIVGNSLICGPKANNCSTILPEPLSFPPDALRGQSDSGKKSHHVALAFGASFGAAFVLVIIVGFLVWWRYRRNQQIFFDVNEHYDPEVRLGHLKRFSFKELRAATDHFNSKNILGRGGFGIVYKACLNDGSVVAVKRLKDYNAAGGEIQFQTEVETISLAVHRNLLRLSGFCSTQHERLLVYPYMSNGSVASRLKDHIHGRPAL…
>Glyma.02G076100.1.p	LRR II	LRR II	MERELWGSVFIYWVLLARPLWLVSANMEGDALHSLRTNLQDPNNVLQSWDPTLVNPCTWFHVTCNNDNSVIRVDLGNAVLSGQLVPQLGQLKNLQYLELYSNNISGPIPNDLGNLTNLVSLDLYLNRFSGPIPESLGKLSKLRFLRLNNNSLTGPIPMPLTNITALQVLDLSNNQLSGVVPDNGSFSLFTPISFNNNLDLCGPVTGHPCPGSPPFSPPPPFVPPSPISAPEGNSATGAIAGGVAAGAALLFAAPAIVFAWWRRRKPQEFFFDVPAEEDPEVHLGQLKRFSLRELQVATDTFSNKNILGRGGFGKVYKGRLTDGSLVAVKRLKEERTPGGELQFQTEVEMISMAVHRNLLRLRGFCMTPTERLLVYPYMANGSVASCLRERPAHQQPLDW…
>Glyma.02G127800.1.p	LRR II	LRR II	MERSGDVALFCLALFFLWTSVAALLSPKGVNYEVQALMSIKNSLVDPHSVLNNWDTDAVDPCNWAMVTCSSDHFVIALGIPSQSISGTLSPSIGNLTNLQTVLLQDNNITGPIPFEIGRLQKLQTLDLSDNFFTGQLPDTLSYMKGLHYLRLNNNSLTGPIPSSLANMTQLAFLDISYNNLSEPVPRINAKTFNIIGNPQICATGVEKNCFRTTSIPSAPNNSQDSQSTKRPKSHKFALAFASSLSCICLLILGLGFLIWWRQRYNKQIFFDVNEQHREEVCLGNLKKFHFRELQLATNNFSSKNLIGKGGFGNVYKGYVQDGTVIAVKRLKDGNAIGGEIQFQTEVEMISLAVHRNLLRLYGFCMTATERLLVYPYMSNGSVASRLKAKPALDWATRK…
>Glyma.02G207400.1.p	LRR II	LRR II	MALHSLFFFFFFFFSRYTLSSASQPRNPEVEALMYIKAALHDPHGVLNNWDEYSVDACSWTMITCSSDYLVIGLGAPSQSLSGTLSPSIGNLTNLRQVLLQNNNISGNIPPALGNLPKLQTLDLSNNRFSGLIPASLSLLNSLQYLRLNNNNLSGSFPVSLAKTPQLAFLDLSYNNLSGPLPKFPARSFNIVGNPLVCGSSTTEGCSGSATLMPISFSQVSSEGKHKSKRLAIALGVSLSCASLILLLFGLLWYRKKRQHGAMLYISDCKEEGVLSLGNLKNFSFRELLHATDNFSSKNILGAGGFGNVYRGKLGDGTMVAVKRLKDVNGSAGESQFQTELEMISLAVHRNLLRLIGYCATPNEKLLVYPYMSNGSVASRLRGKPALDWNTRKRIAIGA…
>Glyma.05G119500.1.p	LRR II	LRR II	MANMERVISDFMSWFPLWAILVLDLLLKVSGNTEGDALTALKNSVSDPNNVLQSWDSTLVDPCTWFHVTCNNENSVTRVDLGNANLSGQLVPQLGQLPNLQYLELYSNNITGKIPDELGSLRNLVSLDLYSNNITGPISDNLANLKKLRFLRLNNNSLSGKIPVRLTTVDSLQVLDLSNNNLTGDIPINGSFSSFTPISFRNNPSLNNTLVPPPAVTPPQSSSGNGNRAIVIIAGGVAVGAALLFAAPVIVLVYWKRRKPRDFFFDVAAEEDPEVHLGQLKRFSLRELQVATDTFNNKNILGKGGFGKVYKGRLTNGDLVAVKRLKEERTQGGEMQFQTEVEMISMAVHRNLLRLRGFCMTPTERLLVYPFMSNGSVASCLRDRPESQPPLEWPKRKNI…
>Glyma.05G119600.1.p	LRR II	LRR II	MTNMQRVVSSFMSLFLILWMFVVLDLVIKVSGNAEGDALMALKNNMIDPSDALRSWDATLVHPCTWLHVFCNSENSVTRVDLGNENLSGQLVPQLGQLPNLEYLELYSNNITGEIPVELGSLTNLVSLDLYLNKITGPIPDGLANLKKLKSLRLNNNSLSGNIPVGLTTINSLQVLDLANNNLTGNVPVYGSFSIFTPISFKNNPFLYQTTPVTPAATPQQNPSGNGITAIGVIAGGVAVGAALLFASPVIAIVYWNRRKPPDDYFDVAAEEDPEVSFGQLKKFSLPELRIATDNFSNNNILGKGGYGKVYIGRLTNGGNVAVKRLNPERIRGEDKQFKREVEMISMAVHRNLLRLIGFCMTSSERLLVYPLMVNGSLESCLREPSESKPPLEWPMRKR…
>Glyma.05G177500.1.p	LRR II	LRR II	MPVEMDFIFVLLLLGCLCSFVLPDTQGDALFALKISLNASAHQLTDWNQNQVNPCTWSRVYCDSNNNVMQVSLAYMGFTGYLTPIIGVLKYLTALSLQGNGITGNIPKELGNLTSLSRLDLESNKLTGEIPSSLGNLKRLQFLTLSQNNLSGTIPESLASLPILINVLLDSNNLSGQIPEQLFKVPKYNFTGNNLNCGASYHQPCETDNADQGSSHKPKTGLIVGIVIGLVVILFLGGLLFFWCKGRHKSYRREVFVDVAGEVDRRIAFGQLRRFAWRELQIATDNFSEKNVLGQGGFGKVYKGVLADNTKVAVKRLTDYESPGGDAAFQREVEMISVAVHRNLLRLIGFCTTPTERLLVYPFMQNLSVAYRLRELKPGEPVLDWPTRKRVALGTARGL…
>Glyma.05G196400.1.p	LRR II	LRR II	MFRQNFSRGPLKILTRWLIFLTILQVGCAIKDPDVEGEALLDVLHFLNDSNKQITDWDSFLVSPCFSWSHVTCRNGHVISLALASVGFSGTLSPSITKLKYLSSLELQNNNLSGPLPDYISNLTELQYLNLADNSFNGSIPANWGELPNLKHLDLSSNGLTGSIPMQLFSVPLFNFSDTHLQCGPGFEQSCASKSENPASAHKSKLAKIVRYASCGAFALLCLGAIFTYRHHRKHWRKSDDVFVDVSGEDESKIFFGQLRRFSWRELQLATKNFSEGNVIGQGGFGKVYKGVLSDNTKVAVKRLIDYHNPGGEAAFEREVQLISVAVHRNLLRLIGFCTTTTERILVYPFMENLSVAYRLRDLKPGEKGLDWPTRKRVAFGTAHGLEYLHEQCNPKIIH…
>Glyma.08G004200.1.p	LRR II	LRR II	MVCVQRAKLVDSNLEIKEVYMFRQNLSRGPLKILTRWLIFLTILQVSCAIKDPDVEGEALLDLLHFLNDSNKQITDWDSFLVSPCFSWSHVTCRNGHVISLALASVGFSGTLSPSIIKLKYLSSLELQNNNLSGPLPDYISNLTELQYLNLADNNFNGSIPAKWGEVPNLKHLDLSSNGLTGSIPKQLFSVPLFNFTDTQLQCGPGFEQPCASKSENPASAHKSKLAKIVRYASCGAFALLCLGAIFTYRQHQKHRRKIDVFVDVSGEDERKISFGQLRRFSWRELQLATKNFSEGNVIGQGGFGKVYKGVLSDNTKVAVKRLIDYHNPGGEAAFEREVQLISVAVHRNLLRLIGFCTTTTERILVYPFMENLSVAYRLRDLKPGEKGLDWPTRKRVAF…
>Glyma.08G074500.1.p	LRR II	LRR II	MTNMERMISSFMSLFFILWIFVVLDLVLKVYGHAEGDALIVLKNSMIDPNNALHNWDASLVSPCTWFHVTCSENSVIRVELGNANLSGKLVPELGQLPNLQYLELYSNNITGEIPVELGNLTNLVSLDLYMNKITGPIPDELANLNQLQSLRLNDNSLLGNIPVGLTTINSLQVLDLSNNNLTGDVPVNGSFSIFTPISFNNNPFLNKTIPVTPAATPQQNPSGNGIKAIGVIAGGVAVGAALLFASPVIALVYWNRRKPLDDYFDVAAEEDPEVSLGQLKKFSLPELRIATDNFSNKNILGKGGFGKVYKGRLTNGDDVAVKRLNPESIRGDDKQFQIEVDMISMAVHRNLLRLIGFCMTSSERLLVYPLMANGSVESRLREPSESQPPLDWPKRKNI…
>Glyma.08G134600.1.p	LRR II	LRR II	MPVEMDFIFVLLLLGCLCSFVLPDTQGDALFALKISLNASAHQLTDWNQNQVNPCTWSRVYCDSNNNVMQVSLAYMGFTGYLNPRIGVLKYLTALSLQGNGITGNIPKELGNLTSLSRLDLEGNKLTGEIPSSLGNLKKLQFLTLSQNNLSGTIPESLASLPILINVLLDSNNLSGQIPEQLFKVPKYNFTGNNLSCGASYHQPCETDNADQGSSHKPKTGLIVGIVIGLVVILFLGGLMFFGCKGRHKGYRREVFVDVAGEVDRRIAFGQLRRFAWRELQIATDNFSEKNVLGQGGFGKVYKGVLADNTKVAVKRLTDYESPGGDAAFQREVEMISVAVHRNLLRLIGFCTTPTERLLVYPFMQNLSVAYRLREIKPGEPVLDWPTRKQVALGTARGL…
>Glyma.08G180800.1.p	LRR II	LRR II	MDRVTSSFMGSFFVWAILVLDLVLKASGNQEGDALNALKSNLQDPNNVLQSWDATLVNPCTWFHVTCNSDNSVTRVDLGNADLSGQLVPELGQLTNLQYLELYSNNITGKIPEELGNLTNLVSLDLYLNTLDGPIPTTLGNLAKLRFLRLNNNSLTGGIPMSLTNVSSLQVLDLSNNKLKGEVPVNGSFSLFTPISYQNNPDLIQPKNTPSPVSPTPPAASSGNSNTGAIAGGVAAGAALLFAAPAIALAYWRRRKPQDHFFDVPAEEDPEVHLGQLKRFSLRELQVATDNFSNKHILGRGGFGKVYKGRLADGSLVAVKRLKEERTQGGELQFQTEVEMISMAVHRNLLRLRGFCMTPTERLLVYPYMANGSVASCLRERQESQPPLGWPERKRIALG…
>Glyma.08G255300.1.p	LRR II	LRR II	MGTPRGIALLSFTSFLFWSSANALLSPKGVNFEVQALMGIKYSLEDPHGVLDNWDGDAVDPCSWTMVTCSSENLVIGLGTPSQSLSGTLSPSIGNLTNLQIVLLQNNNISGPIPSELGKLPKLQTLDLSNNFFKGEIPPSLGHLRSLQYLRLNNNSLVGECPESLANMTQLNFLDLSYNNLSDPVPRILAKSFSIVGNPLVCATGKEPNCHGMTLMPMSMNLNNTEDALQSGRPKTHKMAIAFGLSLGCLCLIVIGFGLVLWWRHKHNQQAFFDVKDRHHEEVYLGNLKRFQFRELQIATKNFSSKNILGKGGFGNVYKGILPDGTLVAVKRLKDGNAIGGEIQFQTEVEMISLAVHRNLLRLYGFCMTPSERLLVYPYMSNGSVASRLKGKPVLDWGT…
>Glyma.10G218800.1.p	LRR II	LRR II	MERKFMALGFIWWVVVVHPLCLISANMEGDALHSLRTNLQDPNNVLQSWDPTLVNPCTWFHVTCNNDNSVIRVDLGNAALSGQLVPQLGQLKNLQYLELYSNNITGPIPSDLGNLTNLVSLDLYLNHFTGPIPDSLGKLSKLRFLRLNNNSLSGPIPMSLTNITALQVLDLSNNHLSGVVPDNGSFSLFTPISFANNMDLCGPVTGHPCPGSPPFSPPPPFVPPPPISAPGGNGATGAIAGGVAAGAALLFAAPAIAFAWWRRRKPQEFFFDVPAEEDPEVHLGQLKRFSLRELQVATDSFSNKNILGRGGFGKVYKGRLADGSLVAVKRLKEERTPGGELQFQTEVEMISMAVHRNLLRLRGFCMTPTERLLVYPYMANGSVASCLRERPPYQEPLDW…
>Glyma.11G240900.1.p	LRR II	LRR II	MIPLLLPVSFVLSLFVWLTPISVDVSGKMDLASVLLLLTSLCSSSALAELDSQEDALYALKVSLNASPNQLTNWNKNLVNPCTWSNVECDQNSNVVRISLEFMGFTGSLTPRIGSLNSLTILSLQGNNITGDIPKEFGNLTSLVRLDLENNKLTGEIPYSLGNLKKLQFLTLSQNNLNGTIPESLASLPSLINVMLDSNDLSGQIPEQLFSIPTYNFTGNNLNCGVNYLHLCTSDNAYQGSSHKTKIGLIVGTVTGLVVILFLGGLLFFWYKGCKSEVYVDVPGEVDRRITFGQIKRFSWKELQIATDNFSEKNILGQGGFGKVYKGILADGTKVAVKRLTDYESPAGDAAFQREVELISIAVHRNLLRLIGFCTTSTERLLVYPFMQNLSVAYRLREL…
>Glyma.13G050200.1.p	LRR II	LRR II	MGKPRGEAILCFLFFFWFWSSSNALLSPKGVNFEVQALMGIKASLVDPHGILDNWDGDAVDPCSWNMVTCSPENLVISLGIPSQNLSGTLSPSIGNLTNLQTVVLQNNNITGPIPSELGKLSKLQTLDLSDNFLSGEIPPSLGHLRRLQYLRLNNNSFDGECPESLANMAQLAFFDLSYNNLSGPIPKILAKSFSIVGNPLVCATEKEKNCHGMTLMPMPMNLNNTEDASPSGRKKAHKMAIAFGLSLGCLSLIVLGVGLVLWRRHKHKQQAFFDVKDRHHEEVYLGNLKRFHLRELQIATKNFSNKNILGKGGFGNVYKGILSDGTLLAVKRLKDGNAIGGDIQFQTEVEMISLAVHRNLLKLYGFCMTPTERLLVYPYMSNGSVASRLKGKPVLDWG…
>Glyma.13G228000.1.p	LRR II	LRR II	MEDVKVVAWLISLFLWNWVLVVDGTDSLLSPKGVNYEVAALMSMKSKMNDELHVMDGWDINSVDPCTWNMVGCSAEGYVISLEMASAGLSGTISSGIGNLSHLKTLLLQNNQLSGPIPTEIGRLLELQTLDLSGNQLDGEIPNSLGFLTHLSYLRLSKNKLSGQIPQLVANLTGLSFLDLSFNNLSGPTPKILAKGYSISGNNFLCTSSSQICMGFSKPVNDSIADTGSSQTSGSHHQRVLAVVIGFSCAFVISLVLLVFWLHWYRSHILYTSYVEQDCEFDIGHLKRFSFRELQIATGNFNSKNILGQGGFGVVYKGCLANKMLVAVKRLKDPNYTGEVQFQTEVEMIGLAVHRNLLRLYGFCMTPDERLLVYPYMPNGSVADRLRETCRERPSLDWN…
>Glyma.15G051600.1.p	LRR II	LRR II	MERVTSSFMGSFFFWAILVLDLVLKASGNQEGDALNALKSNLQDPNNVLQSWDATLVNPCTWFHVTCNSDNSVTRVDLGNADLSGQLVSQLGQLTNLQYLELYSNKITGKIPDELGNLTNLVSLDLYLNTLNGPIPTTLGKLAKLRFLRLNNNSLTGGIPISLTNVSSLQVLDLSNNHLKGEIPVNGSFSLFTPISYQNNLGLIQPKYTPSPVSPTPPPASSGNSNTGAIAGGVAAGAALLFAAPAIALAYWRRRKPQDHFFDVPAEEDPEVHLGQLKRFSLRELQVATDNFSNKHILGRGGFGKVYKGRLADGSLVAVKRLKEERTQGGELQFQTEVEMISMAVHRNLLRLRGFCMTPTERLLVYPYMANGSVASCLRERQESQPPLGWPERKRIALG…
>Glyma.15G084500.1.p	LRR II	LRR II	MEHIKVVAWLISLFLWNWVLVVDGTDNLLSPKGVNYEVAALMSMKSKTNDEFHVHVMDGWDINSVDPCTWDMVGCSAEGYVMSLEMASVGLSGTISSGIENLSHLKTLLLQNNQLSGPIPTEIGKLLELQTLDLSGNQLDGEIPNSLGCLTHLSYLRLSKNKLSGQIPQFVANLTGLSFLDLSFNNLSGPTPKILAKGYSISGNNFLCTSSSQICMGFSKPVNDTGSSQTSGSHHQRVLVVALQDCEFDIGHLKRFSFWELQTATGNFNSKNILGQGGFGVVYKGCLANKMLVAVKRLKDPNYTGEVQFQTEVEMIGLAVHRNLLRLYGFCMTPDERLLVYPYMPNGSVADHLRGECVLHEQCNPKIIHRDVKAANILLDESFEAVVGDFGLAKLLDQR…
>Glyma.17G070300.1.p	LRR II	LRR II	MIMPLSCLLLLLLFFLSRHTLSSASQPRNPEVEALINIKGGLNDPHGVLNNWDEYSVDACSWTMITCSSDYLVIGLGAPSQSLSGTLSPAIENLTNLRQVLLQNNNISGNIPPELGNLPKLQTLDLSNNRFSGLIPASLSQLNSLQYLRLNNNNLSGSFPVSLAKTPQLAFLDLSYNNLSGPLPKFPARSFNIVGNPLVCGSSTTEGCSGSATLMPISFSQVSSEGKHKSKRLAIAFGVSLGCASLILLLFGLLWYRKKRQHGVILYISDYKEEGVLSLGNLKKFTFRELLHATDNFSSKNILGAGGFGNVYRGKLGDGTMVAVKRLKDVNGSAGESQFQTELEMISLAVHRNLLRLIGYCATSSEKLLVYPYMSNGSVASRLRGKPALDWNTRKRIAI…
>Glyma.18G016400.1.p	LRR II	LRR II	MDLASVLLLLTSLCSSSALHELDSQEDALYALKVSLNVSANQLTNWNKNLVNPCTWSNVECDQNSNVVRISLEFMGFTGSLTPRIGSLKSLTILSLQGNNITGDIPKEFGNLTNLVRLDLESNKLTGEIPYSLGNLKRLQFLTLSQNNLYGTIPESLASLPSLINVMLDSNDLSGQIPEQLFSIPMYNFTGNNLNCGVNYHHLCTSDNAYQDSSHKTKIGLIAGTVTGLVVILFLGGLLFFWYKGCKREVYVDVPGEVDRRITFGQIKRFSWKELQIATDNFSEKNILGQGGFGKVYKGILADGTKVAVKRLTDYESPAGDAAFQREVELISIAVHRNLLRLIGFCTTSTERLLVYPFMQNLSVAYRLRELKRGEPVLDWPTRKRVALGTARGLEYLHE…
>Glyma.18G278200.1.p	LRR II	LRR II	MGTQRGIALLSFTFFLLLSSANALLSPKGVNFEVQALMGIKDSLEDPHGVLDNWDGDAVDPCSWTMVTCSSENLVIGLGTPSQSLSGTLSPSIGNLTNLQIVLLQNNNISGPIPSELGKLSKLQTLDLSNNFFSGGIPPSLGHLRSLQYLRFNNNSLVGECPESLANMTQLNFLDLSYNNLSGPVPRILAKSFSIIGNPLVCATGKEPNCHGMTLMPMSMNLNNTEDALQSGRPKTHKMAIAFGLSLGCLCLIVLGFGLVLWWRHKHNQQAFFDVKDRHHEEVYLGNLKRFQFRELQIATNNFSSKNILGKGGFGNVYKGVFPDGTLVAVKRLKDGNAIGGEIQFQTEVEMISLAVHRNLLRLYGFCMTPTERLLVYPYMSNGSVASRLKGKPVLDWGT…
>Glyma.19G039100.1.p	LRR II	LRR II	MGKPRREDVLCFVLFFWFCSFSNALLSPKGVNFEVLALMGIKASLVDPHGILDNWDEDAVDPCSWNMVTCSPENLVISLGIPSQNLSGTLSPSIGNLTNLQTVVLQNNNITGPIPSEIGKLSKLQTLDLSDNFFSGEIPPSMGHLRSLQYLRLNNNSFDGQCPESLANMAQLAFLDLSYNNLSGPIPKMLAKSFSIVGNPLVCATEKEKNCHGMTLMPMSMNLNDTEHALPSGRKKAHKMAIAFGLILGCLSLIVLGVGLVLWRRHKHKQQAFFDVKDRHHEEVYLGNLKRFHLRELQIATNNFSNKNILGKGGFGNVYKGILPDGTLVAVKRLKDGNAIGGDIQFQTEVEMISLAVHRNLLKLYGFCMTPTERLLVYPYMSNGSVASRLKGKPVLDWG…
>Glyma.20G173000.1.p	LRR II	LRR II	MERKFMALGFIWWVVLVHPLCLISANMEGDALHSLRTNLQDPNNVLQSWDPTLVNPCTWFHVTCNNDNSVIRVDLGNAALSGQLVPQLGQLKNLQYLELYSNNITGPIPSDLGNLTNLVSLDLYLNHFTGPIPDSLGKLSKLRFLRLNNNSLSGPIPMSLTNITALQVLDLSNNHLSGVVPDNGSFSLFTPISFANNLDLCGPVTGHPCPGSPPFSPPPPFVPPPPISAPGGNGATGAIAGGVAAGAALLFAAPAIAFAWWRRRKPQEFFFDVPAEEDPEVHLGQLKRFSLRELQVATDSFSNKNILGRGGFGKVYKGRLADGSLVAVKRLKEERTPGGELQFQTEVEMISMAVHRNLLRLRGFCMTPTERLLVYPYMANGSVASCLRERPPHQEPLDW…
>Glyma.01G001800.1.p	LRR III	LRR III	MALLTSFITSFTLLLLFVIMITSASDTGSLLKFRDSLENNNALLSSWNASIPPCSGSSHWPRVQCYKGHVSGLKLENMRLKGVIDVQSLLELPYLRTISLMNNDFDTEWPDINKIVGLKTLFLSNNNFSGEIPAQAFQGMQWLKKIHLSNNQFTGPIPTSLASMPRLMELRLEGNQFTGPIPNFQHAFKSFSVANNQLEGEIPASLHNMPPSSFSGNEGVCGAPLSACSSPKKKSTASIVAAAVLVIVALIVIGAVILLVLHQRRKQAGPEVSAENPSSIMFQSQQKEASSSDEGSRGSPTSSSHRSRSLRLLFVRDDREKFDYNELFRASAKMLGSGCFSSSYKVALLDGPEMVVKRFKQMNNVGREEFDEHMRRIGRLNHPNLLPLVAYYYRKVEKL…
>Glyma.01G125200.1.p	LRR III	LRR III	MTLSSFLCLVFIFQFLFTSPSLSLSSDGLALLALKSAVDEPSAAAFSDWNNGDPTPCGWSGIACTNISGEAEPRVVGISLAGKSLSGYLPSELGTLRFLRRLNLHDNAFSGVLPAQLSNATALHSLFLHGNNLSGAIPSSLCTLPRLQNLDLSKNAFSGHIPEHLKNCKNLQRLVLAGNKFSGEIPAGVWPDLRNLLQLDLSDNELTGSIPGEIGTLISLSGTLNLSFNHLSGKIPASLGKLPATVSYDLKNNNLSGEIPQTGSFSNQGPTAFLGNPDLCGFPLRKSCSGLDRNFSPGSDQNKPGNGNRSKGLSPGLIILISAADAAVVAFIGLVIVYIYWKRKDDENACSCIRKRSFGEEKGNMCVCGGLSCVGGVKSDDDEEEEYEGGEGEGEGELV…
>Glyma.01G125800.1.p	LRR III	LRR III	MGHNNTCHHHVKGFHTDPFQHSLSFASNGGGDRRRKCRSNEKSGSGGFICLPFFLFLLASTSTIQHVSGHLWDGVVVTQADFQALRVIKNELIDFKGVLKSWNDSGVGACSGGWAGIKCVNGEVIAIQLPWRGLGGRISEKISQLQSLRKLSLHDNALGGPVPLTLGLLPNLRGVYLFNNKLSGSIPPSLGNCPMLQSLDISNNSLSGKIPSSLARSTRIFRINLSFNSLSGSIPSSLTMSPSLTILALQHNNLSGSIPDSWGGTGKKKASQLQVLTLDHNLFSGTIPVSLGKLAFLENVSLSHNKIVGAIPSELGALSRLQILDLSNNVINGSLPASFSNLSSLVSLNLESNQLASHIPDSLDRLHNLSVLNLKNNKLDGQIPTTIGNISSISQIDLS…
>Glyma.01G224000.1.p	LRR III	LRR III	MQVSVCPLLLFGGKLSVSLFVFVFQKTSGGWLECVQQKQLVLCRMMERILCFIYLVSLILFQANAAEPISDKQALLDLLEKLPPSRSLNWNASSSPCTSWTGVTCNGDRSRVIAIHLPGFGFHGTIPPNTISRVTGLQTLSLRSNFINGHFPCDFSNLKNLSFLYLQYNNFTGPLPDFSAWRNLSVVNLSNNFFTGTIPLSLSNLAQLTAMNLANNSLSGQIPVSLLQRFPNSAFVGNNVSLETSPLAPFSKSAKHGEATVFWVIVAASLIGLAAFVGFIFVCWSRKKKNGDSFALKLQKVDMSPEKVVSRDLDANNKIVFFEGCSYAFDLEDLLRASAEVLGKGTFGAAYKAALEDATTVVVKRLKEVAVGKKDFEQLMEVVGNLKHENVVELKGYYY…
>Glyma.02G175500.1.p	LRR III	LRR III	MPGHHLHLSLFFFLISLPLTLPLNSDGLSLLAFKAAISVDPTGALATWTDTSLTPCTWAGVTCKHNHVTQLTLPSKALTGYLPSELGFLAHLKRLSLPHNNLSHAIPTTLFNATTLLVLDLSHNALTGPLPASLSSLKRLVRLDLSSNLLSGHLPVTLSNLPSLAGTLNLSHNRFTGNIPSSLGSLPVTISLDLRYNNLTGEIPQVGSLLNQGPTAFSNNPYLCGFPLQNACPENPKVPTTKQRQNPNRDLQTGEQNPRGGGLFVCVVAMVVISGILLCFAVVFMILRRGRCGDEGQFGKVEGGNVGCVDDVKGRFVVVEEEGGVLGGMELEDLLRGSAYVVGKSRSGIVYKVVGVGKGAAAARVVAVRRLGEGGAAWRLKEFEAEVEGVARVRHPNVV…
>Glyma.02G219800.1.p	LRR III	LRR III	MKFQFHAVPFVLLSFTVSLFGLIEADLNSDKQALLEFFSNVPHAPRLNWSESTPICTSWAGVTCNQNGTSVIEIHLPGAGFKGSIPENSLGKLDSLKILSLHSNGLRGNLPSDILSIPSLQYVNLQQNNFSGLIPSSISPKLIALDISSNNFSGSIPTTFQNLSRLTWLYLQNNSISGAIPDFKNLTSLKYLNLSYNNLNGSIPNSINNYPYTSFVGNSHLCGPPLNNCSKASNPSSSTSSLSPSHSPVSQPLSPAETPQNRTATTSKSYFGLATILALAIGGCAFISLLVLIIFVCCLKRTKSESSGILTGKAPCAGKAEISKGFGSGVEEAEKNKLFFFEGCSYSFDLEDLLKASAEVLGKGSYGTTYRAALEDGTTVVVKRLREVLVGKKEFEQQM…
>Glyma.02G237000.1.p	LRR III	LRR III	MAEVTLNSSVNILYHTTKKISMKFYSSQVHRFLFIIVILFPLAIADLSSDKQALLDFAAAVPHRRNLKWNPATPICSSWVGITCNPNGTRVVSVRLPGIGLVGTIPANTLGKIDSLRNISLRANLLSGSLPPDITSLPSLQYLYLQHNNLSGSVPTSLSTRLNVLDLSYNSFSGAIPKTLQNITQLIKLNLQNNSLSGQIPNLNVTKLRHLNLSYNHLNGSIPDALQIFPNSSFEGNSLCGLPLKSCSVVSSTPPSTPVSPSTPARHSSKSKLSKAAIIAIAVGGGVLLLLVALIIVLCCLKKKDDRSPSVTKGKGPSGGRSEKPKEEFGSGVQEPEKNKLVFFEGSSYNFDLEDLLRASAEVLGKGSYGTAYKAILEESTTVVVKRLKEVVVGKREFE…
>Glyma.02G244400.1.p	LRR III	LRR III	MKSARVKEAILLVFMFTILTIAGSDLASDRAGLLLLRSAVGGRTLLWNATQTSPCSWTGVVCASGRVIMLRLPAMGLSGSLPSGLGNLTELQTLSLRFNALTGQIPDDFANLKGSPLRFGVRVAESREPHSFGHSYLERNNFTGSIPDLDAPPLDQFNVSFNSLTGSIPNRFSRLDRTAFLGNSLLCGKPLQLCPGTEEKKGKLSGGAIAGIVIGSVVGVLLILLLLFFLCRKNNRKNENETLPPEKRVVEGEVVSRESGGNSGSAVAGSVEKSEIRSSSGGGAGDNKSLVFFGNVSRVFSLDELLRASAEVLGKGTFGTTYKATMEMGASVAVKRLKDVTATEKEFREKIEQVGKMVHHNLVSLRGYYFSRDEKLVVYDYMPMGSLSALLHANGGVGR…
>Glyma.02G261400.1.p	LRR III	LRR III	MEDKNLTSKWFFNPNPSSHFFQLFFCLWILMVPVVASEERWDGVVVAQSNFLALEALKQELVDPEGFLRSWNDTGYGACSGAWVGIKCARGQVIVIQLPWKGLKGHITERIGQLRGLRKLSLHDNQIGGSIPSALGLLLNLRGVQLFNNRFTGSIPPSLGSSFPLLQSLDLSNNLLTGTIPMSLGNATKLYWLNLSFNSLSGPIPTSLTRLTSLTYLSLQHNNLSGSIPNTWGGSLKNHFFRLRNLILDHNLLSGSIPASLGSLSELTEISLSHNQFSGAIPDEIGSLSRLKTVDFSNNDLNGSLPATLSNVSSLTLLNVENNHLGNPIPEALGRLHNLSVLILSRNQFIGHIPQSVGNISKLTQLDLSLNNLSGEIPVSFDNLRSLSFFNVSHNNLSG…
>Glyma.02G274500.1.p	LRR III	LRR III	MQAIWFMLSLLVAIALGNSDIDALLEFKKSIQNDPSGLVVNSWDSRSLDSDGCPKNWYGIVCSEGSVLSITLDNAGLVGELNFLAINGLTMLRNLSAVNNQFTGDLLHIATIESLEYLDLSLNKFNGPLLSNFVQLRKLVYLNLSSNELGGTLPVDFHKLEQLKYLDLHMNNFFGDIMHIFYPMGSVLYVDLSSNRFSGTPDLGLADESFLSSIQYLNISHNSLSGELFVHDGMPYLDNLEVFDASNNQLEGNIPSFTFVVSLRILRLACNQLTGLLPEALLKESSMMLSELDLSQNKLEGPIGIITSVTLRKLNLSSNKLYGPLPLRVGHCSIIDLSNNTLSGNFSRIRYWGNYVEVVQLSSNSLGGMLPNETSQFLRLTSLKVSNNSLEGFLPPILG…
>Glyma.02G297100.1.p	LRR III	LRR III	MQNTRDFAVFLRRLVFFAIIFFIIDCTRGKSSESESFLNFLRALDPRNELNITWNGSPSHPCLVKLNGVRCNSNATNVVHIRLENLNLSGTIDADSLCRLQKLRVVSLANNNIRGTIPQSILHCTRLTHLNVTSNQLSGRLPNALTKLKHLRNLDISNNNFSGMIPSKQQYYRHLLRYYVTPSNKLESNSTKERLKESDTNTILQEQATPPGALSNSTPNNGKDSSSWRVETLGVFLLGAGLLLSSIYFIVKKSAKLSAEKEVAVVKDHRRVSPIIKATTHEVQEVKLKEGDSELVFFVEDRERFTLEDLLRATADLRSEGFCSSLYKVKLEHNVYYAVKRLKNLQVSLEEFGETLRKISNLKHQNILPLVGYRSTSEEKFIIYKYQSNGSLLNLLNDY…
>Glyma.03G047100.1.p	LRR III	LRR III	MGHNNTCHHHVKGFHADPFSHSLSSASNGGDRRRKCGNNEKSGGSGFIFLPFFLFLLISTSTIQHVSGHLWDGVVVTQADFQALRAIKNEIIDIRGVLKSWNDSGVGACSGGWAGIKCVNGEVIAIQLPWRGLGGRISEKIGQLQSLRKLSLHDNALGGSVPFTLGLLPNLRGVYLFNNKLSGSIPPSLGNCPMLQSLDISNNSLSGKIPPSLARSSRIFRINLSFNSLSGSIPSSLTMSPSLTILALQHNNLSGFIPDSWGGTGKKKASQLQVLTLDHNLISGTIPVSLGKLALLENVSLSHNQIVGAIPSELGALSRLQILDLSNNAINGSLPASFSNLSSLVSLNLESNQLANHIPDSMDRLHNLSVLNLKNNKLDGQIPPSLGNISSIIQIDFSE…
>Glyma.03G049300.1.p	LRR III	LRR III	MTLSSFLYIVFIFHFFFTSPSLSLSSDGLALLALKSAVDEPSAAAFSDWNNGDPTPCAWSGIACANVSGEGEPRVVGISLAGKSLSGYLPSELGTLRFLRRLNLHDNAFSGVLPAQLSNATALHSLFLHGNNLSGAIPSSLCTLPRLQNLDLSENAFSGHIPEHLRNCKNLQRLVLAGNKFSGEIPAGVWPDLQNLLQLDLSDNELTGSIPSEIGTLISLSGTLNLSFNHLSGKIPSSLGKLPATVIFDLKNNNLSGEIPQTGSFSNQGPTAFLGNPDLCGFPLRKSCSGSDRNFSSGSDQNKPDNGNRSKGLSPGLIILISAADAAVVALIGLVIVYIYWKRKDDENACSCIRKRSFGEEKGNMCVCGGLSCFGGVKSDDDDDEEFEGGEGEGEGELV…
>Glyma.03G141600.1.p	LRR III	LRR III	MPMHHHLLLLPLLFSLVSPMTSLNSDGLSLLALKAAVDADPTGVLTSWSETDVTPCHWPGISCTGDKVTQLSLPRKNLTGYIPSELGFLTSLKRLSLPYNNFSNAIPPSLFNARSLIVLDLSHNSLSGSLPNQLRSLKFLRHLDLSDNSLNGSLPETLSDLTSLAGTLNLSFNHFSGGIPATLGNLPVAVSLDLRNNNLTGKIPQMGTLLNQGPTAFSGNPGLCGFPLQSACPEAQKPGIFANPEDGFPQNPNALHPDGNYERVKQHGGGSVAVLVISGLSVAVGAVSLSLWVFRRRWGGEEGKLVGPKLEDNVDAGEGQEGKFVVVDEGFELELEDLLRASAYVVGKSRSGIVYKVVGVGKGLSSAAANVVAVRRLSEGDATWRFKEFESEVEAIARV…
>Glyma.03G189800.1.p	LRR III	LRR III	MKKVCHCPIFLALALCLCILCVAAEAAGQNDTLALTEFRLQTDTHGNLLTNWTGADACSAAWRGVECSPNGRVVGLTLPSLNLRGPIDTLSTLTYLRFLDLHENRLNGTISPLLNCTSLELLYLSRNDFSGEIPAEISSLRLLLRLDISDNNIRGPIPTQLAKLTHLLTLRLQNNALSGHVPDLSASLLNLTVLNVTNNELRGHVPDSMLTKFGNVSFSGNHALCGSTPLPKCSETEPDTETTTITVPAKPSSFPQTSSVTVPDTPRKKGLSAGVIVAIVVAVCVAVLVATSFAVAHCCARGSTSGSVVGSETAKRKSGSSSGSEKKVYGNGGNLDRDSDGTNTETERSKLVFFDRRNQFELEDLLRASAEMLGKGSLGTVYRAVLDDGCTVAVKRLKD…
>Glyma.04G041400.1.p	LRR III	LRR III	MPIHPHLLLLLLLLLASSNAHCSKLPTLVFTDATALLAFKLKADVNDHLHFSPLTRGLRFCAWQGVECNGPKVVRLVLQNLDLGGAWAPNTLSRLDQLRVLSLQNNSLTGPLPDLTGLFNLKSLFLDNNYFTGSLPPSLFSLHRLRNLDFSHNNFSGPISAAFTSLDRLHSLRLSFNSFNGSIPPFNQSSLKVFEVSGNNLSGAVPVTPTLFRFPPSSFAFNPSLCGEIIRVQCRPAQPFFGPAAPPTAALGQSAQVHGVNGIIRQPYEKKRHDRRALIIGFSAGIFVLVCSLVCFAAAVRKQRSRSKKDGRSGIMAADEAATAEAAAVMRMEMERELEEKVKRAEVAKSGSLVFCAGEAQVYTLDQLMKGSAELLGRGCLGTTYKAVLDSRLMVTVKR…
>Glyma.04G077100.1.p	LRR III	LRR III	MHIMPIISQFSSLSILPNPPTKTRFSFHLQSIMPHKREYFCLFMLFTCFLPSLADNAQVLMNFKSNLSNADALKNWGDPSTGLCSWTGILCFDQKFHGLRLENMGLSGTIDVDTLLELSNLNSFSVINNNFEGPMPAFKKLVSLRALFLSNNKFSGEIPDDAFEGMKRLRKVFLAENGFTGHIPASLVKLPKLYDVDIHGNSFNGNIPEFQQRDFRVFNLSHNHLEGPIPESLSNRDPSSFAGNQGLCGKPLTPCVGSPPSPSDQNPISTLSHQEKKQKKNRILLIVIVVVAVIVLALILALVFIRYRRKKAVLVTDAQPQNVMSPVSSESKSIVMAAESKKSEDGSLSFVRNEREEFDLQDLLRASAEVLGSGSFGSTYKAMLLNGPAVVVKRFKHMN…
>Glyma.04G220400.1.p	LRR III	LRR III	MNSPPKLLLLSLLFLTLFTLSSSSSLPELRSLLEFKKGITRDPEKLLDSWAPTTVAESTATCPSSWQGVVCDEESGNVTGIVLDRLNLGGELKFHTLLNLKMLRNLSLSGNDFTGRLPPSLGSLSSLQHLDLSQNKFYGPIPARINDLWGLNYLNLSNNNFKGGFPSGLSNLQQLRVLDLHANHLWAEIGDVLSTLRNVERVDLSLNRFFGGLSLAVENVSSLANTVHFLNLSCNNLNGRFFTNSTIGLFRNLQVLDLSDNSITGQLPSFGSLPALRLLRLPRNQLFGSVPEELLQTSVPLEELDLSFNGFTGSIGVINSTTLNFLNLSSNSLSGSLPTSLRRCTVIDLSRNMLSGDISVIQNWEAPLEVIDLSSNKLSGSLPSILGTYSKLSTIDLSL…
>Glyma.04G223800.1.p	LRR III	LRR III	MKLQFSIVALVLLGSTLSFCGLIVADLNSDQHALLEFASSVPHAPRLNWKNDSASICTSWVGVTCNSNGTRVVGLHLPGMGLTGTIPENSIGKLDALRVLSLHSNGLIGSLPSNVLSIPSLQFAYLQHNSFSGLIPSPVTPKLMTLDISFNSFSGTIPPAFQNLRRLTWLYLQNNSISGAIPDFNLPSLKHLNLSYNNLNGSIPNSIKAFPYTSFVGNALLCGPPLNHCSTISPSPSPSTDYEPLTPPATQNQNATHHKENFGLVTILALVIGVIAFISLIVVVFCLKKKKNSKSSGILKGKASCAGKTEVSKSFGSGVQGAEKNKLFFFEGSSHSFDLEDLLKASAEVLGKGSYGTAYKAVLEEGTTVVVKRLKEVVVGKKEFEQQLQIVGRIGNHPN…
>Glyma.04G239000.1.p	LRR III	LRR III	MDKKLPLLFIFSAALVMEAVLLVSVVAEPVEDKQALLDFLDNMSHSPHVNWDENTSVCQSWRGVICNSDESRVIELRLPGAGLSGPISPNTLSRLSALEVVSLRSNGISGPFPDGFSELKNLTSLYLQSNKFSGSLPLDFSVWNNLSVVNLSNNSFNGSIPFSISNLTHLTSLVLANNSLSGQIPDLNIRSLRELNLANNNLSGVVPNSLLRFPSSAFAGNNLTSAHALPPAFPMEPPAAYPAKKSKGLSEPALLGIIIGACVLGFVLIAVFMIVCCYQNAGVNVQAVKSQKKHATLKTESSGSQDKNNKIVFFEGCNLAFDLEDLLRASAEILGKGTFGMTYKAALEDATTVVVKRLKEVTVGKRDFEQQMEVVGKIKHENVDAVRAYYYSKEEKLIV…
>Glyma.05G011600.1.p	LRR III	LRR III	MALFITVVVFLLHLSWSVRVNSEPTQDKQALLAFLSQTPHSNRLQWNASESACDWVGVKCDASRSFLGRVPPASLGRLTQLRILSLRSNALTGEIPSDFSNLTFLRSLYLQKNQFSGEFPPSLTRLTRLTRLDLSNNNFTGQIPFSVNNLTHLTGLFLEHNSFSGKIPSITVKLVSFNVSYNNLNGSIPETLSTFPEASFAGNIDLCGPPLKDCTPFFPAPAPSPSENSTPVNTRKKSKKLSTGAIVAIVVGSVLGLALLLLLLLLCLRRRRRGQPAKPPKPVVAARAAAPAEAGTSSSKEDITGGSAEAERNKLVFFEGGIYSFDLEDLLRASAEVLGKGSVGTSYKAVLEEGTTVVVKRLKDVVVTKKEFETQMEVLGKIKHENVVPLRAFYFSKDE…
>Glyma.05G085500.1.p	LRR III	LRR III	MHHHPKTTTTATKLRPLFLCFFLTLASSAPPMLPSDAVSLLSFKRLADQDNKLLYSLNERYDYCEWQGVKCAQGRVVSFVAQSMGLRGPFPPHTLTSLDQLRVLSLRNNSLFGPIPDLSPLVNLKSLFLDHNSFSGSFPPSLLLLHRLLTLSLSHNRFSGPLPGNVTLLHRLIALRLNSNNFSGTLPSFNQTTLKLLDLSYNNLTGPVPVTPTLAKLNAQSFSGNPGLCGEIVHKECDPRSHFFGPATSSSTTPLSQSEQSQGILVVPSSSTKTKHHIKTGLVVGFVVAVVLVTAFTLTVVSLVRKKQNGKAFRAKGVVLESPEVEGGGVVVAVEGEREVKMRKMEEAHRSGKLVFCCGEVQSYTLEMLMRASAEFLGRGNVGTTYKAVMDSRLIVTVK…
>Glyma.05G097400.1.p	LRR III	LRR III	MSLLFQTLIISLVLVNQCCALSRDGVLLLSFKYAVLNDPLYALANWNYSDETPCSWNGVSCSTENRVTSLFLPNSQLLGSVPSDLGSIEHLQILDLSNNSLNGSLPSSLSQASELRFLNLSNNLITGEVPESITQLRNLEFLNLSDNDLAGKLPEGFSNMQNLTQASFKNNYLFGFLPSGLRTLQVLDLSANLLNGSLPTDFGGDVMRYLNISYNRFSGEIPTEFAARIPGNATVDLSFNNLTGEVPDSAVFTNQNSKSFSGNVNLCGEMTKNPCPIPSSPSSEPKASAPISPPAIAAIPKNLDDSPLAPTGQKQSGLKQGTIIGIVVGDVVGVGILAVLFVYVYRLKKKKEEEGSKTNNEAAITRSRSESSSSTTSESRGFTRWSCLRKRTEEEESSE…
>Glyma.05G214300.1.p	LRR III	LRR III	MEFLPIFSFISLLLCLVLWQVSGEPVEDKEALLDFVSKFPPSRPLNWNESSPMCDSWTGVTCNVDKSKVIAIRLPGVGFHGTIPPDTISRLSALQTLSLRSNVITGHFPSDFSNLKNLSFLYLQFNNISGPLPDFSAWKNLTVVNLSNNHFNGTIPSSLNNLTQLAGLNLANNSLSGEIPDLNLSRLQVLNLSNNSLQGSVPNSLLRFPESAFIGNNISFGSFPTVSPEPQPAHEPSFKSRKRGRLSEAALLGVIIAAGVLGLVCFVSLVFVCCSRRVDEDEETFSGKLHKGEMSPEKAVSRNQDANNKLVFFEGCNYAYDLEDLLRASAEVLGKGTFGTAYKAILEDATMVVVKRLKEVAAGKKDFEQHMEIVGSLKHENVVELKAYYYSKDEKLMVY…
>Glyma.05G220900.1.p	LRR III	LRR III	MALSGWHCWTILFIYLSSHFTVVPSFGASDSELLLQVKENLQTHNDELSSWNASIPPCSGARSNWRGVLCHEGKVWGVKLENMGLKGVIDVDSLKGLPYLRTLSFMNNDFEGAWPEIDHLIGLKSIYLSNNKFSGEIPFRTFEGLKWLKKVHLSNNHFTGAVPTSLVLLPRLIELRLEGNKFNGPIPRFTRHNKLKSFSVANNELSGEIPASLRRMPVSSFSGNERLCGGPLGACNSKPSTLSIVVAVVVVCVAVIMIAAVVLFILHRRRNQGSATSVENPPSGCNKGRLREVGSESMRSTRSISSNHSRRGDHTKLSFLRDDRQRFDLHELLRASAEILGSGCFSSSYKAALLNGPTIVVKRFKQMNNVGKEEFQEHMRRLGRLSHPNLLPPLAYYYR…
>Glyma.05G247300.1.p	LRR III	LRR III	MLPHKHTLVVVATVATLALAAVLAAPQADLASERAALLSLRSSVGGRTLFWNATRDSPCNWAGVQCEHGHVVELHLPGVALSGEIPVGIFGNLTQLRTLSLRFNALRGSLPSDLASCVNLRNLYIQRNLLTGQIPPFLFHLPDLVRLNMGFNNFSGPFPSAFNNLTRLKTLFLENNQLSGPIPDLNKLTLDQFNVSDNLLNGSVPLKLQTFPQDSFLGNSLCGRPLSLCPGDVADPLSVDNNAKGNNNDNKKNKLSGGAIAGIVVGSVVFLLLLVFLLIFLCRNKSAKNTSAVDIATVKHPETESEVLADKGVSDVENGGHANVNPAIASVAAVAAGNGGSKAEGNAKKLVFFGNAARAFDLEDLLRASAEVLGKGTFGTAYKAVLEAGPVVAVKRLKD…
>Glyma.06G042500.1.p	LRR III	LRR III	MNSYFPCIVAYAMDKSTFGSVIPTHENHLSSEVGPRMAIDPHLLLFLLLAPSNAHCSKLQRRHLPPFVFTDATALLVFKLKADVNNHLDFSPLTRGLRFCAWHGVECNGPKVLRLVLQNLDLGGAWAPKTLTRLDQLRVLSLQNNSLTGPIPDLTGLFNLKSLFLDNNHFTASLPPSLFSLHRLRNLDFSHNNFSGPIPTAFTTLDRLHSLLLSFNSFNGSIPPFNQSSLKIFRASANNLSGAVPVTPTVFRFPPSSFALNPQLCGEIIRVQCRPAQPFFGPVAPPTAALGQNAQVHGVNGIIRQPYEKKRHDRRALIIGFSAGIFVLVCSLACLAAAVRKQRSRSKKDERTGMMAADAAAREEGAAVMRMEMEEKVKRAEVAKSGGEAQVYTLEQLMK…
>Glyma.06G124700.1.p	LRR III	LRR III	MDKKLPLLFIFSAALVMEAVLLVSVGAEPVEDKQALLDFLDNMSHSPHVNWDENSSVCQSWRGVICNSDKSRVIELRLPGAGLSGPIPPNTLSRLSALEVVSLRSNGISGPFPHGFSELKNLTSLFLQSNNISGQLPLDFSVWNNLSVVNLSNNSFNENIPFSISKLTHLTSLVLANNSLSGQIPDLDIPSLRELNLANNNLSGAVPKSLLRFPSSAFAGNNLTSADALPPAFPMEPPAAYPAKKSKRLGEPALLGIIIGACVLGFVVIAGFMILCCYQNAGVNAQAVKSKKKQATLKTESSGSQDKNNKIVFFEGCNLAFDLEDLLRASAEILAKGTFGMTYKAALEDATTVAVKRLKEVTVGKRDFEQLMEVVGKIKHENVDAVRAYYYSKEEKLIV…
>Glyma.06G141100.1.p	LRR III	LRR III	MKVQFSIVALVLLGSTLCLSGLIVADLNSDQQALLEFASSVPHAPRLNWKKDSVSICTSWVGVTCNSNGTRVVGLHLPGMGLIGTIPENSIGKLDALRVLSLHSNGLIGSLPSNILSIPSLQFAYLQHNGFSGIIPSPVTPKLMALDISFNNFSGSIPPAFQNLRRLTWLYLQNNSISGAIPDFNLPSLKHLNLSNNNLNGSIPNSIKTFPYTSFVGNSLLCGPPLNHCSTISPSPSPATDYQPLTPPTTQNQNATHHKKNFGLATILALVIGVIAFISLIVVVICVFCLKKKKNSKSSGILKGKASCAGKTEVSKSFGSGVQGAEKNKLFFFEGSSHSFDLEDLLKASAEVLGKGSYGTAYKAVLEEGTTVVVKRLKEVVVGKKEFEQQLEIVGRVGS…
>Glyma.06G145500.1.p	LRR III	LRR III	MNSPPNFLSLLLSLLLLTISTPSSSLPELRSLLEFKKGITRDPEKLLDSWAPTTVADSTSTCPSSWQGVFCDEESGNVTGIVLDRLNLGGELKFHTLLDLKMLKNLSLSGNAFSGRLPPSLGSLSSLQHLDLSQNKFYGPIPARINDLWGLNYLNLSNNNFKGGFPSGLNNLQQLRVLDLHANQLWAEIGDVLSTLRNVERVDLSLNQFFGGLSLTVENVSGLANTVHFLNLSHNNLNGRFFTNSTITLFRNLQVLDLSGNSITGELPSFGSLLALRVLRLPRNQLFGSLPEELLQTSMPLEELDLSFNGFTGSIGVINSTTLNILNLSSNSLSGSLPTSLRRCTVIDLSRNMLSGDISVIQNWEAPLEVIVLSSNKLSGSLPSILETYSKLSTVDLSL…
>Glyma.06G184400.1.p	LRR III	LRR III	MSLKPIWVFFIAIFLFLLVANSEEEEVIKALVTFMDKLAPGNVPRDPMWGWNLNSDPCIDKWHGVKCYSDNKYVKSVILEKFNFGGVVDASSVCIAKSLRILRLTDNILHDSISEDIGNCQSLTQLFLSGNQLSGDLPISIGKLSNMKRLHVSDNHFTGELPNMVHVSGLISFFAQNNNFTGEIPSFDFSNLDAFNVSNNNLQGQVPDVKGKFHEDSFSGNPNLCGKPLSQECPPPEKKDQNSFPNDLSIYSGYLVLGLIVLLFLTFKLLSKLKIKEKALDVEKKEMAEETVSVAGKASEISNSIVSKNGTVIRSECSLTSLESGMTTSGLVLLSSRTLRGLQFEDLLGAPAELIRRGKHGSLYKVMLDNGVLLAVKRIKDWGISKQDFERRMNLIAQA…
>Glyma.06G211600.1.p	LRR III	LRR III	MAFHLEIIMLILIFIALAQPSERVNAEPTQDKQALLAFLSQTPHANRVQWNTSSSACDSWFGVQCDSNRSFVTSLHLPAAGLVGPIPPNTISRLTRLRVLSLRSNALVGPIPFDFANLTSLRNLYLQNNHLSGEFPTTLTRLTRLTRLELSSNNFTGPIPFSLNNLTRLTGLFLENNSFSGSLPSITLKLVNFNVSNNRLNGSIPKTLSNFPATSFSGNNDLCGKPLQPCTPFFPAPAPAPSPVEQQQHNSKRLSIAAIVGIAVGSALFILLLLLIMFLCCRRRRRRRRAAKPPQAVAAVARGGPTEGGTSSSKDDITGSVEAAERNKLVFMEGGVYGFGLEDLLRASAEVLGKGSMGTSYKAILEDGTTVVVKRLKDVAAAKREFEARMEVVGNVKHE…
>Glyma.07G041200.1.p	LRR III	LRR III	MAIARAIILQQSLIIIVTLPVIYSMTEAEALVSFKSSFSNAELLDSWVPGSAPCSEEDQWEGVTCNNGVVTGLRLGGMGLVGEIHVDPLLELKGLRQISLNDNSFSGPMPEFNRIGFLKALYLQGNKFSGDIPTEYFQKMRSLKKVWLSDNLFTGKIPSSLADIPQLMELHLENNQFSGNIPDLSNPSLAIFDVSNNKLEGGIPAGLLRFNDSSFSGNSGLCDEKLRKSCEKTMETPSPGPIDDAQDKVVGDHVPSVPHSSSSFEVAGIIVASVFLVSLVVLLIVRSRRKKEEENFDHIVGQQVNEGGAVEVQVTAPVKRVLDAASTSSTPMKKTSSRRGSISSQSKNVGELVTVNDEKGVFGMSDLMRAAAEVLGNGSFGSSYKAVMANGVAVVVKRT…
>Glyma.07G103500.1.p	LRR III	LRR III	MQQHSQTLFATFTIIFFAFFFPSTFSDISSERAALLALRSAVRGRTLLWNATAPSPCAWPGVQCDVANASVVELHLPAVALSGELPAGVFPALKNLHTLSLRVNSLSGTLPADLSACTALRNLFLQQNHFSGEVPAFLSGMTGLVRLNLASNNFSGPIPARFGNLTRLRTLFLENNRFNGSLPSFEELNELAQFNVSYNMLNGTVPKKLQTFDEDSFLGNTLCGKPLAICPWDDGGGESGVNGSSNSSGVGGGEGSVIGGEKKKKGKLSGGAIAGIVVGSVVILLLVVFALILLCRSGDKTRSVDNVNNIVGLKEEQQLHGEVGIERGNVENGGGGGGGNSVVAAATAVAAVSGSRGGGGGGGGRGDKKLVFYGNKVKVFDLEDLLRASAEVLGKGTFG…
>Glyma.07G130700.1.p	LRR III	LRR III	MALLVLTSFIISFTLLSFMIVMISASDTESLLKFRDSLENNNALLSSWNASIPPCSDDDASSHWPHVQCYKGHVWGLKLESMRLKGVIDVQSLLDLPYLRTISLMNNDFDTAWPEINKVVGLKTIFLSNNKFSGEIPAQAFQGMQWLKKIHLSNNQFTGPIPTSLASIPRLMELRLEGNHFTGPIPNFQHAFKSFSVANNQLKGEIPASLHNMPASSFSGNEGVCGTPLSACSSSKKKSTVIFVVAVVLVIFGLIVIGAVILLVLRRRRRKQAGPEVASAEEAGSDKGSRMWMHSSSSSHGKRRFRLSFMRDERDDFDWRDLLKSSARILRSDGYSSSCKAVLLDGTEIVVKKFTQMNNVGRDEFREHMRRIGSFNHPNLLPLVAYYCIEEERVLITDF…
>Glyma.07G156000.1.p	LRR III	LRR III	MTVTFFIFLLYFFFHPAVSLSSDGIALLTLKSAVDAPGAAAFSDWNDADATPCRWSGVTCANISGLPEPRVVGLALSGKGLRGYLPSELGTLLYLRRLNLHTNALRGAIPAQLFNATALHSVFLHGNNLSGNLPPSVCTLPRLENLDLSDNALSGAIPDTLRKCSNLQRLILARNKFSGEIPASPWPELKSLVQLDLSSNLLEGSIPDKLGELKTLTGTLNLSFNHLSGKIPKSLGNLPVAVSFDLRNNDLSGEIPQMGSFSNQGPTAFLNNPNLCGFPLQKPCTGSAPSEPGLSPGSRRPAHRSAKGLSPGLIILISVADAAGVALIGLVVVYVYWKRKGKSNGCSCSLKRKFGGESEKLSLCCWCNGVKSDDSEVEEGEKEEGEGGRGEGDLVAIDK…
>Glyma.08G020800.1.p	LRR III	LRR III	MEFLPILSSISLLLCLVLWQGSGEPVEDKEALLDFVNKFPPSRPLNWNESSPLCDSWTGVTCNVDKSKVIAIRLPGVGFHGSIPPDTISRLSALQTLSLRSNVITGHFPSDFFNLKNLSFLYLQFNNISGPLPDFSAWKNLTVVNLSDNHFNGTIPSSLSKLTQLAGLNLANNTLSGEIPDLNLSRLQVLNLSNNNLQGSVPKSLLRFSESAFSGNNISFGSFPTVSPAPQPAYEPSFKSRKHGRLSEAALLGVIVAAGVLVLVCFVSLMFVCCSRRGDEDEETFSGKLHKGEMSPEKAVSRNQDANNKLVFFEGCNYAFDLEDLLRASAEVLGKGTFGTAYKAILEDATTVVVKRLKEVAVGKKDFEQHMEIVGSLKHENVVELKAYYYSKDEKLMVY…
>Glyma.08G027400.1.p	LRR III	LRR III	MALSGWHSWIILFIYLSPHLIVLPSFGASDSELLLNVKQNLQTNNQQLSSWNASVPPCSGGHSNWRGVLCYEGKVWGIKLENMGLKGLIDVDSLKGLPYLRTLSFMNNDFEGAWPEIQHLIGLKSIYLSNNKFSGEIPSRTFEGLQWLKKVHLSNNHFTGAVPTSLVLLPRLIELRLEGNKFNGPIPYFSSHNKLKSFSVANNELSGQIPASLGAMPVSSFSGNERLCGGPLGACNSKSSTLSIVVALVVVCVAVIMIAAVVLFSLHRRRKNQVSVENPASGFGGNKGRVRELGSESMRSTRSISSNHSRRGDQMKLSFLRDDRQRFDMQELLRASAEILGSGCFSSSYKAALLNGPTIVVKRFKQMNNVGKEEFQEHMRRIGRLTHPNLLPPVAYYYR…
>Glyma.08G055700.1.p	LRR III	LRR III	MLPQKHTLVATLAVVLAVAQAVDLASERAALLALRSAVGGRTLFWNATRESPCNWAGVQCEHDHVVELHLPGVALSGEIPVGIFGNLTQLRTLSLRFNALRGSLPSDLASCVNLRNLYIQRNLLSGQIPPFLFDFADLVRLNLGFNNFSGPFPTAFNSLTRLKTLFLENNQLSGPIPDLDKLTLDQFNVSDNLLNGSVPLKLQAFPPDSFLGNSLCGRPLSLCPGDVADPLSVDNNAKDSNTNNKSKLSGGAIAGIVVGSVVFLLLLVFLFIFLCRNKSAKNTSAVDIATVKHPETESKVLADKGVSDVENGAGHANGNSAVAAVAVGNGGSKAAEGNAKKLVFFGNAARAFDLEDLLRASAEVLGKGTFGTAYKAVLEAGPVVAVKRLKDVTISEKEF…
>Glyma.08G123800.1.p	LRR III	LRR III	MKLFSFILLLLSLPFFSVMAELPSQDILALLEFKKGIKHDPTGYVLSSWNEDSVDVDGCPSSWNGVLCNGSDVAGIVLDNLGLAADANLSVFSNLTKLVKLSMSNNSISGKLPGNIAEFKSLEFLDVSNNLFSSSLPVGIGKLSSLQNLSLAGNNFSGSIPDSISGMASIQSLDLSCNSFSGPLLASLTKLTNLVSFNLSHNCFTGKIPKGFELIFSLEKIDLHGNMLEGHLDDEFILFSSASYVDFSENMLVSSNSQQQKSLPQLSESIKYLNLSHNRLTGSLVSGGKQPNFEYLKVLDLSYNQLSGELPEFDFVYELMVLKLSNNRFSGFVPSGLLKGDSLVLTELDLSGNNLLGPVSIIASTTLYFLNLSSNGFTGELPLLTGSCAVLDLSNNKLE…
>Glyma.08G357200.1.p	LRR III	LRR III	MAFLNPFSLHIPMSLLLFLLFFFCFCKASTTTTTSTTTKSLSPSSSPSTTTSSSDVQLLLGKIKASLQGSNSDNLVLSSWNSSTPLCQWSGLKWVFSNGTPLSCTDLSSPQWTNLTLHKDPSLHLLSLRLPSANLSGSLPRELGGFPMLQSLYLNINSLEGTIPLELGYSSSLSEIDLGDNMLSGVLPPSIWNLCERLVSLRLHGNSLSGSVSEPALPNSSCKNMQLLDLGGNKFSGSFPEFITKFGGLKQLDLGNNMFMGTIPQGLTGLRLEKLNLSHNNFSGVLPLFGGESKFGVDAFEGNSPSLCGPPLGSCARTSTLSSGAVAGIVISLMTGAVVLASLLIGYMQNKKREGSGESEDELNDEEEDDEDNGGNAIGGAGEGKLMLFAGGESLTLDD…
>Glyma.09G024900.1.p	LRR III	LRR III	MKPFSLLVLSLYFFSVVGQLPSQDILTLLEFKKGIKHDPTGYVLNSWNEESIDFDGCPSSWNGVLCNGGNVAGVVLDNLGLSADTDLSVFTNLTKLVKLSLSNNSISGTLLDSIADFKSLEFLDISYNLFSSSLPLGIGKLGSLQNLSLAGNNFSGPIPDSISEMASIKSLDLSCNAFSGMLPASLTKTISLVSLNLSHNGFNGKIPKGLELIPALEKLDLHGNMLEGNLDVVFMLSSSASYVDLSENMLSSSDSNQKFLPRISESIKHLNLSHNKLTGSLASGAAEPVFENLKVLDLSYNQLDGELPGFDFVYDLEVLKLSNNRFSGFIPNGLLKGDSLVLTELDLSANNLSGPLSIITSTTLHSLNLSSNEFTGDMPLLTGSCAVLDLSNNKLEGNL…
>Glyma.09G115300.1.p	LRR III	LRR III	MTSPRSPYLLLATAFFLSFHLSYVVHSASDFQALMSFKASSDPSNKLLSQWNSTSSNPCTWHGVSCSLHNNNHHHRRRRCVSGLVLEDLNLTGSILPLTFLTELRILSLKRNRFDGPIPSLSNLTALKLLFLSHNKFSGKFPATVTSLPHLYRLDLSYNNLSGQIPATLNNLTHLLTLRINTNNLRGRIPNINNLSHLQDFNVSGNRLSGKIPDSLSGFPGSAFSNNLFLCGVPLLKCRGGETKAIPALASPLKPPNDTDLHHKSKTHVAAPRMGVMVLVIIVLGDVLVLALVSLILYCYFWRNYSVSLKEVKVETHSKSKAVYKRKVNSEGMVFLEGVRRFELEELLCASAEMLGKGVFGTAYKAVLDDGNVVAVKRLKEVSVGGKRELQQRMEVLGR…
>Glyma.09G160600.1.p	LRR III	LRR III	MILTLIKVSFLCVILFVSFKFNMVLCIELEEYYPEERDALMLIRDSLNSSVNLHGNWTGPPCIDNHSRWIGITCSNWHVVQIVLEGVDLSGYLPHTFLLNITFLSQLDFRNNALSGPLPSLKNLMFLEQVLLSFNNFSGSIPVEYVEIPSLQMLELQENYLDGQIPPFDQPSLASFNVSYNHLSGPIPETYVLQRFPESAYGNNSDLCGEPLHKLCPIEPPAPSPSVFPPIPALKPNKKRFEAWIVALIGGAAALFLLSLIIIIAFMLCKRRTNGKESTRNDSAGYVFGAWAKKMVSYAGNGDASERLGRLEFSNKKLPVFDLDDLLRASAEVLGRGNLGITYKATLETGTVVAVKRINHMNEVSKKEFIQQMQSLGQMKHENLVEIISFYFSEEQKLI…
>Glyma.09G173800.1.p	LRR III	LRR III	MQQHSHTLFTTITIILFSFFFPLTFSDLSSERAALLALRSAVRGRTLLWNATAASPCAWPGVQCDAANATVVELHLPAVALSGELPANVFPALKNLHTLSLRFNSLSGTLPADLAACAALRNLFLQQNHFSGEVPAFLSAMTGLIRLNLASNNFSGPIPVRFGNLTRLRTLFLENNRFNGSLPNFEELNELAQFNVSYNMLNGSVPKKLQTFGEDSFLGNTLCGKPLAICPWDDGGGKLSGGAIAGIVVGSVVVLLLVVFALILLCRSGNKTRNVDNVNNIVGLKEEQHQHQHGEVGIESGNVENGGGGGGGNLVAAAVAAVSGGSGGGGGGGGGGGGGGDKKLVFYGNKVKVFDLEDLLRASAEVLGKGTFGTTYKAVMEDGPVVAVKRLKDVTVSEK…
>Glyma.09G272900.1.p	LRR III	LRR III	MLLQSYFTTIPIFLLLLVFPHTKANLHSEKQALLDFAAALHHGPKVNWNSSTSICTSWVGVTCSHDGSHVLSVRLPGVGLRGSLPPNTLGKLNGLISLSLRSNSLRGNLPTDLLSLPSLRFVYLQHNNFSGEIPDSLPPRLIFLDLSHNSFTGQIPASIQNLTHLIGLNLRKNSLTGPIPDVNLPSLKDLDLSFNYLNGSIPSGLHKFHASSFRGNLMLCGAPLKQCSSVSPNTTLSPLTVSERPSDLSNRKMSEGAKIAIVLGGVTLLFLPGLLVVFFCFKKKVGEQNVAPAEKGQKLKQDFGSGVQESEQNKLVFFEGCSYNFDLEDMLRASAEVLGKGSCGTTYKAILEDGTTVVVKRLREVAMGKKEFEQQMEIVQRLDHHQNVIPLRAYYYSKD…
>Glyma.10G065200.1.p	LRR III	LRR III	MRSFSLEQWTTAIIHTTIPYLYIVSICLHFPPHRQQRKNMNLAPLHHLHHMMMKHYHVLFMFLFFLPIFTLSLHHNDTHALTLFRRQSDLHGYLLSNWTGGDACIAAWRGVLCSPNGRVTALSLPSLNLRGALDPLTPLTHLRLLNLHDNRLNDTISLLFSNCTNLQLLYLSSNDFSGEIPPEISSLKSLLRLDLSDNNLRGKVDVISNLTQLITLKLQNNLLSGEIPDLSSSMKNLKELNMTNNEFYGHLPSPMLKKFSSTTFSGNEGLCGATPLPGCSFTTTPPKDNGNNNNNEKEPSSQTTVPSNPSSFPETSVIARPGKEQRHRGLSPGAIVAMVVANCVALLVVASFVVAHCCARGRGSSLVGSRESYGKRKSGSSYNGSEKKVYGGGESDGTS…
>Glyma.10G261600.1.p	LRR III	LRR III	MSLYSQNLHLWWRLSSFLLLLVQSVTSQFVAFTSLNSDGIHLLKFKYSILNDPLSVLENWNYEDATPCSWHGVACSEIGAPGTPDFFRVTSLALPNSQLLGSVSEDLGLIQYLRHIDLSNNFLNGSLPNTIFNSSQLQVLSLSNNVISGKLPELIGKMTNLKLLNLSDNAFSGLIPENLSTLPNLTVVSLKSNYFSGSVPTGFNYVEILDLSSNLLNGSLPNEFGGESLRYLNLSYNKISGTIPPAFAKQIPVNTTMDLSFNNLTGPIPGSEALLNQKTEFLSGNADLCGKPLKILCTVPSTMSSAPPNVTTSSPAIAAIPKTIDSTPSTNTSGTTTSSQNVSPSGLKPATIAAIVVGDLAGMALLALIILFINQQRKKRYPNPKPNTNASSANNPEKK…
>Glyma.10G270600.1.p	LRR III	LRR III	MLPFFALFFFLLCCNSLAPVVYSLNAEGSVLLTLKQTLTDPQGSMSNWNSFDENPCSWNGITCKDQTVVSISIPKRKLYGSLPSSLGSLSQLRHINFRNNKLFGNLPPRLFQAQGLQSMVLYGNSLSGSVPTEIQNLRYLQALDLSQNFFNGSLPAGIVQCKRLKTLILSQNNFTGPLPDGFGTGLSSLERLDLSYNHFNGSIPSDLGNLSSLQGTVDLSNNYFSGSIPASLGNLPEKVYIDLTYNNLNGPIPQNGALMNRGPTAFIGNPGLCGPPLKNSCASDTSSANSPSSFPFIPDNYSPQGTGNGSMGSEKNKGLSKGAVVGIVVGDIIGICLLGLLFSFCYSRVCGFNQDLDENDVSKGKKGRKECFCFRKDDSEVLSDNNVEQYDLVPLDSHV…
>Glyma.10G271900.1.p	LRR III	LRR III	MAATLSHLVAVFHFLILLLLLLMVHGFSNPDFDALLSFKTASDTSQKLTTWNINSTNPCSWKGVSCIRDRVSRLVLENLDLEGSIHPLTSLTQLRVLSLKGNRFSGPVPNLSNLTALKLLFLSRNAFSGEFPATVKSLFRLYRLDLSNNNFSGEIPATVSHLTHLLTLRLDGNKFSGHIPDVNLPGLQEFNVSGNRLSGEIPKSLSNFPESSFGQNPFLCGAPIKNCAPDPTKPGSEGAIASPLVPPNNNPTTTVSSSPSSMPKTPASASTKSNKSHGKGGSKISPVALIAIIVCDVLVLAIVSLLLYCYFWRNYKLKEGKGSKLFESEKIVYSSSPYPAQGGFERGRMVFFEGEKRFELEDLLRASAEMLGKGGFGTAYKAVLDDGNVVAVKRLKDAQ…
>Glyma.11G019100.1.p	LRR III	LRR III	MELILCFVYLVSLMLFQAQANAISDKQALLDFVEKLAPSRSLNWNASSSPCTSWTGVTCNGDKSRVIAIHLPAFGFHGTIPPNTISRVTGLRTLSLRSNFINGHFPCDFSNLKNLSFLYLQFNNFTGPLPDFSAWRNLSVVNLSNNFFTGTIPLSLSNLTQLTSMNLSNNSLSGEIPLSLQRFPKSAFVGNNVSLQTSSPVAPFSKSAKHSETTVFCVIVAASLIGLAAFVAFIFLCWSRKKKNGDSFARKLQKGDMSPEKVVSRDLDANNKIVFFEGCSYAFDLEDLLRASAEVLGKGTFGAAYKAALEDATTVVVKRLKEVAVGKKDFEQLMEVVGNLKHENVVELKGYYYSKDEKLMVYDYYTQGSLSAFLHGKRGEDRVPLDWDTRMKIALGAAR…
>Glyma.11G105000.1.p	LRR III	LRR III	MERSYDVVFVFLLCLFLSQPARSQEDDSQALLALKSSIDALNKLPWREGTDVCTWLGVRDCFNGRVRKLVLEHSNLTGPLDSKILGRLDQLRVLSFKGNSLSGEIPNLSALVNLKSIFLNENNFSGEFPASVAFLHRVKVIVLSQNHISGDIPASLLNLRRLYVLYLQDNAFTGRIPGFNQSSLRYLNVSNNRLSGEIPVSSALIRFNASSFWGNPGLCGEQIEEACKNGSLAPSTSPSYPLIPRTMGKSSTSSLNRTKLIKIIGGSVGGVVLVLVCMAVVWVVICKKKKKKKKKKGGAEVAEGEVGVAGGGGEEEGGFAWENEGVGKLVFCGGGDREMSYSLEELLKASAETLGRGIVGSTYKAVMESGFIVTVKRLKDARYPALEEFRAHIQVLGSL…
>Glyma.11G199700.1.p	LRR III	LRR III	MLLNLSHASFQQENMKAGKVYSKFNCRYLIPFSKQLSMKFCSTSVASFLFVIVIFFPLAIADLSSDKQALLNFANAVPHRRNLMWNPSTSVCSSWVGITCNENRTRVVKVRLPGVGLVGTIPSNTLGKLDAVKIISLRSNLLSGNLPADIGSLPSLQYLYLQHNNLSGDIPASLSPQLIVLDLSYNSFTGVIPKTFQNMSVLTSLNLQNNSLSGQIPNLNVTLLKLLNLSYNHLNGSIPKALEIFPNSSFEGNSLLCGPPLKPCSAVPPTPSPASTPPPSTTGRQSSKNKLSKIAIIVIAVGGAVVLFFIALVFVICCLKKEDNRGSNVIKGKGPSGGRGEKPKEEFGSGVQEPEKNKLVFFEGSSYNFDLEDLLRASAEVLGKGSYGTAYKAILEESM…
>Glyma.11G233500.1.p	LRR III	LRR III	MLLVEKTNLTSQCFNRISDKKKERWKTHNNNPCRVLFLLCMWSLVVLPSCVRPALCEDESWDGVVVTASNLLALQAFKQELVDPEGFLRSWNDSGYGACSGGWVGIKCAQGQVIVIQLPWKGLKGRITDKIGQLQGLRKLSLHDNQIGGSIPSTLGLLPNLRGVQLFNNRLTGSIPSSLGFCPLLQSLDLSNNLLTGAIPYSLANSTKLYWLNLSFNSFSGTLPTSLTHSFSLTFLSLQNNNLSGNLPNSWGGSPKSGFFRLQNLILDHNFFTGNVPASLGSLRELSEISLSHNKFSGAIPNEIGTLSRLKTLDISNNAFNGSLPVTLSNLSSLTLLNAENNLLENQIPESLGTLRNLSVLILSRNQFSGHIPSSIANISMLRQLDLSLNNLSGEIPVS…
>Glyma.12G030000.1.p	LRR III	LRR III	MERSYDVFVFLLVSVLCLFLSQPARSQDDSQPLLALKSSIDVLNKLPWREGTDVCTWLGVRDCFNGRVRKLVLEHSNLTGSLDSKILNRLDQLRVLSFKGNSLSGQIPNISALVNLKSIFLNENNFSGDFPASVALLHRVKVIVLSQNHISGEIPASLLNLRRLYVLYLQDNALTGRIPGFNQSSLRYLNVSKNRLSGEIPVTSALIRFNESSFWGNPGLCGEQIEEACKNGSGSLPPSISPSYPLKPGGTTSTTMGKSKRTKLIKIIGGSVGGVVFALGCVVLVWVICRKWKRRRRRRRRRKGGAEVAEGEVGAAGSGGGGDNSKEEEGGGFAWESEGIGKLVFCGGGDGDMSYSLEDLLKASAETLGRGIMGSTYKAVMESGFIVTVKRLKDARYPG…
>Glyma.13G039900.1.p	LRR III	LRR III	MAKMLGLLFMIGAMFFGVVAEPVEDKQALLDFLHNINHSHYLNWNKNTSVCKSRLSKLETVSLASNSISGSFPSGLSQLKNLTYLYLQSNNFSGSLPSEFSVWKNLRIVNLSNNSFNGSIPFSLSNLTHLTSLVLANNSLSGEIPDLYIPSLQDLNLANNNLSGVVPKFLERFPSGAFSGNNLVSSHPSLPPSYAVQTPNLHPTRKKSKGLREQALLGIIIGGCVLGIAVMAAFVIVCCYEKGGADEQQVKSQKRQVSRKKEGSESRDKNKIVFFEGCNLAFDLEDLLRASAEVLGKGTFGTVYKAALEDATTVVVKRLKDVTVGKHEFEQQMEMVGWIRHDNVAALRAYYYSKEEKLMVYDYYEQGSVSSMLHGKRRGGRISLDWDSRLKIAIGVARG…
>Glyma.13G111800.1.p	LRR III	LRR III	MAAVRLLLLLLFPFSSLSLSENEALLNLKKSFSNPVALSSWVPNQNPCSSRWLGVICFNNIINSLHLVDLSLSGAIDVNALTQIPTLRSISFVNNSFSGPIPPFNQLGALKSLYLAHNQFSGQIPSDFFSQLASLKKIWISNNKFSGPIPSSLTNLRFLTELHLENNEFSGPVPELKQDIKSLDMSNNKLQGEIPAAMSRFEAKSFANNEGLCGKPLNNECEAGGSSEVGSGWGMKVVIVLIVAVALAFIFALTRSKRRHDDDFSVMSRDHVDEVVQVHVPSSNHSRGASEGGSKKESSSSKKGSSRGGMGDLVMVNDEKGVFGLPDLMKAAAEVLGNGGLGSAYKAAMNNGLSVVVKRMREMNKVSRDIFDAEMRRFGRLRNLNIITPLAYHYRKEEK…
>Glyma.13G150000.1.p	LRR III	LRR III	MMKHYHVLYMFLFFLPISTLSLHHNDTHALTLFRRQSDLHGYLLSNWTGHDACNSAWRGVLCSPNGRVTALSLPSLNLRGPLDPLTPLTHLRLLNLHDNRLNGTVSTLFSNCTNLQLLYLSSNDFSGEIPPEISSLKSLLRLDLSDNNLRGKVDVISNLTQLITLRLQNNLLSGEIPDLSSSMKNLKELNMTNNEFYGRLPSPMLKKFSSTTFSGNEGLCGASLFPGCSFTTTPPNNNDSNNNNDNNSNEKEPSQTVSSNPSSFPETSIIARPGREQQRKGLSPGAIVAIVIANCVALLVVVSFAVAHCCARGRGSSLVGSGESYGKRKSESSYNGSDEKKVYGGGESDGTSGTDRSRLVFFDRRSEFELEDLLRASAEMLGKGSLGTVYRAVLDDGCT…
>Glyma.14G041600.1.p	LRR III	LRR III	MQAIWFMLLLLVAIALGNSDIDSLLEFKKSIQNDPSGLVVNSWDSRSLDSDGCPKNWHGIVCSEGSVISITLDNAGLVGEFNFLAISGLTMLRNLSAVNNHFTGDLLYIATIESLEYADLSLNKFNGPLLSNFTQLRKLIYLNLSSNELGGTLPIEFHKLEQLKYLDLHMNNFSGDIMHIFYQMGSVLYIDLSCNRISGTPDLGLADESFLSSIQYLNISHNSLSGELFAHDGMPYLDNLEVFDASNNQLEGNLPSFTFVVSLRILRLACNQLTGLLPEALLKESSMMLSELDLSQNKLEGPIGIITSVTLQKLNLSSNKLYGPLPLRVGHCSIIDLSNNTLSGNFSRIRYWGNYVEVVQLSTNSLGGMLPNETSQFLRLTALKVSNNSLEGFLPPILG…
>Glyma.14G055900.1.p	LRR III	LRR III	MENKNLTSKCFFYYNPSHFFRLFFCLWILMVPVASEERWDGVVVTQSNFLALQAFKQELVDPKGFLRSWNDSGYGACSGAWVGIKCAQGQVIVIQLPWKGLKGHITERIGQLRGLRKLSLHDNQIGGSIPSALGLLLNLRGVQLFNNRFTGTIPPSLGSCPLLQSLDLSNNLLTGTIPMSLGNATKLYWLNLSFNSLSGPMPTSLTSLTYLSLQHNNLSGSIPNSWGGSLKNNFFRLRNLIIDHNLLSGSIPASLGGLSELTEISLSHNQFSGAIPNEIGNLSRLKTLDFSNNALNGSLPAALSNVSSLTLLNVENNHLGNQIPEALGRLHNLSVLVLSRNQFSGHIPQNIGNISKLRQLDLSLNNLSGEIPVAFDNLRSLSFFNVSHNNLSGPVPTLL…
>Glyma.14G124400.1.p	LRR III	LRR III	MAKMLGLLFMIGAMLFGVGAEPVEDKQALLDFLQSINHSHYLNWNKSTSVCKRWIGVICNNDQSQVIALHLTRTGLSGPIPPNTLSRLLALETVSLASNSITGSFPTGFSQLKNLTYLYLQSNNFSGPLPSDFSVWKNLSIANLSNNSFNGSIPFSLSNLTHLTSLVLVNNSLSGEVPDLNIPTLQELNLASNNLSGVVPKSLERFPSGAFSGNNLVSSHALPPSFAVQTPNPHPTRKKSKGLREPALLGIIIGGCVLGVAVIATFAIVCCYEKGGADGQQVKSQKIEVSRKKEGSESREKNKIVFFEGCNLAFDLEDLLRASAEVLGKGTFGTVYKAALEDATTVAVKRLKDVTVGKREFEQQMEMVGCIRHDNVASLRAYYYSKEEKLMVYDYYEQG…
>Glyma.14G137700.1.p	LRR III	LRR III	MALRRAYYCLLTLLVFALCFEPLLGDTDAQILMRFKASLSNNNALNNWVNESSLCSWRGLLCNHTDQTFYGLRLHNMSLGGKIDVDTLLELPTLTSFSVMNNTFEGPMPEFKKLVRLRALFLSNNKFSGDIPDDAFEGMTKLKRVFLAENGFTGHIPKSLANLPRLWDLDLRGNSFGGSIPEFQQKDFRMFNLSHNQLEGSIPESLSNKDPSSFAGNKGLCGKPMSPCNEIGGNESRSEIPYPDSSQRKGNKYRILITVIIVIVVVVVASIVALLFIRNHWRKRLQPLILSKQENSKNSVDFRESQSIDVTSDFKKGGDGALNFVREDKGGFDLQDLLRASAVVLGSGSFGSTYKAMILNGPTVVVKRFRHMNNAGKQEFIEHMKRLGSLTHPNLLPLD…
>Glyma.14G187900.1.p	LRR III	LRR III	MKFQFHAVPFVLLSFTVSLFGLIEADLNSDRQALLEFFSNVPHAPRLNWSDSTPICTSWAGVTCNQNGTSVIEIHLPGAGFKGSIPKNSLGKLDSLKILSLHSNGLRGNLPSDILSIPSLQYVNLQQNNFSGLIPSTISPKLIALDISSNNFSGSIPTTFQNLSRLTWLYLQNNSISGAIPDLKNLTSLKYLNLSYNNLNGSIPNSIINYPYTSFVGNSHLCGPPLNNCSAASPPSSSTSSLSPSPSPSPVYQPLSPAATPQNRSATTSKSYFGLATILALAIGGCAFISLLLLIIFVCCLKRNKSQSSGILTRKAPCAGKAEISKSFGSGVQEAEKNKLFFFEGCSYSFDLEDLLKASAEVLGKGSYGTTYRAALEDGTTVVVKRLREVLVGKKEFEQ…
>Glyma.14G206000.1.p	LRR III	LRR III	MTEVTLNSSVNILYHTAKKISMKFYSLQAHRFLFIIVILCPLVIADLSSDKQALLDFAAAVPHRRNLKWNPATPICSSWVGITCNLNDTRVVSVRLPGIGLVGTIPANDTRIDSLRNISLRANLLSGSLPADITSLPSLQYLYLQHNNLSGNIPTSLSTRLNVLDLSYNSFTGAIPKTLQNLTQLIKLNLQNNSLSGLIPNLNVTKLRRLNLSYNHLNGSIPAALQIFPNSSFEGNSLCGLPLKSCPVVPSTPPPSSTPAPPSTPARHSSKSKLSKAAIIAIAVGGGVLLLLVALIIVLCCFKKKDDGSPRATKGKGPSGGRSEKPKEEFGSGVQEPEKNKLVFFEGSSYNFDLEDLLRASAEVLGKGSYGTAYKAILEESTTVVVKRLKEAVVGKREF…
>Glyma.14G214700.1.p	LRR III	LRR III	MKSARVKEAILLVFMFSLLSIACSDLASDRAGLLLLRSAVGGRTLLWNSTQTSPCSWTGVVCASGRVIMLRLPAMGLSGSLPSGLGNLTELQTLSLRFNALTGRIPEDFANLKSLRNLYLQGNFFSGEVSDSVFALQNLVRLNLGNNNFSERNNFTGSIPDLDAPPLDQFNVSFNSLTGSIPNRFSRLDRTAFLGNSQLCGRPLQLCPGTEEKKKSKLSGGAIAGIVIGSVVGVLLILLLLFFLCRKRNKKDENETLPPEKRVVEGEVVSREKSNESGGNSGSVEKSEVRSSSGGGGDNKSLVFFGNVSRVFSLDELLRASAEVLGKGTFGTTYKATMEMGASVAVKRLKDVTATEKEFREKIEQVGKMVHHNLVPLRGYFFSRDEKLVVYDYMPMGSL…
>Glyma.15G000600.1.p	LRR III	LRR III	MVMGARSASLERAPSNNVVKLWFTLILISCSCTSAMSSDAEALLKFRDSLRNVIALSSWDPSINRKPPCSGNIPNWVGLFCMNDKVWGLRLENMGLTGNIDVKSLGSIPALRTVSLMNNTFVGPLPDVKMLPNLKALYLSYNHFSGQIPDDAFTGLNRLRKLYMSNNEFTGQIPSSLATLPSLLILRLDSNKFQGQIPQFQRNKSLKIINLSNNDLEGPIPANLSTFDASSFSGNPGLCGPPLTNEYCQRGAPEASKMRLLKILLAVIAIALIIAIILVAVLLVICRLRSQKHHTLQGQASQNYAPPIYVKTKSLADHYAASPRLVSSSDRGGHGHSRRGEQAGKLTFLSHHQPKFDLQDLLKASAEILGSAGFGSSYKAVVLDGQAVVVKRYKHMNNV…
>Glyma.15G130900.1.p	LRR III	LRR III	MKPFSLLVLSLYFFSVVGQLPSQDILALLEFKKGIKHDPTGYVLNSWNEESIDFDGCPSSWNGVLCNAGNVAGVVLDNLGLSADPDLSVFSNLTKLVKLSMSNNSISGTLPDNIADFKSLEFLDISNNLFSSSLPLGIGELRSLQNLSLAGNNFSGPIPDSISEMASIKSLDLSRNSFSGMLPVTLTKTTSLVSLNLSHNGFTGKVPKGFELIPALEKLDLHGNMLEGNLDVVFMLLSSASYVDLSENMLSSSDSKKKFLPRISESIKHLNLSHNKLTGSLASGAAEPVFENLKVLDLSYNQLDGELPGFDFVYDLEVLRLSNNRFSGFIPNGLLKGDSLVLTELDLSANNLSGPLSIITSTTLHSLNLSSNEFTGDLPLLTGSCAVLDLSNNKLEGNL…
>Glyma.15G179300.1.p	LRR III	LRR III	MAAAVRIHHHLSFLFLFLFFISFSCGTETDSLLHLKKSLTNSDRSLSSWIPNISPCSGTWLGVVCFDNTITGLHLSDLGLSGSIDVDALVEIRSLRTLSFINNSFSGPIPNFNKLGSIKSLLLTQNRFSGTIPTDFFSTLNSLKKLWLSGNNFSGEIPQSLTQLKLLKELHLEYNSFSGQIPNFNQDLKSLDLSNNKLQGAIPVSLARFGPNSFAGNEGLCGKPLEKTCGDDDGSSLFSLLSNVNEEKYDTSWATKVIVILVIAVVAAMIFLFVKRSRRGDGELRVVSRSRSNSTEEVLMVQVPSMRGGVGDKKKEGNKRGDIVMVNEERGVFGLQDLMKASAEVLGNGGLGSMYKAMMGTGLCVVVKRMREMNKIGKDVFDAEMRQFGRIRHRNIITP…
>Glyma.16G009900.1.p	LRR III	LRR III	MHARGHKKIAESNDPKEKKKSKSLSIVVNNKVMAIAPAIILQPTLIIIVTLPAIYSMTEAEALVSLKSSFSNPELLDTWVPGSAPCSEEDQWEGVACNNGVVTGLRLGGIGLAGEIHVDPLLELKGLRTISLNNNAFSGSMPEFHRIGFLKALYLQGNKFSGDIPMDYFQRMRSLKKLWLADNQFTGKIPSSLVEIPQLMELHLENNQFVGNIPDLSNPSLVKFNVSNNKLEGGIPAGLLRFNVSSFSGNSGLCDEKLGKSCEKTMEPPSPSPIVGDDVPSVPHRSSSFEVAGIILASVFLVSLVVFLIVRSRRKKEENFGTVGQEANEGSVEVQVTAPVKRDLDTASTSSTPVKKSSSRRGCISSQSKNAGELVMVNNEKGVFGMPDLMRAAAEVLGN…
>Glyma.16G210100.1.p	LRR III	LRR III	MILFTHWSYLVASKIHVNLFCAILSTIMSLAFKVSLLCVILFVSFKFNMVLCIELEEYYPEERDALMLIRDSLNSSVNLHGNWTGPPCIDNRSRWIGITCSNWHVVQIVLEGVDLSGYLPPTFLLNITFLSQLDFRNNALSGPLPSLKNLMFLEQVLLSFNHFSGSIPVEYVEIPSLQVLELQDNYLEGQIPPFDQSSLTSFNVSYNHLSGPIPETSVLQRFPESSYGNNSDLCGEPLDKLCPIEPPAPSPSPFPALKPNKRRFQAWIVALIGGAAALILLSLIIIIAFMFRKRRTNGKESIRNDSTEYVFRAWAKKMVSYAGNSDVSGRLGKLEFSNKKLPVFDLDDLLRASAEVLGRGNLGITYKTTLETGTVVAVKRLNHMNELNKKEFLQQMQLL…
>Glyma.17G047900.1.p	LRR III	LRR III	MAAVRLLLFHLLLLLLLFPFSSFSLSENEALLNLKKSFSNPVALSSWVPNQSPCSSRWLGVICFNNIVSSLHLADLSLSGTIDVDALTQIPTLRSISFINNSFSGPIPPFNKLGALKALYLARNHFSGQIPSDFFSQLASLKKIWISDNNFSGPIPSSLTNLRFLTELHLENNQFSGPVPELKQGIKSLDMSNNKLQGEIPAAMSRFDANSFSNNEGLCGKPLIKECEAGSSEGSGWGMKMVIILIAAVALAMIFVLMRSKRRRDDDFSVMSRDHVDEVVQVHVPSSNHSRASERGSKKEFTSSKKGSSRGGMGDLVMVNDEKGVFGLPDLMKAAAEVLGNGGLGSAYKAAMNNGLSVVVKRMREMNKVSRDIFDAEMRRFGRLRNPNIITPLAYHYRK…
>Glyma.17G119800.1.p	LRR III	LRR III	MALFITVVVVLFLLQLSSSVRVNSEPTQDKQALLSFLSQTPHSNRLQWNASESACDWVGVKCDASRSFVYSLRLPAVDLVGRVPPGTLGRLTQLRILSLRSNALTGEIPSDFSNLIFLRSLYLQKNQFSGEFPPSLTRLTRLARLDLSSNNFTGQIPFSVNNLTHLTGLFLERNHFSGKIPSITLRLVNFNVSYNNLNGSIPETLSAFPETSFVGNIDLCGPPLKDCTPFFPAPAPSPSENSTPVKTRKKSKKLSTGAIVAIVVGSVLGLALLLLLLLLCLRRRRRQPAKPPKAVVEEHSVPAEAGTSSSKDDITGGSAEVERNKLVFFEGGIYSFDLEDLLRASAEVLGKGSVGTSYKAVLEEGTTVVVKRLKDVVVTKKEFETQMEVLGNIKHENVV…
>Glyma.17G167600.1.p	LRR III	LRR III	MSLLFPTLIISLVILLVTVNQCCALSRDGVLLLSFKYAVLNDPLYVLANWNYSDETPCSWNGVSCSNENRVTSLLLPNSQFLGSVPSDLGSIEHLQILDLSNNSLNGSLPSSLSQASELRFLNLSNNLITGEVPESLSQLRNLEFLNLSDNALAGKLPESFSNMQNLTVASFKNNYLFGFLPSGLRTLQVLDLSSNLLNGSLPKDFGGDNMRYLNISYNRFSGEIPTEFAAEIPGNATVDLSFNNLTGEVPDSTVFTNQNSKSFNGNFNLCGEITKNPCPIPSSPSSEPKASAPISPPAIAAIPKSFDDSPLAPTGQKQRGLKQGTIIGIVVGDIIGVGILAMLCVYVYRLKKKKDAESTKKKNEAAITRSRSESSSSTTSESRGFTRWSCLRKRTEEE…
>Glyma.17G169300.1.p	LRR III	LRR III	MHLDQHDPKTTTRATKVLPLFLYLFFFFSLASSAPPMLPSDAVSLVSFKREADQDNKLLYSLNESYDYCQWQGVKCAQGRVVRFVAQSMGLRGPFPPHSLTSLDQLRVLSLRNNSLFGPIPDLSPLVNLKSLFLDHNNFSGSFPPSLIFLHRLLTLSLSHNRLSGPLPVNLTLLDRLIALRLNSNHFSGTLPFFNQTTLKVLDLSYNNLSGPVPVTPTLAKFNATTSFSGNPGLCGEIVHKECDPRSHFFGPATSSSTTPLSQSEQSQGIVVVPSSTTTTKHDKKTGLVVGFVVAVVLVAAFTLTMVSLVRKKQNGKAFRAKGVVLESPEVEGGGGVVVVEGEREVKMRKMEEAHRSGKLVFCCGEVQSYTLEMLMRASAELLGRGSVGTTYKAVMDSR…
>Glyma.17G196200.1.p	LRR III	LRR III	MALRRAYYCLLMLLVLANICFVPLLGDTNAQILMRFKASLSNNNALNNWVNESSLCSWRGLLCNHTDQTFYGLRLENMSLGGNIDVDTLFELPTLTSFSVMNNTFEGPIPEFKKLVKLRALFLSNNKFSGDIPDDAFEGMTKLKRVFLAENGFTGHIPKSLANLPRLWDLDLRGNSFGGNIPEFRQKVFRNFNLSNNQLEGPIPKGLSNKDPSSFAGNKGLCGKPMSPCNEIGRNESRSEVPNPNSPQRKGNKHRILITVIIVVAVVVVASIVALLFIRNQRRKRLEPLILSKKENSKNSGGFKESQSSIDLTSDFKKGADGELNFVREEKGGFDLQDLLRASAVVLGSGSFGSTYKAMILNGPTVVVKRFRHMNNNVGKQEFIEHMKRLGSLTHPNLL…
>Glyma.18G023500.1.p	LRR III	LRR III	MVVAVEKTNLTSQSQCFNRVSDKKKERCKTHMNNVNPCCFLFLLCVWSLVVLPSCVRPVLCEDEGWDGVVVTASNLLALEAFKQELVDPEGFLRSWNDSGYGACSGGWVGIKCAKGQVIVIQLPWKGLRGRITDKIGQLQGLRKLSLHDNQIGGSIPSTLGLLPNLRGVQLFNNRLTGSIPLSLGFCPLLQSLDLSNNLLTGAIPYSLANSTKLYWLNLSFNSFSGPLPASLTHSFSLTFLSLQNNNLSGSLPNSWGGNSKNGFFRLQNLILDHNFFTGDVPASLGSLRELNEISLSHNKFSGAIPNEIGTLSRLKTLDISNNALNGNLPATLSNLSSLTLLNAENNLLDNQIPQSLGRLRNLSVLILSRNQFSGHIPSSIANISSLRQLDLSLNNFSG…
>Glyma.18G051100.1.p	LRR III	LRR III	MLLNLSHASFQQESMTAHKVYSKFNCQYLIPFSKQLSMKFHSTSVASFLFVIVILFPLAIADLSSDKQALLDFANAVPHRRNLMWNPSTSVCTSWVGITCNENRTRVVKVRLPGVGLVGTIPSNTLGKLGAVKIISLRSNLLSGNLPADIGSLPSLQYLYLQHNNLSGDIPASLSLQLVVLDLSYNSFTGVIPTTFQNLSELTSLNLQNNSLSGQIPNLNVNLLKLLNLSYNQLNGSIPKALQIFPNSSFEGNSLLCGPPLKPCSVVPPTPSPSSTPPQSTPGRQSSKNKLSKIAIIAIAVGGAVVLFFVALVFFICCLKKEDDRGSNVIKGKGPSGGRGEKPKEEFGSGVQEPEKNKLVFFEGSSYNFDLEDLLRASAEVLGKGSYGTAYKAILEESM…
>Glyma.18G175700.1.p	LRR III	LRR III	MAFLNPFSLHIPMSLLFFFLFFFCFCKASSTTTSTTKSLSPPSSPSTTSSSDVELLLGKIKASLQGSNSDNLVLSSWNSSTPLCQWKGLIWVFSNGTPLSCTDLSSPQWTNLTLLKDPSLHLFSLRLPSANLSGSLPRELGGFPMLQSLYLNINSLEGTIPLELGYSSSLSEIDLGDNMLGGVLPPSIWNLCERLVSLRLHGNSLSGLVSEPALPNSSCKNLQVLDLGGNKFSGSFPEFITKFGGLKQLDLGNNMFMGAIPQGLAGLSLEKLNLSHNNFSGVLPLFGGESKFGVDAFEGNSPSLCGPPLGSCARTSTLSSGAVAGIVISLMTGAVVLASLLIGYMQNKKKKGSGESEDELNDEEEDDEENGGNAIGGAGEGKLMLFAGGENLTLDDVLN…
>Glyma.18G206400.1.p	LRR III	LRR III	MTVSLFIFLLLFFFFHPAVSLSSDGIALLTLKSAVDASGASAFSDWNDADATPCQWSGVTCADISGLPEPRVVGVALSGKGLRGYLPSELGTLLYLRRLNLHTNALRGAIPAQLFNATALHSVFLHGNNLSGNLPTSVCTLPRLENLDLSDNALSGAIPDALRKCSNLQRLILARNKFSGEIPASPWPELENLVQLDLSSNLLEGSIPDKLGELKILTGTLNLSFNHLSGKIPKSLGNLPVVVSFDLRNNDLSGEIPQTGSFSNQGPTAFLNNPNLCGFPLQKPCAGSAPSEPGLSPGSRGAHRPTKRLSPSSIILISVADAAGVALIGLVVVYVYWKRKGKSNGCSCTLKRKFGGESEELSLCCWCNGVKSDDSEVEEGEKGEGESGRGEGDLVAIDK…
>Glyma.18G216200.1.p	LRR III	LRR III	MMLQSYFTTIPIFLLLLVFTRTKADLQSEKQALLDFAAALHHGPKVNWNSSTSICTSWVGVTCSHDGSHVLSVRLPGVGLRGFLPPRTLGKLNGLISLSLRSNSLRGNLPTDLLSLPSLRFVYLQHNNFSGVIPDSLPPRLIFLDLSHNSFTGQIPASIQNLTHLIGFNLQNNSLTGPIPDVNLPSLKDLDLSFNYLNGSIPSGLHKFPASSFRGNLMLCGAPLKQCSSVSPNTTLSPPTVSQRPSDLSNRKMSKGAKIAIVLGGVTLLFLPGLLVVFFCFKKKVGEQNVAPKEKGQKLKEDFGSGVQEPERNKLVFFEGCSYNFDLEDLLRASAEVLGKGSAGTTYKAILEDGTTVVVKRLREVAMGKKEFEQQMEIVQRLDHHPNVIPLRAYYYSKD…
>Glyma.19G063800.1.p	LRR III	LRR III	MFPLVVLLFLACNFHVAPVSSLTVEGSVLLALKKSIITDPEGSLSNWNSSDDTPCSWNGITCKDQSVVSISIPKRKLHGVLPSELGSLSHLRHLNLRNNNLFGDLPVGLFEAQGLQSLVLYGNSLSGSVPNEIGKLRYLQALDLSQNFYNGSLPAAIVQCKRLRTLVLSHNNFTGPLPDGFGGGLSSLEKLDLSFNEFNGLIPSDMGKLSSLQGTVDLSHNHFSGSIPASLGNLPEKVYIDLTYNNLSGPIPQTGALMNRGPTAFIGNSGLCGPPLKNLCAPDTHGASSPSSFPVLPDNYPPQDSDDGFVKSGKSKRLSKGAVVGIVVGDIVGICLLGLLFSYCYSRVWGFTQDQEEKGFDKGRRLRKECLCFRKDESETLSDHDEQYDLVPLDAQVAF…
>Glyma.19G070600.1.p	LRR III	LRR III	MASPGSPYLLLPTTISLSFYLSLVVHSAASNPDFHPLMSFKASSDPSNKFLSQWNSTSSNPCTWHGVSCLHHRVSHLVLEDLNLTGSILPLTSLTQLRILSLKRNRFDGPFPSLSNLTALKLLFLSHNKFSGEFPATVTSLPHLYRLDISHNNLSGQIPATVNHLTHLLTLRLDSNNLRGRIPNMINLSHLQDFNVSSNQLSGQIPDSLSGFPGSAFSNNLFLCGVPLRKCKGQTKAIPALASPLKPRNDTVLNKRKTHGAAPKIGVMVLVIIVLGDVLVLALVSFLLYCYFWRLLKEGKAETHSKSNAVYKGCAERGVNSDGMVFLEGVMRFELEELLRASAEMLGKGVFGTAYKAVLDDGTVAAVKRLKEVSVGGKREFQQRMEVLGRLRHCNVVPL…
>Glyma.19G144100.1.p	LRR III	LRR III	MSTMPMHHLLISFLIFSLTPTPTTSLNSDGLSLLALKAAVDSDPTGVLSSWSETDGTPCHWPGVSCSGDKVSQVSLPNKTLSGYIPSELGFLTSLKRLSLPHNNFSNAIPPSLFNATSLIVLDLSHNSLSGSLPTELRSLKFLRHVDLSDNSLNGSLPETLSDLTSLAGTLNLSFNHFSGGIPASLGNLPVSVSLDLRNNNLTGKIPQKGSLLNQGPTAFSGNPGLCGFPLQSACPEAQKPGIFANPEDGFPQNPNALHPDGNDQRVKQHGGGSVAVLVISGLSVAVGAVSLSLWVFRRRWGGEEGKLGGPKLENEVDGGEGQEGKFVVVDEGFELELEDLLRASAYVIGKSRSGIVYKVVGVGKGSSSAAGAANVVAVRRLSEGDATWRFKEFESEVE…
>Glyma.19G190200.1.p	LRR III	LRR III	MTYNNNSFNTFPQSHTLSNHILIAFANPKSEISFKLKTPPSFPPFPHHNMKQVCLCLIILTLALCLCILCVSAEAAGQNDTLALTEFRLQTDTHGNLLTNWTGADACSAVWRGIECSPNGRVVGLTLPSLNLRGPIDSLSTLTYLRFLDLHENRLNGTVSPLLNCTSLELLYLSRNDFSGEIPPEISSLRLLLRLDISDNNIRGPIPTQFAKLTHLLTLRLQNNALSGHVPDLSASLQNLTELNVTNNELRGHVSDSMLTKFGNASFSGNHALCGSTPLPKCSETEPGTETTITVPAKPSSFPQTSSVTVPDTPRKKGLSAGVIVAIVVAVCVAVLVATSFVVAHCCARGSTSGSVVGSESAKRKSGSSSGSEKKVYGNGENLDRDSDGTNTETERSKL…
>Glyma.20G118200.1.p	LRR III	LRR III	MRKLKRNLHSSLLTPLSLRTTMAGAKLSRLVAVLHFLILLMVQGFSNPDFDALVAFKTASDTSQKLTAWNLNSTTNNNPCSWSGVSCIRDRVSRLVLENLDLEGSIHPLTSLTQLRVLSLKGNRFSGPLPNLSNLTALKLLFLSRNSFSGEFPATVTSLFRLYRLDLSNNNFSGEIPAKVGHLTHLFTLRLDGNKFSGHIPDLNLPELQEFNVSSNRFSGEIPKSLSKFPESSFGQNPFLCGAPIKNCASDPTIPGSESAIASLLIPPNNNPTTSVSSSPSPMPKTPTSTSTSSNKSHEKGASKISPVVLIAIITGGVLVLIAIAFLLLCCYFWRNYKLKGGKGSKVFDSEKIVCSSSPFPDQGGLERNRMVFFEGEKRYEIEDLLESPSEMLGTGWFG…
>Glyma.20G120700.1.p	LRR III	LRR III	MPPFALLFFLLSCNSLAPVVHSLNAEGSVLLTLKQSLTDPQGSMSNWNSSDENPCSWNGITCKDQTIVSISIPKRKLYGSLTSSLGSLSQLRHVNFRNNKLFGNLPPQLFQAQGLQSLVLYGNSLSGSVPSEIQNLRYLQALDLSQNFFNGSLPAGIVQCKRLKTLVLSKNNFTGPLPDGFGTGLSSLERLDLSFNKFNGSIPSDLGNLSSLQGTVDLSHNHFSGSIPASLGNLPEKVYIDLTYNSLNGPIPQNGALMNRGPTAFIGNPGLCGPPLKNSCGSDIPSASSPSSFPFIPDNYSPRDGNGSRGSEKNKGLSKGAVVGIVVGDIIGICLLGLLFSFCYSRVCGFNQDLDESDVSKGRKGRKECFCFRKDDSEVLSDNNVEQYDLVPLDSHVNF…
>Glyma.20G129200.1.p	LRR III	LRR III	MSLNSQNLHLWWRLLSFLLLLLQSVTSQFVTPLNSDGIHLLKFKYSILSDPLSVLKNWNYDDVTPCSWHGVACSEIGAPGTPDFFRVTSLALPNSQLLGSISEDLGLIQYLRHIDLSNNFLNGSLPNTIFNSSQLQVLSLSNNVISGELPQLIGKMTNLKLLNLSDNAFAGLIPENLSTLPNLTIVSLKSNYFSGSVPNGFNYVEILDLSSNLLNGSLPNEFGGESLHYLNLSYNKISGTIPPAFVKQIPANTTVDLSFNNLTGPIPGSEALLNQKTEFLSGNADLCGKPLKILCTVPSTMSSAPPNVTTSSPAIAAIPKTIDSTPSTNSTGTTTSSQNVSQSGLKPATIAAIVVGDLAGMALLALIVLFIYQQRKKRYPNPKLHTNASSANNSEKKQE…
>Glyma.U022900.1.p	LRR III	LRR III	MEIISIWVVFVTTLFLLNMTNCVEDEVKRTLIQFLAQVSGNDGQQNSTLIWRQDSSDPCKDLWQGVYCDPQNMSIKRLLLDRLNLSGNLGVAMLCNLQPLAASLAFLSLDGNKISGVIASEIGNCKQLTHLHLSGNKLTGDIPSSLAMLNNLKSLDISNNEISGPLPNLSRISGLNMFLAQNNHLRGTIPAFDFSNFDQFNVSFNNFRGRIPKNVYGYFSADSFLGNPELCGDPLPKNCSDQFMFLSETQAKEESKGPSKQQILMYSGYAALGVIIVLFVVLKLCRREKGIEALKNGVGATDGGGIEKHSNVSSEYKDEVSRSEFSVASESRMVSQSLIVLSRPAAIELKLEDLLRAPAELIGRGKNGSLYKVILDNGIMVVVKRIKDWTISSQDFKQR…
>Glyma.01G211900.1.p	LRR IV	LRR IV-a	MKVHFSVQLLLSLFLLSAFHVPHMVVGTVELRALMELKSSLDPEGKILGSWISDGDPCSGFFEGVACNEHRKVANISLQGKGLSGWLSPALAELKCLSGLYLHYNNLSGEIPPRISNLTELVDLYLDVNSLSGAIPPEISNMASLQVLQLGDNQLVGNIPTQMGSLKHLSTLALQYNKLTGQIPLSLGNLEKLSRLNLSFNNFSGTVPATLAHIEHLEVLDIQNNYLSGIVPSALKRLGERFQGANNPGLCGVGFSTLRACNKDQDLNVNHIDTSDGDQPENSDSSKALPEPAYVQSHCGQTHCSKSRRFPHTVITAGVIIVALAFICAGFLTFFRYRRQKQRISNTSSSSSEGKVSPDQPKEFYTKSPSALVNIEYYSGWDPLSNGQNADVGGLCNEY…
>Glyma.05G052700.1.p	LRR IV	LRR IV-a	MSFLHLFFHLFLLVAFIPQIVHGNAELRALMDLKSSLDPKDKLLGSWTSDGDPCSGSFLGVVCNEHNKVANISLPGRGLSGRVSPAVAELKCLSGLYLHYNLLSGDIPGEIANLKELLDLYLNFNNLSGTIPSDIGNMTSLQVLQLGYNQLEGTIPEELGSLKQLNVISLQHNKLTGEIPQSLGHLEKLRKLYLSYNNFSGTIPVKLADVANLEVLDIQNNHLSGTIPSALQRLREGFQGANNRDLCGDDFSALKTCNKDRIFGVSQISAPNISIYRNPPITFPKPVNAHLHCNQTHCSKSRSFLLLVIAASVTTTVITLISSGIFIFVRYRRQRQKVRNPSDYSEGQHSPYQPKEFYRSSSPLVNLEHYYTGWDSLADGHNESGLSLEYLNRFRFNID…
>Glyma.09G154600.1.p	LRR IV	LRR IV-a	MACSVHLLLLLTSLLALFFNPTCVYGNDELRTLLDLKSSLDPEGHFLSSWTIDGTPCGGSFEGVACNEKGQVANVSLQGKGLSGKLSPAIAGLKHLTGLYLHYNSLYGEIPRELANLTELSDLYLNVNHLSGEIPPEIGMMESLQVLQLCYNQLTGSIPTQLSDLKKLSVLALQSNQFAGAIPASLGDLGMLMRLDLSSNNLFGSIPTKLADLPLLQVLDVHNNTLSGNVPPALKRLEEGFVFEHNVGLCGVGFSSLKACTASDHANLTRPEPYGAGVGGLSRDIPETANVKLPCNTTQCRNPSRSKQAASITVGIVLVTIAVSAIGIFTFTMYRRRKQKLGSTFDISEGRLSTDQAKSIYRKNGSPLVSLEYSNGWDPLADGKNVNGDRQDMFQSFRF…
>Glyma.10G177300.1.p	LRR IV	LRR IV-a	MEFSVLPLLYSLVFLLSNPTWVCGNGELRALMDMKASLDPESLYLPSWSINGDPCDGSFEGVACNEKGQVANISLQGKGLFGKLSAAIAGLKHLTGLYLHYNSLYGEIPREIANLTELVDLYLNVNNLSGEIPRKIASMENLQVLQLCYNQLTGSIPTQLGALEKLRVVALQSNNLTGAIPANLGELGMLVRLDLSSNNLFGSIPTSLADAPSLKVLDVHNNTLSGNVPPALKRLDDGFLYEYNLGLCGVGFSSLKACNASDHVNPSRPEPYGAATRDIPETANVKLPCRGAQCLNSSKSNQSTSITVSIFVVMIALCAIGVLTFTIYRRRKQKLGDSFHISDSHLSTDEAIGAYRKNGSPLVSLEYSTGWDPLADSRNFNGYSQEMFQSLRFNLEEVE…
>Glyma.11G030000.1.p	LRR IV	LRR IV-a	MKVHHSVQLLLSLFLLLAFHVPHMAVGTAELRALMELKSSLDPEGKILGSWISDGDPCSGFFEGVACNDHRKVANISLQGKGLSGWLSPALAELKCLSGLYLHYNNLSGEIPPHISNLTELLDLYLDVNTLSGTIPPEIANMASLQVLQLGDNQLVGTIPTQMSSLKQLSTLALQYNKLTGQIPLSLGNLEKLSRLNLSFNNFSGTVPATLAHIEHLEVLDIQNNSLSGIVPSALKRLGEGFQGANNPGLCGVGFSTLRACNKDQDLNVNHIDTSDGDQPKNSNSSKALPEPAYVQLHCGQTHCSKSRRFPQTVITAGVVIVTLTFICAGFLTFFRYRRQKQRISNTLSSSSEGKVSLDQPKEFYTKSPSALVNIDYYSGWDQLSNGQNADAGGLSNEY…
>Glyma.16G205100.1.p	LRR IV	LRR IV-a	MACSVHLLLLLLTSLLALFFNPTCVYGNDELRALLDLKSSLDPEGHFLSSWTMGGNPCDGSFEGVACNEKGQVANVSLQGKGLSGKLSPAIAGLKHLTGLYLHYNSLYGEIPREVANLTELSDLYLNVNHLSGEIPPEIGKMENLQVLQLCYNQLTGSIPTQLGDLKKLSVLALQSNLLGGAIPASLGDLGMLMRLDLSSNNLFGSIPIKLADLPSLQVLDVHNNTLSGNVPPALKRLEEGFVFEHNMGLCGVGFSSLKACTASDHVNLTRPEPYGAGVGGLSRDIPETANVKLPCNTTHCQNSSKSKQATSITVGIVLLTIAVSAIGILTFTVYRRRKQKLGSTFDISEGCLSTDQAKSIYRKNGSPLVSLEYSNGWDPLADSKNFSGDRQDMFQSFR…
>Glyma.17G135000.1.p	LRR IV	LRR IV-a	MSFSHLLLHLCLLVAFNPQLLVLGNAELRALMDLKSSLDPQDKLLGSWISDGDPCSGSFLGVVCNEHNKVANISLPGRGLSGVVSPAVAELKCLSGLYLHYNYLSGDIPREIVNLKELLDLYLNFNNLSGTIPPDIANMTSLQVLQLGYNQLEGNIPEELGSLKQLNDISLQHNKLAGQIPQSLGSLEKLRRLYLSYNNFNGTIPAALADIANLEILDIQNNSLSGTVPSALQRLREGFQGANNQGLCGDGFSTLKACNKDTIFGVSQISAPNISINRIPPITFPKPVNTHLHCNQTPCSKSRSFLHLVIAASVTTTVITLISSGLFIFVRYRRQRQRVRNTSDYSEGQRSPYQPKEFYRSSSPLVNLEYYYDGWDSLADGQNESGLSLEYLNRFRFNI…
>Glyma.20G212800.1.p	LRR IV	LRR IV-a	MVLSVLLLLFSLVFLLSNPTWVCGNGELRALMDMKASLDPESLYLPSWSINGDPCDGSFEGIACNEKGQVANVSLQGKGLLGKLSPAIAGLKHLTGLYLHYNSLYGEIPREIGNLTELVDLYLNVNNLSGEIPREIASMENLQVLQLCYNQLTGSIPTQLGALEKLRVVALQSNNLTGAIPASLGDLGMLVRLDLSSNNLFGSIPTSLADALSLKVLDVHNNTLSGNVPPALKRLDDGFLYEYNLGLCGVGFSSLKACNASDRVNPSRPEPYGAATRDIPETANVKLPCRGTQCLNSSKSSQSTSVTAGIFVVIIALCAIGVWTFAIYRRRKQKLGDSFHISDSHLNTDEAIGAYRKNGSPLVSLEYSTGWDPLADSRNFNGYNQDIFQSLRFNLEEVE…
>Glyma.04G085200.1.p	LRR IV	LRR IV-b	MAKGSYSISSKARSMKFIFLFMFMLNFILSDGDQHEVQLLLSFKASLHDPLHFLSNWVSFTSSATICKWHGINCDNNANSSHVNAVVLSGKNITGEVSSSIFQLPYLTNLDLSNNQLVGEITFTHSHNSLSQIRYLNLSNNNLTGSLPQPLFSVLFSNLETLDLSNNMFSGNIPDQIGLLSSLRYLDLGGNVLVGKIPNSITNMTALEYLTLASNQLVDKIPEEIGAMKSLKWIYLGYNNLSGEIPSSIGELLSLNHLDLVYNNLTGLIPHSLGHLTELQYLFLYQNKLSGPIPGSIFELKKMISLDLSDNSLSGEISERVVKLQSLEILHLFSNKFTGKIPKGVASLPRLQVLQLWSNGLTGEIPEELGKHSNLTVLDLSTNNLSGKIPDSICYSGSL…
>Glyma.06G086800.1.p	LRR IV	LRR IV-b	MAKGSYSMSSKTKSMKFICLFVFMLNFHLSHGHQQEVQLLLSFKGSLHDPLHFLSNWVSFTSSATICKWHGITCDNNNNVNSSHVNAVVISGKNITGEVSSSIFQLPYVTNLDLSNNQLIGEITFTHSLNSLSPIRYLNLSNNNLTGSLPQPLFSVLFSNLETLDLSNNMFSGNIPDQIGLLSSLRYLDLGGNVLVGKIPNSVTNMTTLEYLTLASNQLVDKIPEEIGVMKSLKWIYLGYNNLSDEIPSSIGELLSLNHLDLVYNNLTGPIPHSLGHLTELQYLFLYQNKLSGPIPGSIFELKKLISLDLSDNSLSGEISERVVQLQRLEILHLFSNKFTGNIPKGVASLPRLQVLQLWSNGLTGEIPEELGRHSNLTVLDLSTNNLSGKIPDSICYSG…
>Glyma.02G197000.1.p	LRR IX	LRR IX	MMMKNLVLFLCLCFFTLVVSETDSNDVKILNSFKRGLNNSELLPWPEEGGDPCGSPPWKYIFCNGNRVAQIQTKNLGLVGPLPPNLNELTMLENLGLQNNNLNGPLPSFKGLTNLKYIFLGHNDFDSIPVDFFEGLKSLEVLALDYNEKLNASNGGWNFPATLEDSAQLRNLSCMSCNLVGPIPGFFGDMASLSVLLLSGNNLTGEIPATLNAVPALQVLWLNNQRGEGLGGKIDVLASMVSLTSLLLRGNSFEGSVPMNIGDLVSLKDLDLNGNEFVGLIPSGLGGMILDKLDLNNNHFMGPIPEFAASKVSYENNEFCEAKAGVMCAFEVMVLLEFLGGLGYPWILVDSWSGNDPCHGPWLGIRCNGDGKVDMIILEKFNLSGTLSPSVAKLDSLVE…
>Glyma.03G202000.1.p	LRR IX	LRR IX	MLHPSLTLLLLLLLFHPNAGDPNDAKILRQLRNGLDNPEQLPWPDEGDDPCGWKYIFCDSNKRVNQIQPKGLNLSGPLPQNLNQLTMLFNLGLQNNRLNGPLPSFRGLSKLKYAYLDNNNFDSIPSDFFDGLQSLEVLALDHNNLNASTGGWQLPETLQESTQLTNFSCMGCNLTGPIPQFLGSMNSLSFLKLSNNYLTGDIPRSLNDSALQVLWLNNQQGERLSGGIDVVASMVSLTSLWLHGNAFTGTIPENIGALSSLKELNLNGNNLVGLVPRGLGDMKLGKLDLNNNHFMGPIPDFKAATVSYDVNNFCVSKPGVPCAFEVMALLGFLGGLNYPLNLVDSWTGNDPCGGNWLGIKCNADGKVIMINLPNLNLSGSLSPSVANLGSLVEIRLGGN…
>Glyma.05G150800.1.p	LRR IX	LRR IX	MSLPKTLLSLSLLFAIAITAVTGDDAAVMSNFLISLTPPPSGWSQTTPFCQWKGIQCDSSRHVTSISLASQSLTGTLPSDLNSLSQLRTLSLQDNSLSGTLPSLSNLSFLQTAYLNRNNFTSVPPSAFSSLTSLQTLSLGSNPTLQPWSFPTDLTSSVNLIDLDLATVTLTGPLPDIFDKFTSLQHLRLSYNNLTGNLPASFAVADNIATLWLNNQAAGLSGTLQVLSNMTALKQAWLNKNQFTGSLPDLSQCKALSDLQLRDNQLTGVVPASLTSLPSLKKVSLDNNELQGPVPVFGKGVNFTLDGINSFCLDTPGNCDPRVMVLLRIAEAFGYPIRLAESWKGNDPCDGWNYVVCAAGKIITVNFEKQGLQGTISPAFANLTDLRSLFLNGNNLTGS…
>Glyma.07G173100.1.p	LRR IX	LRR IX	MKAYVVVLLLFCVGFFECAWCQNNDVAVMNTLKKAIKEPNDLQWNDPDVCKWEHVQCNTMKRVTAIQIGGQSLNGSLPKELLQLSELTRFECMNNAFTGPFPNMPKSLEVLLIHNNNFNSMSGDFFNGMTNLQDVSIGYNPFSNWEIPDSLKDCDDLRSFSAISAGLVGRIPDFLGKDGPFPGLVSLSLSFNSLEGGLPATFSGSSIETLWVNGQNSDGKLNGTLDVLKGMMYLKQIWVHGNSFTGPIPDLSNHDQLFDVSLRDNQLTGVVPPSLTALPALKVVNLTNNLLQGSPPLFKDGVRVDNDLEKGTNSFCTKKAGEPCSPLVDALLSVVEPLGYPLRLAESWKGNDPCAQSWIGIVCSSGNVSIVSFQSLNLSGKISPSFSRLTSLTKLLLAN…
>Glyma.08G048700.1.p	LRR IX	LRR IX	MVKHAQLGFEGSFIFYLVLVLSFLVISTRCQDAEVMGILKIMINAPISFQWTNPDVCKWRHVTCDSSKRVTAIQIGSQNLQGSLPKELVKLTSLERFECQFNSLTGPFPYLSKSLQKLVIHDNKFSFIPNDFFKGMSHLQEVRIDDNPFSQWHIHDTLRDCVALHTFSAQSVGLVGTIPNFFGKDGPFPGLVLLALSDNFLEGALPTSLSDSSIENLLVNGQNSLSKLNGTLVVLQNMKSLRQIWANGNSFTGPIPDLSHHDQLSDVNLRDNQLTGVVPPSLISLPSLKFVNLTNNFLQGSSPIFKYGVGVDNSMDKGKNQYCTDVPGQPCSPLVNSLLSIVEPMGYPLKFAQNWQGDDPCANKWTGIICSGGNISVINFQNMGLSGTICPCFAKFTSV…
>Glyma.08G107700.1.p	LRR IX	LRR IX	MTRQRLLSKNKKHCLIHLFVFRSFTTALLLLSSTNLLPSLLHNTSHQPKFNTSLSLSLTQTLLPTLMSLPKTLLSLFLLLTIPLVTADDAAVMSNFLKSLTPPPSGWSETTPFCQWKGIQCDSSSHVTSISLASHSLTGTLPSDLNSLSQLRTLSLQDNSLTGTLPSLSNLSFLQTVYLNRNNFSSVSPTAFASLTSLQTLSLGSNPALQPWSFPTDLTSSSNLIDLDLATVSLTGPLPDIFDKFPSLQHLRLSYNNLTGNLPSSFSAANNLETLWLNNQAAGLSGTLLVLSNMSALNQSWLNKNQFTGSIPDLSQCTALSDLQLRDNQLTGVVPASLTSLPSLKKVSLDNNELQGPVPVFGKGVNVTLDGINSFCLDTPGNCDPRVMVLLQIAEAFGY…
>Glyma.08G123500.1.p	LRR IX	LRR IX	MHRGLASIITGIREMGSRLSKARGSLKNESEGTSSGKNEVSYEELSRLMRIRDLMSLLLTYPMKMDEGGKLKSCISAFPEWKAQLLSTDHDTIVMDKPWRVLTEKALGCMKGFMPTEIISKIESGERSIFNHNDADAIPKAILHLTVDLAVNQLIQTLFSGDYYARYISLSSRNLAEKRSVVNKIEAAFEEKHNMFGIDKDFLSALWINSSTYKTDAEIRVQEEINNKMAAGFSETKGGEEKMNRHLVIVVDADSNKKLDLHKVRFPTGVVVVLITTELKDDDFRITSMMDLNIRTQDHLLPWELFCSYVGSSKVCSSLVIQRIAVQIVKECHGHLLAVVLVANYLKNVEDVKQWQVALDKLSSSLNPSYDYRDSDGIGISRVMVNAFVDIIWEDIDDT…
>Glyma.10G081300.1.p	LRR IX	LRR IX	MMRLNFLLCFCFFTLVVSETDPNDVKILNTFRRGLNNSELLPWPEEGGDPCGSPPWKYIFCNGNRVAQIQTKNLGLVGPLPQNLNQLVMLENLGLQNNNLNGPLPSFKGLNNLKYIFLGRNDFDSIPLDFFEGLKSLEVLALDYNEKLNASSGGWSFPAALADSAQLRNLSCMSCNLVGPIPGFLGDMASLSVLLLSGNNLTGEIPATLNAVPALQVLWLNNQRGEGLTGKIDVLASMISLTSLWLHGNKFEGSVPDSIADLVSLKDLDLNGNEFVGLIPSGLGGMKLDRLDLNNNHFVGPIPDFAASKVSFENNEFCVAKPGVMCGFEVMVLLEFLGGLGYPRILVDEWSGNDPCDGPWLGIRCNGDGKVDMILLEKFNISGTLSPSVAKLDSLVEIR…
>Glyma.11G179200.1.p	LRR IX	LRR IX	MMGMMKICVFVYFTLTITMGCYGVTNPNDLKILNDFRKRMKNPELLKWPDNGNDPCGPPSWPYVYCSGGRVTQIQTQNLGLEGSLPPNFNQLSELTNLGLQRNNLSGTLPTFSGLSNLEYAFLDYNEFDKIPSDFFNGLNNIKFLSLEVNPLNATTGWYFPKDLENSVQLTNLSLVNCNLVGTLPDFLGTLPSLKNLRLSGNRLTGTIPSSFNQSLIQVLWLNDQKGGGMTGPIDVIASMTFLRQVWLHGNQFSGTIPQNIGNLTSLQELNLNSNQLVGLIPDSLANMDLQILVLNNNGFMGPIPKFKAAKISYDSNLFCQSKPGLECAPEVTALLDFLNNLNYPSGLASKWSGNDPCGESWFGLSCGQNSKVSIINLPRQQLNGTLSPSLAKLDSLLE…
>Glyma.11G214400.1.p	LRR IX	LRR IX	MRNHKSHIATYLSCFLSVILYAHSQDDTSAMLALRDTLNPPESLGWSNPDPCKWKHVVCSEEVKRVARIQIGHQGLQGTLPNPTVIQTLTQLERLELQFNNILGHLPSLNGLSSLQVLILSNNQFSSIPNDFFIGLSELQSVEIDNNPFKPWKIPDNFVNCSSLQKISTNSTNIVGTLPDFFSSLPTLTHLHLAFNNLEGVLPLSFSGSQIETLWLNGQKGGESNNLGSNVDVLQNMTSLTQVWLHSYAFTRPLPEFSGLESLQDLNLRDNAFTSPVPGSLLGLKSLNVMNLTNNLFQGAVPEFGSGVEVDLDLGDDSNSFCLSHVRNCDPRVEILLSVVRVLGYPRRFARNWKGNNPCADWIGMGLEGTIAPEFGLLKSLQRLVLADNNLIGPIPKEL…
>Glyma.11G254000.1.p	LRR IX	LRR IX	MATSKLKPKTLLSPSKLFLLSLCLACTAIADDGEFMSKLAKALSPTPSGWSGSSFCAWNGVKCSAHRVTSINIASQSLGGMLPPDLNSLSQLTSLSLQNNALSGAFPSLANLSMLESVFLSSNNFTSIPVGCFQGLPSLQTLSMTDSINLAPWTIPAELTDSINLVKLELGNANLIGTLPDVFDKFVSLVELRLSYNNLTGVLPKSFAGSAIQNMWLNNQNGFGFSGTIEVLASMTHLSQVWLQKNQFTGPIPDLSNCTTLFDLQLRDNQLTGVVPPSLMSLSGLQNVTLANNALQGPVPSFGKGVKFTLDGINSFCLKDVGPCDSRVTTLLDIAAGFGYPFQLARSWTGNDPCDDWSFVVCAGGKIITVNLAKQNLTGTISPAFANLTDLRNLFLNDN…
>Glyma.12G094200.1.p	LRR IX	LRR IX	MMGMMKVSIFVFLTLMITMGCYGVTNPNDLRILNDFRKGLKNPELLKWPDNGNDPCGPPSWSYVYCSGGRVTQIQTKNLGLEGSLPPNFNQLYELQNLGLQRNNLSGRLPTFSGLSKLQYAFLDYNEFDSIPSDFFNGLNSIKVLSLEVNPLNATTGWYFPKDLENSVQLINLSLVNCNLVGTLPDFLGTLPSLTNLRLSGNRLTGAIPASFNRSSIQVLWLNDQEGGGMTGPIDVVASMTFLRQVWLHGNQFSGTIPQNIGNLTSLQELNLNSNQLVGLIPDSLANMDLQILVLNNNGFMGPIPKFKADKVSYDSNLFCQSKPGLECAPQVTALLDFLNNLNYPSGLASKWSGNDPCGESWFGLSCDQNSKVSIINLPRQQLNGTLSSSLAKLDSLLE…
>Glyma.12G188100.1.p	LRR IX	LRR IX	MRVSWQTMEGVQLEKVVFLLCFGLIITMSYGATNPNDVKVLNDFRKGLENPELLKWPEEGDDPCGPPLWPFVYCSGDRVTQIQAKDLGLRGTLPHNFNQLSELFNLGLQRNNLSGMLPTFSGLSKLKYAFLDYNAFDAIPADFFDGLSSLMVLTLEKNPLNVSSGWSFPMDLEKSVQLTNLSLAFCNLVGPLPDFLGRLPSLTQLSLSGNKLTGAIPATFAQSSIQDLWLNNQEGGGLSGPIDVIASMILLRHVLLHGNQFTGPIPQNIGNLTSLQELNLNSNQLVGLIPESLAHMELEILVLNNNMLMGPIPEFKAANVSYDNNLFCQPEPGLECSPQVAALLDFLDKLNYPSFLISDWVGDEPCTRSTGSWFGLSCNSNSEVSVINLPRHKLNGTLS…
>Glyma.14G212100.1.p	LRR IX	LRR IX	MKALALLAIIVFTLLVRSQEEEDYDDASVMLALKNSLNPPGWSDPDPCKWARVLCSDDKRVTRIQIGRLNLQGTLPTTLQKLTHLEHLELQYNNISGPLPSLNGLTSLRVFLASNNRFSAVPADFFAGMSQLQAVEIDSNPFEPWEIPQSLRNASGLQNFSANSANVGGSIPEFFGSDVFPGLTLLHLAMNNLEGTLPLSFSGSQIQSLWLNGQKSVNKLGGSVEVLQNMTFLTDVWLQSNAFTGPLPDLSGLKSLRDLSLRDNRFTGPVPVASFVGLKTLKVVNLTNNLFQGPMPVFGDGVVVDNVKDSNSFCLPSPGDCDPRVDVLLSVVGVMGYPPRFAESWKGNDPCAYWIGITCSNGYITVVNFQKMELSGVISPEFAKLKSLQRIVLADNNLT…
>Glyma.18G003000.1.p	LRR IX	LRR IX	MAASKLKQKPLLSLCKLFLLLLSLACTAIADDGVFMSKLAKALIPSPSGWTGSSFCQWTGVKCSANRVTIIKIASQSLGGTLPPDLNSLSQLTSLSLQNNKLSGALPSLANLSMLESVFLDGNNFTSIPDGCFQGLTSLQTLSMADSVNLAPWTIPTELTDSNNLVKLDLGNANLIGTLPDVFDKFVSLQELRLSYNNLTGGLPKSFGGSEIQNLWLNNQNGFGFSGSIEVLASMTHLSQVWLQKNQFTGPIPDLSNCTTLFDLQLRDNQLTGVVPPSLMSLSSLQNVSLDNNALQGPVPSFEKGVKFTLDGINSFCLKDVGPCDSRISTLLDIAAGFGYPLQLARSWTGNDPCDDWSFVVCAGGKIITVNLAKQNLTGTISPAFANLTDLRNLFLNDN…
>Glyma.18G042200.1.p	LRR IX	LRR IX	MCHPHCSQSHCSTSLPKHPPPPHFHHHPSPSIFFTMKNHKSHIATYLSCFLSIILYAHSQDDASAMLSLRDSLNPPESLGWSDPDPCKWKHVACSEEVKRIIRIQIGHLGLQGTLPNATVIQTLTQLERLELQFNNISGPLPSLNGLGSLQVLILSNNQFSSIPDDFFAGMSELQSVEIDDNPFKPWKIPDSIVNCSSLQNFSANSANIVGTLPDFFSSLPTLTHLHLAFNNLQGALPLSFSGSQIETLWLNGQKGVESNNLGGNVDVLQNMTSLTQVWLHSNAFTGPLPDFSGLVSLQDLNLRDNAFTGPVPGSLVELKSLKAVNLTNNLFQGAVPEFGSGVEVDLDLGDDSNSFCLSRGGKCDPRVEILLSVVRVLGYPRRFAENWKGNSPCADWIG…
>Glyma.02G177000.1.p	LRR V	LRR V	MVRNYVFVNLVLVLVFSATLVSRCFAFTDPPDVTALQDLYRALNSPPVLNGWNGNDPCEESWTGVACSGSSIIHLKIRGLNLTGYLGGLLNNLQNLKQLDVSSNNIMGEIPLALPPNATHINMACNFLDQNIPHTLSTMKKLRHLNLSHNFLDGPIGNVFTGLDDLKEMDLSYNNFTGDLPSSFGTLTGLNRLTFVIYGRVGLICSMLLICRFLQNNRFTGSVTYLAELPLIDLNIQDNLFSGILPQPFQSIPNLWIGGNKFHALDDSPAWAFPLDNVPIEQNTSRPPITQTNAVENYDPPKVRKQKKKRMGPGGIAFIVGAGTLLVTGFALFIAIRLNKLHRQRMEDYESNHSSLPTKRHIDDVSTTAVDESLQIPPYNAASLLGPRRLTSQIHKRAA…
>Glyma.03G143000.1.p	LRR V	LRR V	MISDFLSVLLNLSVFSSLLISQSLAFTHPPEVLALQDLYRTFNYPPMLKGWNGTDPCGESWTGVACSGPSVIQLRLQGLNLTGYLGSLLYNLPNLKQLDVSSNKILGEIPFGLPPNVSHMNLSHNLLHGPIGDVFTGLDNLREMDLSYNNFSGDLPFSFGSLRNLARLFLQNNRFTGSVTYLAELPLTDLNIQDNLFSGILPQHFQSILNLWIGENKFYEADNSPPWSFPLDTVSVEHNTSSPPTTQANAIKNYSPPRVSEAPPRVSEDLPRVNEAPLRVSEHKKKRIGPGGIACMIGGGTLMATGVALFVATRLNKCREESPNSKSSESNHGSLHSHPISEAIGITSNALEERQSPQVPPINSASLLGPVGLPSLNHNNTEEPLRRSFSKRSRFTGRT…
>Glyma.03G262700.1.p	LRR V	LRR V	MVEFQRFLLLLCITTCILCWIPNSATAATDPNDAAAVRFLFQNMNSPPQLGWPPNGDDPCGQSWKGITCSGNRVTEIKLSNLGLTGSVPYGLQVLTSLNDLDMSSNRLGGSIPYQLPPYLQRLNLAYNNITGTVPYSISNLTALTDLNLGHNQLQQGLGVDFHNLSTLSTLDLSFNSLTGDLPQTMSSLSRITTMYLQNNQFTGTIDVLANLPLDNLNVENNNFTGWIPEQLKNINLQTGGNAWSSGPAPPPPPGTPPAPKSNQHHKSGGGSTTPSDTGSGSSSIEEGKKSGIGGGAIAGIVISVIVLGAIVAFFLVKRKSKKSSSDLEKQDNQSFAPLPSNEVHEEKSMQTSSVTDWKTFDTSGSINLKPPPIDRHKSFDEEEFSKKPTIVKKTVTAP…
>Glyma.06G296800.1.p	LRR V	LRR V	MGWKRSGLEWKRVKIYEQLLLVYLLICTIQTSSAATDPTDVAAINSLYIALGSPVLPGWVASGGDPCGEGWQGILCNGSFIQKIVLNGANLGGELGDKLSTFVSISVIDLSSNNIGGNIPSSLPVTLRNFFLAANQFTGSIPASLSTLTGLTDMSLNENFLTGEIPDAFQSLTQLINLDLSQNNLSGKLPPSMDNLLALTTLRLQNNQLSGTLDVLQDLPLKDLNVENNQFAGPIPPKLLSIPAFRQAGNPFNVSGSTTTPASSPRSPAIAPPGTPVSGTPPSSGRVPTKQADGPTAANESHTGKSKKSTKRVVWISIASVLGFIILLLGFILFIPRCSRRERDDRRSKRHQIGAYGGERQSARDLLLAVKKLDKRASAHQKDDEFLKLINSIDRIRHA…
>Glyma.07G001100.1.p	LRR V	LRR V	MHHNHNLNLARLWIALLAVSTTVVHCKTASQDVSALNVMYTSLNSPSKLSGWKSSGGVPCGDSWEGIKCSGSSVTEINLSDMGLSGSMYSDLSNNNQKGDIPYRLPPNARYINLAHNQLKNQLGDMFGKLSNLKQLDVSLNSLSGNLPQNLKSLKNLNKLHLQNNISLVQNVENNKFTGWVPKELKDINSLQTGGNSWSSGPAPPPPPGTPPIKHSEKKNDKSVISGVAIAGIAFGVLAVIIIVVALSKRSSKPASHFIDEERRSQHRSFTTLASEELSKDSDQRRILGRLKTENKKYREKQNAKDLQWTVLPMPNVTRSLFQFLPVFVILVTGFKSMDSTSIDVKASQNSPSIGVRSSVSDCVQSFNDNEFANRLNSRRSSSIRVTTFTQAELQSATA…
>Glyma.07G046800.1.p	LRR V	LRR V	MVLDPRLVLVLFIGTCILAINGDTDPNDVASLKVLFQSMNSPSQLNWNGDDPCGQSWQGITCSGNRVTEIKLPGRSLSGSLGYQLEPMSSVTNLDLSNNNLGGTIPYQLPPNLQYLNLANNNFNGAIPYSLSEKTSLIVLNLGHNQLQQALNVDFQKLSSLSTLDLSFNSLTGDLPQTMSSLSSIRTMYLQNNQFTGTIDVLANLPLDTLNVGNNHFTGWIPEQLKNIIQKDGNAWSSGPAPPPPPGTPPAVARNRNHKSGGHSPSDGGSSDGGGKKSGIGGGGIAGIVISILVVGAIVVFFLVKRRPKKSFNDVEKLDNQPLAQNEVHEMNSMQTSSVIDLKTFDTSATPISLKPPPFDRHKSFDEDEFSNKPVIVNKPTKVKKTVTAPTNVKSYSIA…
>Glyma.07G192200.1.p	LRR V	LRR V	MGCANSELNLQIFILSMLIFTASLCVGDTDPLDVAAINSLYVALGSPPLEGWKAIGGDPCLEQWEGVSCVFSNITALRLGGMNLSGQLGSNLDFPSIIDMDLSNNQIGGTIPSTLSPTLRNLSLSANHLNGSIPDALSSLTQLSDLSLKDNHLNGQIPNVFLQLTGLMNMDLSGNNLSGQLPPSMGNLSSLIILHLQNNQLSGILFVLQDLPLQDLNIENNIFSGPIPPELLSIPNFRKDGNPFNTTIIPSPPAASPEPAAMAPSPEKSPWKVTHNPSDTIKAPIPAIAGRSFKTTKLVWIVGAGFLIFIALGVCLLMLWCFKRRQENKKYKKHNTNVYTRSLHKRTSSDSPFEATTDKEKGWSSKLPPLQPAPPHHIPIIPGENLIINQAISTTATKR…
>Glyma.08G225900.1.p	LRR V	LRR V	MHHNHNLNLARLWIALLAVSTTVVHCKTASQDVSALNVMYTSLNSPSKLSGWKSSGGDPCGDSWEGIKCSGSSVTEINLSDLGLSGSMGYQLSSLKSVTDFDLSNNNFKGDIPYQLPPNARYIDLSKNDFTGSIPYSFSEMDDLNYLNLAHNQLKNQLGDMFGKLSKLKQLDVSFNSLSGDLPQSLKSLKSLEKLHLQNNQFTGSVNVLASLPLEDLNVENNKFTGWVPEELKEINNLQTGGNSWSSGPAPPPPPGTPPIKHSEKKNDKSVISGIAIAGIAFGVLAVIIIVVALSKRRSSKTSSHFIDEDRNSQHRSFTPLASQELSKDSGHDVSKDYIGFKSMDSTSIDVKALQKSPSVSVRSSVSDCVQSFNDNEFANRLNSKRSTSIRVTTFSHAE…
>Glyma.09G007200.1.p	LRR V	LRR V	MARPSFPLALCFSFIFVALPLSLATTDPSDVQALEVMYNVLNSPTQLTGWKIGGGDPCGESWKGVTCEGSAVVSIKLSGLGLDGTLGYLLSDLMSLRDLDLSDNKIHDTIPYQLPPNLTSLNFARNNLSGNLPYSISAMGSLNYLNLSNNALSMTVGDIFASLQDLGTLDLSFNNFSGDLPPSVGALANLSSLFLQKNQLTGSLSALVGLPLDTLNVANNNFSGWIPHELSSIHNFIYDGNSFENRPAPLPPTVTSPPPSGSHRRHHSGSGSHNKTQASDNEKSNGHKGLTVGAVIGIVLGSVLVAAIVFLALVFCIRKQKGKKKGARNFSGSLPRGVINVTPQMQEQRVKSAAVVTDLKPRPAENVTVERVAVKSGSVKQMKSPITSTSYTVASLQSA…
>Glyma.10G091400.1.p	LRR V	LRR V	MVHNYVFVNLTVLVVLSATLVSRCFAFTDPPDVTALQDLYRALNSPAVLNGWNGNDPCEESWTGVACSGSSVIHLKIRGLSLTGYLGGLLNNLQNLKQLDVSSNNIMGEIPLGLPPNATHINMACNYLGQNIPHTLSTMKKLRHLNLSHNFLNGPIGNVFTGLDNLKEMDLSYNNFTGDLPSSFGSLTDLNRLLLQNNRFTGSVTYLAELPLIDLNIQDNLFSGILPQHFQSIPNLWIGGNKFHAVDGSPPWAFPLDNVPIEQNTSRPPVTQANAIENYDPPKVRKQKNKHMGPGGIAFMVGTGTLLATGFALFIGIRLKKLHRQRMEDYERNHSSLPSQTKDVSTTAIDESLQIPPYNAASLLSPRRLTSQIHKRTGQTSRKSFSGRDRFTGRTKVYT…
>Glyma.12G108400.1.p	LRR V	LRR V	MGWKRSGLEWERVKIYGQVLLGFLYICTIQTSSAVTDPTDVAAINSLYIALRSPVLPGWVASGGDPCGEGWQGILCNGSFIQKIVLNGANLGGELGDKLSTFVSISVIDLSSNNIGGNIPSSLPVTLRNFFLAANQFTGSIPTSLSTLTGLTDMSLNENFLTGEIPDAFQSLTQLINLDLSHNNLSGELPPSMDNLLALTTLRLQNNQLSGTLDVLQDLPLKDLNVENNQFAGPIPPKLLSIPAFRQAGNPFNVNGTTTPASSPRSPAIAPPGTPISGAPPGTPVSGTPPSSGRVPTKQADGPTAVNESHTGKSKKSTKRVVWISIASVLGFIILLLGFILFIPRCSRRERDDRRSKQHQIGAYGGERQNARDYEALVQPPSQMEKVPVGDVPKPKEGH…
>Glyma.13G184200.1.p	LRR V	LRR V	MGWSNSELNSQILILSMLIFTASFCVGDTDPLDVAAINSLYVALGSPLLEGWKATGGDPCLEQWEGVSCVFSNITALRLGGMDLSGKLGTNLDFPSIIEMDLSNNQIGGTIPFTLPPTLRNLSLSSNQLNGSIPDALSLLTQLSDLSLKDNHLNGQIPNAFLELTGLMNLDLSGNNLSGKLPPSMGNLSSLITLNLQNNQLSGTLFVLQDLPLQDLNIENNIFSGPIPPELLSIPNFRKDGNPFNTTIIPSPPAAFPAPAAMAPSPEKSPWKMAHNPSDTIKAPIPAIAGRSFKTTKLVWIVGAGFLIFIALGVCLLMLWCFKRRQENKKYKKHNTNMYTRSLHKRTCSNSPFEATNDEEKEWSSKLPPLQPAPPHHIPIIPGENLIINPAISTQAAER…
>Glyma.13G244200.1.p	LRR V	LRR V	MSNMKLELHVGIFVTCMVILSGTFCVGDTDMVDVAAINSLYVSLGSPPLQGWKPVGGDPCLELWQGVACVFSNITAIHLGGMNLGGQLGSNLNFPSVIELDLSNNHIEGPIPFTLPPTLRTLSLSANRLNGSIPDALSLLTQLSNLDLSNNNLSGQLPSSTGSLSSLTTLHLQNNQLSGTLYVLQDLPLQDLNIENNLFSGPIPPKLLTIPNFSKNGNPFNTTIIPSPPAAAPAPVAIGSSPQESPWKMAHGPSALTAPVPASTRKSVIAKSVIWIAGAGLLVFIVLGVCLVMLRCIKRRPEKKNAKKLDDVGVFAGPLNKPTCSDSDVETANQEEKGKCEVPNRSTNFIPKVQEEQDIYVKVVSATSEGNNGHESINTGGASKLSSLQPPPQHFLPTS…
>Glyma.13G300000.1.p	LRR V	LRR V	MGEERSGSQNKRVKIYGEVLLGFIIMLICTVQFSLADTDPIDVAAINRLYTALGNPVLPGWVSSAGDPCGEGWQGVQCNGSVIQEIILNGANLGGELGDSLGSFVSIRAIVLNNNHIGGNIPSSLPVTLQHFFLSDNQFTGSIPASLSTLTELTDMSLNGNLLTGEIPDAFQSLTQLINLDLSNNNLSGELPPSMENLSALTSVHLQNNNLSGTLDVLQGLPLQDLNVENNQFAGPIPPKLLSIPSFRKDGNPFNLNGNSTIAPAHPPRSPVPATPSGTVASVTPSSGRIPTKPTEGPTAAKESNSEKSKKNTKKVVWISVSGILVFIILVLGLLLFVPRCSKREWVNRSSKQHQVGAYGVERQNPREYGAFVQPPNQTEKVPKGAIVRPKGDHQEEAR…
>Glyma.15G069500.1.p	LRR V	LRR V	MGNMKLELHVGVFVICMVILIGSFCVGDTDMVDVAAINSLYVSLASPPLQGWKPVGGDPCLELWQGVACVFSNITAIHLGGMNLGGQLGSNLNFPSIIELDLSNNHIEGPIPFTFPPTLRSLSLSANQLNGSIPDALSLLTQLSNLDLSNNNLSGQLPSSTGSLSSLTTLHLQNNQLSGTLYVLQDLPLQDLNIENNLFSGPIPPKLLTIPNFSKNGNPFNTTIIPSPPAVAPAPVAIGSSPQESPWKVAHGPSALTAPVPASTRKSVIAKSVIWIAGAGLLVFIILGVFLLMLRCIKRRPEKKNANKLDVGVFVGPLNKPTRSDSDVEAANQEEKGKFEVPNRSTDFIPKVQEEQDIYWKVVSATSEGNNGRESINTGGGSKLSSLQPPPQHFLPTSP…
>Glyma.15G111600.1.p	LRR V	LRR V	MARARFPLSILLSLVFVALPLSLANTDPSDVQALEVMYNALNSPTQLTGWKIGGGDPCGESWKGVTCEGSAVVSIKLSGLGLDGTLGYLLSDLMSLRELDLSDNKIHDTIPYQLPPNLTSLNFARNNLSGNLPYSISAMVSLNYLNLSNNALSMTVGDIFASLQDLGTLDLSFNNFSGDLPPSFVALANLSSLFLQKNQLTGSLGVLVGLPLDTLNVANNNFSGWIPHELSSIRNFIYDGNSFENSPAPLPPAFTSPPPNGPHGRHHSGSGSHNKTQVSDNEKSDGHKGLTVGAVVGIVLGSVLVAAIVLLALVFCIRKQKGKKGARNFSGSLPRGVINVTPQMQEQRVKSAAVVTDLKPRPAENVTVERVAVKSGSVKQMKSPITSTLYTVASLQSAT…
>Glyma.16G015400.1.p	LRR V	LRR V	MVLDPARLVLVLLISTCILAINGDTDPNDVTSLKVLFQSMNSPSQLNWNGDDPCGQSWQGITCSGNRVTEIKLPGRSLSGSLGYQLEPLSSVTNLDLSNNNIGGTIPYQLPPNLQYLNLANNNFNGAIPYSLSEKTSLVILNLGHNQLQQALNVDFQKLSSLSTLDLSFNSLTGDLPQTMSSLSSIRTMYLQNNQFTGTIDVLANLPLGTLNVGNNHFTGWIPEQLNNIIQKDGNEWSSGPAPPPPPGTPPVVSRNRNHKSGGHSPSDAGSSDGGGKKSGIGGGGIAGIVISILVVGAIVAFFLVKRRSKKSFNDVEKLDNQPLAQHEVHEMNSMQTSSVTDFKTFDTSAAPISLKPPPFDRRKSFDEDEFSNKPVIVNKPTKVKKTVTAPANVKSYSI…
>Glyma.19G261700.1.p	LRR V	LRR V	MVEFQRLLVCITTCILCWMPNGATAATDPNDAAAVRFLFQNMNSPPQLGWPPNGDDPCGQSWKGITCSGNRVTEIKLSNLGLTGSLPYGLQVLTSLTYVDMSSNSLGGSIPYQLPPYLQHLNLAYNNITGTVPYSISNLTALTDLNFSHNQLQQGLGVDFLNLSTLSTLDLSFNFLTGDLPQTMSSLSRITTMYLQNNQFTGTIDVLANLPLDNLNVENNNFTGWIPEQLKNINLQTGGNAWSSGPAPPPPPGTPPAPKSNQHHKSGGGSTTPSDTATGSSSIDEGKKSGTGGGAIAGIVISVIVVGAIVAFFLVKRKSKKSSSDLEKQDNQSFAPLPSNEVHEEKSMQTSSVTDLKTFDTSASINLKPPPIDRHKSFDDEEFSKRPTIVKKTVTAPAN…
>Glyma.01G218800.1.p	LRR VI	LRR VI-a	MKPCTLLLFLSFISTLSFVVSDTVPSNEVWALRSFKEAVYEDPYQVLSNWDTVESDPCNWFGVLCTMVRDHVIKLNISGSSLKGFLAPELGQITYLQALILHGNNFIGTIPRELGVLESLKVLDLGMNQLTGPIPPEIGNLTQAVKINLQSNGLTGRLPPELGNLRYLQELRLDRNRLQGPIPAGGSSNFASNMHGMYASKENVTGFCRSSQLKVADFSFNFLVGRIPKCLEYLPRLSFQGNCLQGQELKQRSSIQCAGASPASAKSQPVVNPNHQPAEYVSKHHRASKPVWLLALEIVTGTMVGSLFLVAVLAAFQRCNKKSSIIIPWKKSGSQKDHTAVYIDPEFLKDVRRYSRQELEVACEDFSNIIGSSPDSVVYKGTMKGGPEIAVISLCIKEE…
>Glyma.02G229500.1.p	LRR VI	LRR VI-a	MAPFTPSKLLLLTLVFTLSQKQSLCSTLKSEEGLALLALRERVVSDPQGALSSWSGEDGDIDPCSWFGVECFHGYVVTLNLKDLCLEGTLAPEIGKLTHIKSIILRNNSFFGEIPKEILHLEKLEVLDLGYNNFSGLLPFDHGSMPSLTTLLLDNNYYLTNLTPELYKLKMNSEFHANEEQLTGATTRELFVCRCHLRHIGQHGDRSYRRQLLKVANDANTPRIQGNVNRGTLKQSASHFAFSLPPDFEPFSSSPSESPSYSPGAVPLSYSPSPLPSPSSIFFTPSPVVLPTPGISSPANTLPPEFNWAPSPSPFSNQGNTDSSNQIHHSVIIWFAVGGFSLLILVSAIIFACFQSRKVVAVKPWSTGLSGQLQKAFVKGVPSLKRGEIEAASEYFSNI…
>Glyma.02G263900.1.p	LRR VI	LRR VI-a	MAKNRKLTRFKDLSIAFRFVAVFFLLQKLGLCCSLNEEGNALLKLRQRIVSDPFGALSNWIDDEVSVDPCNWFGVECSDGRVVVALNLKDLCLGGTLGPELVKLVNIKSIILRNNSFSGIIPEGFVELEELEVLDLGYNYFSGHLPADLRSDISLAILLLDNNDFLVGFSPEINELRMLSECQVDENKLTNAAKMPACTKRVTTWNIDQGKSTRGLLQQKAKPRTNQGHFYRVADPPVKSSPPPPSASPSASAKPPGPKLAPHRKNGSDSPPPHSTPGSGTLSKTESNSPKVHTFPILPGVIGGAVFLIFSSIGIYLCKTKVANVRPWATGLSGQLQKAFVTGAQKLRRSDLEAACEDFSNVIGTSPIGTLYKGTLSSGVEIAVAFVPVTSSRNWSKTL…
>Glyma.05G158800.1.p	LRR VI	LRR VI-a	MESIWGPFGLWLRIYVGLISLWGTRQCWSLNDEGLTLLEFRGRITSDPFAALANWNPNDCNPCKWLGVRCVDSQVQTLVLPDLSLEGTLAPELGKLRHLKSLVLYKNSFSGTIPKELGGLDKLELLDLRGNDLTGCIPAEIVRVLLSKHLLVCDNKFEGSDSQELRLPSHNNHLTPLATLSHGKNRKFAHRIQQQEQHGEKSMCHKNFKQWNMEDSFVIPLKGALKNYLKAVIAVALPLFKLGKATPHAYEEKYCKNLTSSDESDFGHDESEFGQNVPNIINSVRRKLFDQSSNLAAAPFSGGPTIEISSVPITQSSGAFPAVPDTNKKQNQSPAPLPSSSNSPPVNQASQQNSPNGASGKLWKYIIIIAGVAVLVIVFVIMLCIWRKRAAKVIKPWKT…
>Glyma.05G206300.1.p	LRR VI	LRR VI-a	MKLYTSFLFLALVSMLSFVASVMVPKNEVLALKTFKEAVYEDPHMVLSNWNTLDSDLCDWNGVSCTATRDHVIKLNLSGASLRGFLAPEFGKITYLQELILHGNSLIGVIPKELGMLKSLKVLDLGMNQLTGPIPPEIGNLTQVMKINLQSNGLTGRLPPELGKLKYLQELRLDRNKLQGSLPGGGSSNFSSNMHGMYASGVNLTGFCRSSQLKVADFSCNFFVGSIPKCLAYLPRSSFQGNCLHIKDIKQRTSVQCAGASVVNPKYQPATKHVTKHQEASKPAWLLALEIVTGTMVGSLFIIAILTAIQRCNNKSSIIIPWKKSASGKDYMAVHIDSEMLKDVMRYSRQDLEVACEDFSNIIGSSPDSVVYKGTMKGGPEIAVISLCIREDNWTGYLE…
>Glyma.08G013200.1.p	LRR VI	LRR VI-a	MKLYTSLLLLGLVSMLSFVASVMIPSGEVLALKTFKEAVYEDPHMVLSNWNTLDSDLCDWNGVSCTATRDHVIKLNLSGASLRGFLAPEFGKITYLQELILHGNSLIGVIPKELGMLNSLKVLDLGMNQLTGPIPPEIGNLTQVMKINLQSNGLTGRLPPELGKLKYLQELRLDRNKLQGSLPGGGSSNFSSNMHGMYASGVNMTGFCRLSQLKVADFSYNFFVGSIPKCLAYLPRSSFQGNCLHIKDIKQRISVQCAGASPAQSGPVVNPRYLPATKHVTKHQEASKPAWLLALEIVTGTMVGSLFIIAILSAIQRCNNKPSIIIPWKKSASGKDYMAVHIDSEMLKDVMSYSRQDLEVACEDFSNIIGSSPDSVVYKGTMKGGPEIAVISLCIKEDN…
>Glyma.08G116600.1.p	LRR VI	LRR VI-a	MESIWGPFGLWLRIYVGLISLWGTQQCSSLNDEGLTLLEFRGRITSDPFAALANWNPNDCNPCKWLGVRCVDGQVQSLVLPDLSLEGTLAPELGKLSHLKSLVLYKNSFSGTIPKELGDLDKLELLDLRGNDLTGCIPAEIARVLLSKNLLVCDNKFEGSDSQELRKLRLPSNNNNRKFVHHIQQEQHGEKSMCHKNFKQSNMEDSFVIPLKGALKNYLNAVIAVALPLFKLGKATPHAYEEKYCDNLTSSDESEFVQNVVDSARRKLLDQSSNLAAEHFSGGPAIEISSIPIAQSSGAFPAVPDTNKKQNQSPAPLPSPSVSPHVNQASQQNSPNGASGKLWKYIIIITGVAVLVILVVIMLCIWRKRAAKVIKPWKTGISGQLQKAFITGVPKLNRG…
>Glyma.11G024700.1.p	LRR VI	LRR VI-a	MKPCTSLLFLALISALSFVVSDMVPSNEVWALRSFKEAVYEDPYQVLSNWDTVESDPCNWFGVLCTMLRDHVIKLNISGSSLKGFLAPELGQITYLQELILHGNSFIGTIPRELGVLESLKVLDLGMNQLTGPIPAEIGNLTQVVKINLQSNGLTGRLPPELGNLRYLQELQLDRNRLQGPVPAGGSANFASNMHGMYASKENVTGFCRSSQLKVADFSFNFLVGSIPKCLEYLPRLNFQGNCLQGQDLKQRSSIQCAGASPASAKSQPVVNPNHQPAEYVSKHHRASKPVWLLALEIVTGTMVGSLFLVAVLAAFQRCNKKSSIIIPWKKSGSQKDHTAVYIDPELLKDVRRYSRQELEVACEDFSNIIGSSPDSVVYKGTMKGGPEIAVVSLCINEE…
>Glyma.11G167100.1.p	LRR VI	LRR VI-a	MEERWRFITWLKLLRVFVAVVSLSPFSMQPIWCTTLNNEGLALQKMRERVVIDRLGGLSSWNSKEGEIDPCSWFGVECSHGNVVSLNLKDLCLHGILAPEIGKLVHIKSIIFRNNYFYGDIPKEILQLEDLEVLDLGFNNFSGQFPFHDLASYPSLTTLLLDNNDNLASLTPEVYELKTFSELHVDEEQLTGATTREACASITNNWHIGQHGDIASRRKLLQAANRSKRGDDEKETLSPSPFPSTLSPVLEPFSSSESPSDSPISSPEISHSPSPSLSTFFFILSPSPSPEVAPTPDLSPPANPPMVVFTPPQSNWGSMPSPASSSNQGNAYSSNTKQHTVIIWSTVGGFSFLILVSAIVFACFRSNKVVTVKPWATGLSGQLQKAFVSGVPSLKRTEL…
>Glyma.11G232200.1.p	LRR VI	LRR VI-a	MSKNWKSSCFRDPGGVLFLLVLCLLFQNFSLCCSLNEEGKALLKFKQGIVNDPFDALSNWVNDEVEVNPCNWFGVECSDGRVVVLNLKDLCLEGNLVPELANLVHIKSIILRNNSFHGIIPQGIAHLNEMEVLDLGYNNFSGPLPTDLGNNIPLTILLLDNNDHLCGFSPEINELKMVSEYQVDENQLSSAEKVPIRSIKRHAGQNNGVRKLLQVRTREGGSPFNRVFPDSPAPFPSAPSPAPATPPVVQKPAPVDRNNSASPSPLPEPRSAPLSKSSSSKNHLVVILAGVMGGVVFLLISIIGLYLCKTNKVATVKPWATGLSGQLQKAFVTGVPKLKRSELEAACEDFSNVIGTSSIGTVYKGTLSSGVEIAVASVAATSSKDWSKTLEAQFRNKID…
>Glyma.13G228700.1.p	LRR VI	LRR VI-a	MEMRWNTFGFCLRIYICLIFLWGNQECWSINNEGLALLAFRARITNDPFNALVNWNPNDCDPCKWLGVHCVDGKVQMIRELKGLSLEGTLAPELGKLSYLNSLVLCKNNFLGVIPKELGDLPKLELLDLGENNLSGNIPIEIGKMSLLKHLLKLRKSAFHGHENNYCDLLPSSNVPEIAHNVPKHVNYARRMLLQSSDNNFAAAPFNGESTIEISFVPITFSSGAFSAISNANKKQNQTPTPSHSPFDSPHDVSNENQTSRQDATNGASRNLWKYIISVVVVLIIIIIIILYTSRKQAAKVIGPWKTGISGQLQKAFITGVPKLNRAELEIACEDFSNIVNLYYEGCTIYKGTLSNGVEIAVVSTLITSPQDWSKDMEIKYHKKIDILSRINHKNFVNL…
>Glyma.14G057400.1.p	LRR VI	LRR VI-a	MDKNRKLSRFKDLSIAFCFVAVFFLFHHLGLCCSLNEEGNALLKLRQRIVSDPFDALSNWVDDEASVDPCNWFGVECSDGRVVVLNLKDLCLGGTLAPELVKLVNIKSIILRNNSFSGTIPEGFVQLKELEVLDLGYNNFSGHLPADLGSNISLTILLLDNNEFLVGLSPEINELRMLSECQVDENQLTNAAKMPACTERATTRHIGQGKGTRRSQHSNTSPAANHYQFNRVAAPPLESPSSPSASPSGSAKPPVPKLAPHRKNASDSSPPHSTSGSGTLSKTKSTSSKVHTVPILAGVIGGAVFLIFSSIGIYLCKTKVANVRPWAMGLSGQLQKAFVTGAQKLKRSDLEAACEDFSNVIGNSPIGILYKGTLSGGVEIAVAFVSITSSKNWSKTLEA…
>Glyma.14G197000.1.p	LRR VI	LRR VI-a	MAPFTPLKLPLLLTLFFALSQKQSLCSTLKSEEGLALLALRERVVSDPQGTLSSWSGADGDVDPCSWFGVECFHGYVVTLNLKDLCLEGTLAPEIGKLAHIRSIILRNNSFFGEIPKEILHLEELEVLDLGYNNFSGSIPFDHGNISSLTTLLLDNNYYLANLTTELYKLKMNSEFHANEEQLTGATSRELFVGRCNLRRISQHGDRSYRRQLLKVANAANTPKIQGDVNQGTLKQSASHFRFSLPPDFEPFSSSPSESPLYSPGSAPLSYSPSPSPSPSSIFFAPSPVVLPTPDIPPPVNTPVTVSTPPEFNWAPSPSSFSNQGNTNSSNQIHHSVIIWSAVGGFSLLILLSAIIFACFQSRKVVAVKPWSTGLSGQLQKAFIKGVPSLKRGEIEAAS…
>Glyma.15G083800.1.p	LRR VI	LRR VI-a	MEMRQNTFGICLRIYVCLIFVWGIRDCWSINDEGLALLAFRARITYDPFNALVNWNPNDCDPCKWLGVHCVDGKVQMMKLKGLSLEGTLAPELGKLSHLNSLVLCKNNFFGAIPKELGDLPKLELLDLRENNLLGNIPTEMGKMSLLKHFVWQSNFKRWNKPNSLVILTKATLMKCLNALALPLFKLRKSIFHGHENDYCDLLPSSNVPEIAQNVPELVNSARRMLLQSSGNNLAAASFSGEPTIEISFVPTTFSSGAFPAIPDVNKKQNQTPTPSHSPFDSPHIVSDENQTSQQDETNGASRNLWKYIIVVVVVVLVIVIIILLYVSRKRAAKVIGPWKTGLSGQLQKAFITGVPKLNRAELETACEDFSNIVIHCYEGCTIYKGTLSNEVEIAVVST…
>Glyma.18G025100.1.p	LRR VI	LRR VI-a	MSKNWKSSCFRDPGGVLFLLALCLLFQNFSLCCSLNEEGKALLKFKHGIVNDPFDALSNWVNDEVAVNPCNWFGVECSDGRVVVLNLKDLCLEGNLVPELANLVHIKSIILRNNSFYGIIPEGIAHLNELEVLDLGYNNFSGPLPRDLGNNISLTILLLDNNDHLCGFSPEINELKMLSEYQVDENQLIRAEKVPACRRSIKQQSRHVGQNKNGVQRLLQTRTHEGGSPFNRVFPVSPAPFPSAPPPAPATPPVVQKPAPVDRNNSASPSPLPGPRSAPLYKSSSSKNHVVVILAGVMGGAVFLLISIIGLYLCKTNKVATVKPWATGLSGQLQNAFVTGVPKLKRSELEAACEDFSNVIGTSSIGTVYKGTLSSGVEIAVASVAATSSKDWSKTLEAQ…
>Glyma.18G059600.1.p	LRR VI	LRR VI-a	MEERWRFITWLKLFRVFVAVVSLFLFILEPIWCSTLNNEGLALQKMRERVVRDPLGALSSWNSKGEIDPCSWFGVECSHGNVVSLNLKDLCLHGTLALEIGKLVHIKSIILRNNYFYGDIPKEILQLEDLEVLDLGYNNFSGQFPFHDLATYPSLTTLLLDNNDHLASLTPEVYELKTFSELHVAEEQLTGATTREACVRITNNWHIGTHGDIASRRALLQEANGEKRGDDDTETLSPSPFPSTLSPFSEPFSPSESPSDSPISSPEVSPSPSPSLSNFFFTLSPSPSPEVAPTPDLSPPANPPMVVSTPPQSNWVSMPSPASSSNQGNANSSNPKQHTAIIWSTVGGFSFLILVSAIAFVCFRSNKVVTVKPWTTGLSGQLQKAFVSGVPSLKRTELE…
>Glyma.01G043700.1.p	LRR VI	LRR VI-b	MKNFLVSLYYLFPAIIAIILVLLTPIPSAQLTTSENRILLQVQKLLEYPQALHGWTNLTNFCSLPSSPSLNIVCSNGHVTELTVVGNSSETLSERFSIESFFTVLTKLSNLKVLSLVSLGLWGPLPSKIDRFWSLEVMNFSSNFIYGEITPSVSSLKNLKSLVLADNLFNGSVPDLGKLASLEELNLSGNKLGPEFPSLSKNLVRVILRNNSLRCRIPPQLMHVYKLELFDISSNVIFGNIPSFIFSLPSLKYLKLASNQLSGSLSLNVSCSSSLTFVDISHNLLVGTLPSCVGSKASNRTTLYYGNCLINRSLSDQYPSSYCQKVEALAVIKPSIKSQKKEPEMQLGQILGIVGGVVGISGLLALLIWCIFRKSKPEKADSDYSIDISAPDNFSVRAY…
>Glyma.02G019800.1.p	LRR VI	LRR VI-b	MKNFLVSLYYLFPAIIAIILVLLTPIPSAQLTTSENRILLQVQKLLEYPQALQGWTNLTNFCSLPPPLSIVCFNGHVTELTVVGNSSWTLSERFSIESFFTVLTKLSNMKVLSLVSLGLWGPLPSKIDRFWSLEVMNFSSNFIYGEISPSVSSLKNLKSLVLANNLFNGSVPDLGKLASLEELNLSGNKLGPEFPSLSKNLVRVILRNNSLRCRIPPQLIHVYKLELFDISSNVIFGNIPSFIFSLPSLKYLNLASNQLSGYLSLNVSCSSSLTFVDISHNLLVGTLPSCIGSNASNRTTLYYGNCLVTRSLLSDQYPSSYCQKVESLAAVKPSIKSQKREPEMELGQIIGIVGGVVGIAGLMVLLIWCIFRKSKLEKADSNYSIGISAPNNFSIRAYS…
>Glyma.04G194400.1.p	LRR VI	LRR VI-b	MGFHDLVLLFCSAWCVFYVGSCSAQLQSSQTQVLLQLKKHLEYPKQLEIWRDRWTDLCSISSSGQVNVTCKDNFVTELTILGDKPTKGRDFDGFANPNQTLSESFSMESFVATLARLTSLRVLSLVSLGMWGPLPDRIHRLYALEHLDLSSNYLYGSIPPKICTMVNLQTLRLGDNFFNGTISSLFSSSNNLTVLSLKSNRLKGPFPLSIPSVITLTEIDMSCNQISGRLQDLTDLSSLEQLDLRENRLDSKLPAMPKGLISLFLSRNSFSGEIPEHYGQLDRLQKLDVSFNSLTGTAPAELFSLPNISYLNLASNMLNGPLHNHLRCSSQLRFVDISYNRLVGDLPSSLSTKSENRVVKSDGNWYVSEAAKLGREDLPTCRSYSLEELKEATNNFDNS…
>Glyma.05G075800.1.p	LRR VI	LRR VI-b	MMFLAGSMRHFCYHYLVVLSWLLFIPNSHELQAAQTQALLQLRVYLEYPSSLQIWENYNWDLCSISPSANLSIKCENNEITELKIMGEKSEKPQRFNGFAVPNQTLSMNFSIVSFLSTLTRLASLRVLSLVSLGIWGPLPDKIHHFSSLQVLDLSSNFIFGAIPPKISTMVKLHALTLDDNYLNTTMPDWFDSLSNLNILSVKSNGIKGPFPSSLCKIKTLEVISLSHNELAGELPDLGSLTGLHVLDLRENQLESELPLLPKSVVTVLLSNNSFSGEVPKQFGELDQLQHLDLSSNHLSKTPPSTLFSLPKISYLNLASNALSGALPDKLSCGSKLGFVDISSNKLSGGLPSCLANTSDGRVVRYAGNCLSVDSQNQHRGSYCRESSSGWKNLKTWKV…
>Glyma.06G171700.1.p	LRR VI	LRR VI-b	MGFHDLVLLFCSAWCVFYVGSCSAQLQSSQTQVLLQLKKHLEYPKQLEIWRDRWTDLCSISSPGQVNVTCKDNFVTELTILGDDKPTTKGRDFDGFAIPNQTLSESFSMDSLVATLARLTSLRVLNLVSLGMWGPLPDRIHRLYALEHLDLSSNYLYGSIPPKICTMENLQTLRLVDNFFNGTIPSLFNSSSHLTVLSLKSNRLKGPFPPSILSVTTLTEIDMSSNQISGSLEDLSVLSSLEELDLRENRLESKLPAMPKGLISLYLSRNSFSGEIPKHYGQLNRLEKLDVSFNSLTGTAPSELFSLPNISYLNLASNMLNGPLQNHLRCSSQLRFVDISYNRFVGGLPSSLNTTKSEKIVVKSDGNCLSGSVQHQHAVSYCTEAHVKKKSYRVGIFVG…
>Glyma.08G229100.1.p	LRR VI	LRR VI-b	MAPKPVSLSHLLHLTLFLATIQLSEQLEFSQSQTLLKVQQLLGYPSALGTLSSNIDFCNIDPTSYLTLVCYEDSLTQLHVVGSNEYTPLPQNFSSDTLFATLGTLSSLKVLSLVSLGLWGNLPESIAQLSSLEILNISSNHFNGAIPSQLSLLRNLQSVVLDDNNFNGEISNWVGSLQGLAVLSMRNNWLSGSLPTSLNALHTLRVLDLSNNQLSGELPHLKNLANLQVLNLENNTFGPHFPSLPTKLVSLVLRNNSFRLSVPSNLSSFYLLQRLDLSLNGFVGPFPPSLLLMPSINYLDVSSNKFTGMLFNNMSCNDDLHFVNLSSNLLKGELPTCLEPKTRVVLYARNCLSNKNQDQHPSDFCSNEALAVTIIPHQQKHKRTTSKAIIVSSMGGLVG…
>Glyma.15G215600.1.p	LRR VI	LRR VI-b	MASKPVSLSHLLLLTLFLATIQLSEQLEFSQSQTLLKVQQLLGYPSALGTLSSTTDFCNIEPTSYLTLVCYEDSLTQLHVVGNNEYNPLPQNFSSDTLFATLGTLSSLKVISLVSLGLWGNLPESIAQMSSLEILNITSNHFSGAIPSQLSLLRNLQSVVLDDNNFNGEVPNWVGSLQGLAMLSMRNNWLSGSLPTSLNALHTLRVLDLSNNQLSGELPHLKNLPNLQVLNLENNTFGPHFPSLPTKLVSLVLRNNSFRLSVPSNLSSFYLLQRLDLSLNGFVGPFPPSLLSLPSINYLDISSNKFTGMLLNNLSCNDDLHFVNLSSNLLKGELPTCLEPKTRVVLYARNCLSNKNQDQHPSDFCSNEALAVTIITHQQKHKRTTSKAIIVSSMGGLVG…
>Glyma.16G037500.1.p	LRR VI	LRR VI-b	MAYKHHPSVFLVFVTVLLSIHCSEQLQSSHSQTLLRIQQLLNFPVSLSNWNNNTDFCNTDSNSSSLNVVCYGDTITQLHIIGERRDTPLPRNFSIDSFVTTLVRLPSLKVLTLVSLGIWGPLPGKIARLSSLEIFNMSSNFLYGSIPQELTLLSSLQTLIFDNNMLADTFPRWIDSLQALTVLSLKNNKFNGSLPNSLGNVENLRTLSLSHNHFYGVVPDLSGLTNLQVIELDDNAFGPQFPQLGHKLVTLVLRNNRFRSGIPAELSSYYQLERFDISLNSFVGPFQPGLLSLPSITYLNISWNKLTGMLFENLSCNSELDVVDLSSNLLTGSLPRCLVSNSSDSTVLYARNCLDTVNQNQQPQPFCHTEALAVGILPERKKHKQVSTVVLSLGIVGGT…
>Glyma.16G059700.1.p	LRR VI	LRR VI-b	MVSFLPLKLVAKFDVHIHKVWCLIMLRVGSMRYFYLYLVVLTWFLSIPSTHELQLAQTQVLLQLRKYLEYPTSLQMWENYNVDLCSLPPSAHVSLKCEGNSVTELKIMGDRAVKVDKFNGHAVPNQTLSLSFSIDSFVTTLTRLTNLRVLRLVSLGIWGPLPDKIHRLSLLEVLDMSLNFLYGSVPPKMSAMVKLHTLTLDGNYFNSTMPDWFDSLSNLSVLSLKSNHLKGSFPSTLCKIRSLVDISLSHNELSGGLPDLAALSGLHVLDLRENHLDSELPLMPKAVVTILLSKNSFSGEIPNHFSELSHLQHLDLSSNHLSKMPPSSLFSLPNISYLNLASNELSGSLPQKLNCGSKLGFVDISSNKLNGGLPSCLANTSGKRVVKYGGNCLAVDSQP…
>Glyma.18G124500.1.p	LRR VI	LRR VI-b	MKILWLCFSYLFPAIILVLLTPSSVAQLSPSEGRILFQVQKLLEYPQALQGWTRWTNLCFLPPSPSLKIVCSNGHVTELTIIGNKTSPSSHNPKAGAWTSLQTLSERFSIDSFFTVMTKLSNLKVLSLVSLGLWGPLPAKINRFWSLEVLNISSNFIYGGIPQSLSSMRNLRSLVLVDNLFNGSVPDLQRLTSLEELNLGGNNLGAQFPSVGKNLVTIMLRNNSLRSHIPPQLVHFDKLQVFDVSSNNFFGNIPSFLISLPSLQYLNLASNHLSGNLSVNMACSSSLTFVDISHNLLVGKLPSCFGSVSSKAKVLYSGNCLSTEKRLNDQQHPFSFCKREGALAVKPPAKNLKKESGSGAKLGLMLGIIVGIVLIGGLLVLLVVCIFRKSKAERSHPKM…
>Glyma.19G074900.1.p	LRR VI	LRR VI-b	MRHFCYLYLVVLSWFLFIPNTHELQAAQTQALFQLRVYLEYPSSLQIWENYNWDLCSISPSANLSIKCEDDEVTELKIMGEKSEKPPMFNGFADPNQTLSMNFSIDSFFTTLTRLTSLRVLSLVSLGIWGPLPDKIHRFSSLQVLDLSSNFIFGAIPQKLSTMVKLHALTLDDNYFNTTMPDWFDSLSNLNILSVKSNGLKGSFPSSLCKIKTLEVISLSHNELSGELPDLGSLTGLHVLDLRENHLESELPLFPKSVVTVLLSNNSFSGDIPKQFGELDQLQHLDLSSNHLSKTPPSTLFSSPKISYLNLANNVLSGALQDKLSCGGKLGFVDISSNKLSGGLPSCLANTTDGRVVRYAGNCLSLNSQNQNSGSYCRESSSGWKNLKKWKVAAAMAII…
>Glyma.19G087800.1.p	LRR VI	LRR VI-b	MVPFLPLKLVAKFDVHIQKVWCLMLRVGSMRYFYLYLVVLTWFLSIPCTHELQLAQTQVLLQLRKYLEYPTSLQMWENYNVDLCSLPPSAHVSLKCEGNSVTELKIIGDRAVKVDKFNGPAVPNHTLSLSFSIDSFVTTLTRLTNLRVLRLVSLGIWGPLPDKIHRLSLLEVLDMSLNFLYGSVPPRMSTMVKLHTLTLDGNGLNSTMPDWFDSLTNLSVLSLKSNHLKGSFPSSLCKIRSLVDISLSHNELSGGLPDLIALSGLHVLDLRENHLDSELPLMPKAVVTILLSKNSFSGEIPNQFSELGHLQHLDLSSNHLSKMPPSSLFSLPNISYLNLASNELSGSLPQKLNCGSKLGFVDISSNKLNAGLPSCLANTSGKRVIKYGGNCLSIDSQPQ…
>Glyma.19G115800.1.p	LRR VI	LRR VI-b	MANRHHPSVFLVLVTVLLSIHCSEQLQSSHSQTLLRIQQLLNFPAALSNWNSSTDFCNTDSNSSLTVVCYEDTITQLHIIGERRDTPLPRNFSIDSFVTTLVRLPSLKVLTLVSLGIWGPLPSKIARLSSLEIVNMSSNFLYGSIPQELSSLSSLQTLIFDNNMLADTFPHWLDSLQALTVLSLKNNKFNGSLPKSLGNVENLRTLSLSHNHFYGAVPDLSRLTNLQVLELDDNAFGPQFPQLGNKLVILVLRKNSFRSGIPAELSSYYQLERLDISSNSFVGPFQPGLLSLPSITYLNISGNKLTGMLFENLSCNSELDVVDLSSNLLTGSLPRCLVSNSSDSTVLYARNCLDTTNQNQQPQPFCHTEALAVGILPETKKHKQVSKVVLSLGIVGGTL…
>Glyma.01G133300.1.p	LRR VII	LRR VII-a	MKQVQLILLLSVSLVLLGPILVISIDLSSFNDDVLGLIVFKAGLEDPKGKLSTWNEDDYSPCNWVGVKCDLANNRVSSLVLDGFSLSGHIDRGLLRLQFLQILSLSRNNFTGTIAPDLLSIGDLQVVDLSENNLYGPIPDGIFQQCWSLRVVSFANNNLTGKIPDSLSSCYSLAVVNFSSNQLHGELPSGMWFLRGLQSIDLSNNFLEGEIPEGIQNLIDLRELRLGSNHFTGRVPEHIGDCLLLKLVDFSDNSISGRLPESMQKLTSCTFLSLQGNSFTGGIPHWIGEMKSLEVLDLSANRFSGWIPKSIGNLDLLSRLNLSRNQITGNLPELMVNCIKLLTLDISHNHLAGHLPSWIFRMGLQSVSLSGNRFSESNYPSLTSIPVSFHGLQVLDLSS…
>Glyma.01G213600.1.p	LRR VII	LRR VII-a	MRRHREIHLSHALLSTVFCLFVTASAATEKEILLEFKGNITDDPRASLSSWVSSGNPCNDYNGVSCNSEGFVERIVLWNTSLGGVLSSSLSGLKRLRILALFGNRFSGGIPEGYGELHSLWKINLSSNALSGSIPEFIGDFPSIRFLDLSKNGFTGEIPSALFRYCYKTKFVSLSHNNLAGSIPASLVNCSNLEGFDFSFNNLSGVVPPRLCGIPRLSYVSLRNNALSGSVQELISTCQSLVHLDFGSNRFTDFAPFRVLEMQNLTYLNLSYNGFGGHIPEISACSGRLEIFDASGNSLDGEIPPSITKCKSLKLLALELNRLEGNIPVDIQELRGLIVIKLGNNFIGGMIPSGFGNVELLELLDLHNLNLVGQIPDDISNCKFLLGLDVSGNKLEGEI…
>Glyma.02G097400.1.p	LRR VII	LRR VII-a	MSSFQFHLRVLSLLISVSYLLTCLGNNDIPVQLNDDVLGLIVFKSDLDDPSSYLASWNEDDANPCSWQFVQCNPESGRVSEVSLDGLGLSGKIGRGLEKLQHLTVLSLSHNSLSGSISPSLTLSNSLERLNLSHNALSGSIPTSFVNMNSIRFLDLSENSFSGPVPESFFESCSSLHHISLARNIFDGPIPGSLSRCSSLNSINLSNNRFSGNVDFSGIWSLNRLRTLDLSNNALSGSLPNGISSIHNFKEILLQGNQFSGPLSTDIGFCLHLSRLDFSDNQLSGELPESLGMLSSLSYFKASNNHFNSEFPQWIGNMTNLEYLELSNNQFTGSIPQSIGELRSLTHLSISNNKLVGTIPSSLSSCTKLSVVQLRGNGFNGTIPEALFGLGLEDIDLSH…
>Glyma.03G034200.1.p	LRR VII	LRR VII-a	MKQVQFTLLLSVSLVILFGPILVISVDLSFNDDVLGLIMFKAGLQDPKGKLSTWNEDDYSPCHWVGVKCDPANNRVSSLVLDGFSLSGHIDRGLLRLQFLQILSLSRNNFTGTIAPDLLTIGDLLVVDLSENNLSGPIPDGIFQQCWSLRVVSFANNNLTGKVPDSLSSCYSLAIVNFSSNQLHGELPSGMWFLRGLQSIDLSNNFLEGEIPEGIQNLIDLRELRLGSNHFTGRVPEHIGDCLLLKLVDFSGNSLSGRLPESMQKLTSCTFLSLQGNSFTGGIPHWIGEMKSLETLDFSANRFSGWIPNSIGNLDLLSRLNLSRNQITGNLPELMVNCIKLLTLDISHNHLAGHLPSWIFRMGLQSVSLSGNSFSESNYPSLTSIPVSFHGLQVLDLSS…
>Glyma.04G222800.1.p	LRR VII	LRR VII-a	MQALFSSMRVFLRLVWLLELLCVAVTAVNPSLNDDVLGLIVFKADIRDPKGKLASWNEDDESACGGSWVGVKCNPRSNRVVEVNLDGFSLSGRIGRGLQRLQFLRKLSLANNNLTGGINPNIARIDNLRVIDLSGNSLSGEVSEDVFRQCGSLRTVSLARNRFSGSIPSTLGACSALAAIDLSNNQFSGSVPSRVWSLSALRSLDLSDNLLEGEIPKGIEAMKNLRSVSVARNRLTGNVPYGFGSCLLLRSIDLGDNSFSGSIPGDFKELTLCGYISLRGNAFSGGVPQWIGEMRGLETLDLSNNGFTGQVPSSIGNLQSLKMLNFSGNGLTGSLPESMANCTKLLVLDVSRNSMSGWLPLWVFKSDLDKVLVSENVQSGSKKSPLFAMAELAVQSLQV…
>Glyma.06G142500.1.p	LRR VII	LRR VII-a	MRVLFSSMRVFLLLVWLLELVCVSVTAVNPSLNDDVLGLIVFKADIRDPKGKLASWNEDDESACGGSWVGVKCNPRSNRVVEVNLDGFSLSGRIGRGLQRLQFLRKLSLANNNLTGGINPNIARIDNLRVIDLSGNSLSGEVSDDVFRQCGSLRTVSLARNRFSGSIPSTLGACSALASIDLSNNQFSGSVPSGVWSLSALRSLDLSDNLLEGEIPKGVEAMKNLRSVSMTRNRLTGNVPFGFGSCLLLRSIDLGDNSFSGSIPGDLKELTLCGYLSLRGNAFSREVPEWIGEMRGLETLDLSNNGFTGQVPSSIGNLQLLKMLNFSGNGLTGSLPESIVNCTKLSVLDVSRNSMSGWLPLWVFKSDLDKGLMSENVQSGSKKSPLFALAEVAFQSLQV…
>Glyma.09G274600.1.p	LRR VII	LRR VII-a	MMQFSMCVLFLILLAPVMLVFSVDTGFNDDVLGLIVFKAGLDDPKRKLSSWNEDDNSPCNWEGVKCDPSSNRVTALVLDGFSLSGHVDRGLLRLQSLQILSLSRNNFTGSINPDLPLLGSLQVVDLSDNNLSGEIPEGFFQQCGSLRTVSFAKNNLTGKIPESLSSCSNLASVNFSSNQLHGELPNGVWFLRGLQSLDLSDNFLEGEIPEGIQNLYDMRELSLQRNRFSGRLPGDIGGCILLKSLDLSGNFLSELPQSMQRLTSCTSISLQGNSFTGGIPEWIGELKNLEVLDLSANGFSGWIPKSLGNLDSLHRLNLSRNRLTGNMPDSMMNCTKLLALDISHNHLAGHVPSWIFKMGVQSISLSGDGFSKGNYPSLKPTPASYHGLEVLDLSSNAFS…
>Glyma.11G028300.1.p	LRR VII	LRR VII-a	MRRHREIHLSHALLCTVFCLLVAASAATEKEILLEFKGNITEDPRASLSSWVSSGNLCHDYKGVSCNSEGFVERIVLWNTSLGGVLSSSLSGLKRLRILTLFGNRFSGSIPEAYGDLHSLWKINLSSNALSGSIPDFIGDLPSIRFLDLSKNDFTGEIPSALFRYCYKTKFVSLSHNNLAGSIPASLVNCSNLEGFDFSLNNLSGAVPSRLCDIPRLSYVSLRSNALSGSVQELISTCQSLVHLDFGSNRFTDFAPFRVLQMQNLTYLNLSYNGFGGHIPEISACSGRLEIFDASGNSLDGEIPSSITKCKSLKLLALEMNRLEGIIPVDIQELRGLIVIKLGNNSIGGMIPRGFGNVELLELLDLHNLNLVGQIPDDISNCKFLLGLDVSGNKLEGEI…
>Glyma.18G213600.1.p	LRR VII	LRR VII-a	AGLDDPKRKLSSWNEDDNSPCNWEGVKCDPSSNRVTGLVLDGFSLSGHVDRGLLRLQSLQILSLSRNNFTGPINPDLHLLGSLQVVDLSDNNLSGEIAEGFFQQCGSLRTVSFAKNNLTGKIPESLSSCSNLASVNFSSNQLHGELPNGVWFLRGLQSLDLSDNLLEGEIPEGIQNLYDIRELSLQRNRFSGRLPGDIGGCILLKSLDLSGNFLSGELPQSLQRLTSCTSLSLQGNSFTGGIPEWIGELKNLEVLDLSANGFSGWIPKSLGNLDSLHRLNLSRNQLTGNLPDSMMNCTRLLALDISHNHLAGYVPSWIFRMGVQSISLSGNGFSKGNYPSLKPTPASYHGLEVLDLSSNAFSGVLPSGIRGLSSLQVFNISTNNISGSIPVGIGDLKSL…
>Glyma.18G284100.1.p	LRR VII	LRR VII-a	MTSFQFHLRVLSLLISVSYLLTCLGNNGIPVQLNDDVLGLIVFKSDLNDPSSYLASWNEDDANPCSWQFVQCNPESGRVSEVSLDGLGLSGKIGRGLEKLQHLTVLSLSHNNLSGSISPSLTLSNSLERLNLSHNVLSGSIPTSFVNMNSIKFLDLSENSFSGPMPESFFESCSSLHHISLARNMFDGPVPGSLSRCSSLNSINLSNNHFSGNVDFSGIWSLNRLRTLDLSNNALSGSLPNGISSVHNFKEILLQGNQFSGPLSTDIGFCLHLNRLDFSDNQFSGELPESLGMLSSLSYFKASNNHFNSEFPQWIGNMTSLEYLELSNNQFTGSIPQSIGELRSLTHLSISNNMLVGTIPSSLSFCTKLSVVQLRGNGFNGTIPEGLFGLGLEEIDLSH…
>Glyma.01G168100.1.p	LRR VII	LRR VII-b	MPALLLLMVLCAPFLTCADRSAVTIAEIQALTSFKLNLHDPLSTGWDPSSPTAPCDWRGVGCTSDRVTELRLPRLQLSGRLSERISELRMLRKISLRSNSFNGTIPSSLSKCTLLRSLFLQDNSFYGNLPAEIANLTGLMILNVAQNHISGSVPGELPLSLKTLDLSSNAFSGEIPSSIANLSQLQLINLSYNQFSGEIPASLGELQQLQYLWLDRNLLGGTLPSALANCSALLHLSVEGNALTGVVPSAISALPRLQVMSLSQNNLTGSIPGSVFCNRSVHAPSLRIVNLGFNGFTDFVGPETSTCFSVLQVLDIQHNRIRGTFPLWLTNVTTLTVLDVSRNALSGEVPPEVGNLIKLEELKMANNSFTGTIPVELKKCGSLSVVDFEGNDFGGEVPS…
>Glyma.02G050300.1.p	LRR VII	LRR VII-b	MSILLMLVLLCARCLSCAQCGSVTEIQALTSLKLNLHDPLGALNGWDPSTPLAPCDWRGVSCKNDRVTELRLPRLQLSGQLGDRISDLRMLRRLSLRSNSFNGTIPHSLAKCTLLRALFLQYNSLSGQLPPAIANLAGLQILNVAGNNLSGEIPAELPLRLKFIDISANAFSGDIPSTVAALSELHLINLSYNKFSGQIPARIGELQNLQYLWLDHNVLGGTLPSSLANCSSLVHLSVEGNAIAGVLPAAIAALPNLQVLSLAQNNFTGAVPASVFCNVSLKTPSLRIVHLGFNGFTDFAWPQPATTCFSVLQVFIIQRNRVRGKFPLWLTNVTTLSVLDVSGNALSGEIPPEIGRLENLEELKIANNSFSGVIPPEIVKCWSLRVVDFEGNKFSGEVP…
>Glyma.04G026700.1.p	LRR VII	LRR VII-b	MATTVIFFSFTLVAFFATLTLAHNNTSFEIQALTSFKRSLHDPLGSLDGWDPSTPSAPCDWRGIVCHNNRVHQLRLPRLQLSGQLSPSLSNLLLLRKLSLHSNDLNSSIPLSLTRCVFLRAVYLHNNKLSGHLPPPLLNLTNLQILNLARNLLTGKVPCYLSASLRFLDLSDNAFSGDIPANFSSKSSQLQLINLSYNSFSGGIPASIGTLQFLQYLWLDSNHIHGILPSALANCSSLVHLTAEDNALTGLLPPTLGSMPKLQVLSLSRNQLSGSVPASVFCNAHLRSVKLGFNSLTGFSTPQSGECDSVLEVLDVKENGIAHAPFPTWLTHAATTSLKLLDVSGNFFAGSLPVDLGNLSALQELRMKNNLLSGEVPVSIVSCRLLTVLDLEGNRFSGL…
>Glyma.06G026600.1.p	LRR VII	LRR VII-b	MATTVIFFSLTLVAFFATLNITFAHNNTALEIQALTSFKRNLHDPLGSLDTWDPSTPSAPCDWRGIVCHNNRVHQLRLPRLQLAGQLAPNSLSNLLQLRKLSLHSNNLNSSIPLSLTRCVFLRAVYLHNNKLSGHLPPPLLNLTNLQILNLAGNLLTGKVPGHLSASLRFLDLSDNAFSGDIPANFSSKSSQLQLINLSYNSFTGGIPASIGTLQFLQYLWLDSNHIHGTLPSALANCSSLVHLTAEDNALTGLLPPTLGTMPKLHVLSLSRNQLSGSVPASVFCNAHLRSVKLGFNSLTGFYTPQNVECDSVLEVLDVKENRIAHAPFPSWLTHAATTSLKALDLSGNFFTGSLPVDIGNLSALEELRVKNNLLSGGVPRSIVRCRGLTVLDLEGNRF…
>Glyma.11G075200.1.p	LRR VII	LRR VII-b	MPALFLLLMVLCAPLLTCADRSAVTVAEIQALTSFKLNLHDPAGALDSWDPSSPAAPCDWRGVGCTNDRVTELRLPCLQLGGRLSERISELRMLRKINLRSNSFNGTIPSSLSKCTLLRSVFLQDNLFSGNLPPEIANLTGLQILNVAQNHISGSVPGELPISLKTLDLSSNAFSGEIPSSIANLSQLQLINLSYNQFSGEIPASLGELQQLQYLWLDHNLLGGTLPSALANCSALLHLSVEGNALTGVVPSAISALPRLQVMSLSQNNLTGSIPGSVFCNGSVHAPSLRIVHLGFNGFTDFVGPETSSTCFSVLQVLDIQHNRIRGTFPLWLTNVTTLTVLDVSSNALSGEVPPEIGSLIKLEELKMAKNSFTGTIPVELKKCGSLSVVDFEGNGFGG…
>Glyma.16G130400.1.p	LRR VII	LRR VII-b	MPTFLILVLLCARFLSCAQCGSVTEIQALTSLKLNLHDPLGALNGWDPSTPLAPCDWRGVSCKNDRVTELRLPRLQLSGQLGDRISDLRMLRRLSLRSNSFNGTIPHSLSKCTLLRALFLQYNSLSGQLPPEIGNLAGLQILNVAGNNLSGEISGELPLRLKYIDISANSFSGEIPSTVAALSELQLINFSYNKFSGQIPARIGELQNLQYLWLDHNVLGGTLPSSLANCSSLVHLSVEGNALAGVLPAAIAALPNLQVLSLAQNNFTGAIPASVFCNVSLKTPSLRIVQLEFNGFTDFAWPQAATTCFSVLEVFNIQRNRVGGKFPLWLTNVTTLSVLDVSGNALSGEIPPEIGRLEKLEELKIANNSFSGEIPPEIVKCRSLRAVVFEGNRFSGEVP…
>Glyma.02G203600.1.p	LRR VII	LRR VII-c	MGLGVFGSVLVLALLFKHLASQQPNTDEFFVSEFLKKMGLASSQGYNFSASVCSWQGVSCDANGEHIVDLVFSGMDLSGTMPDNTIGKLSKLQSLDLSHNKITGLPSDFWSLSSLKSLNLSSNQISGSLTNNIGNFGLLESIDLSSNNFSEEIPEAVSSLLSLRVLKLDHNRFAHSIPSGILKCQSLVSIDVSSNQLNGTLPEGFGAAFPKLRVLNLSGNNMYGHVSDISGLKSIVNLNISGNSFQGSIVDVFQGRLEVLDLSRNQFQGHIPQVLHNFSSYNWSHLVYLDLSENNLSGDFFQNLNESLNLKHINLAHNRFTKQKFPQIEILLKLEYLNLSKTSLVGEIPDEILQMSNLSALDLSMNHLSGKIPLLRNEHLQVLDLSNNNLTGAVPPSVL…
>Glyma.05G159200.1.p	LRR VII	LRR VII-c	MKPLFCLFLILVSLFSLVESSCNNNSEEHDLLSKAFKSVSGFNASSSSFQTNNCFQTHIITRIVLPSQNLSGTISWGYLRNMSKLQVIDLSGNALQGHVPCWFWSSSSLLEINLSRNRFGGSILKPTAENTSFSFSSIKTLNLSHNRFTNSIQLSVFRNLKILDLSHNNLVTLPSGFQNLTKLQHLDLSSCNLQTNIKAISSLDSLNHLDLSNNNFTGNFPSDFPPLTTLKFLNISFNNFTSSISVNRLTRFGKSAFVHAGSNFTYDSTKNSTQEEAITHKRKFKTLIAAASSAIVLILLSIWALRIVIQKRKQSAKRKKWAISMPVPQGMTMTMMMKSGPFAFETESGSTWVADLKEPSSAPVVMFEKPLINLSFKDLIVATSHFGKDSLLAEGRCGP…
>Glyma.06G221400.1.p	LRR VII	LRR VII-c	MGLEVFGSVLVLTLFLKHLASQQPNTDDFFVSEFLKKMDLASSQVYNFSSASVCSWHGVSCDAKREHVVGLVFSGMGISGPVPDTTIGKLSKLQALDLSHNKITDLPSDFWSFGLLKSLNLSSNQISGSLTNNIGNFGLLQVFDLSSNNFSGQIPEAISSLMSLKVLKLDHNRFQQRIPSGILKCHSLVSIDLSSNQLSGAVPDGFGDAFPNLISLNLSGNSINGSDLDVSGLKSIVSLNISGNSFNGSVMSMFHGRLEVMDLSRNQFEGHISQVHSISNYNWSHLVYLDLSENQLVGEIFQNLNESKNLKHLNLAHNRFSRQKFPKIEMLSRLEYLNLSKTSLIGYIPAEISKLSNLSALDVSMNHLIGKIPLLSNKNLQVLDLSNNNLSGDVPSSVI…
>Glyma.08G117000.1.p	LRR VII	LRR VII-c	MKPFCRFLILVSLFSLVESSCNSSEEHDLVSKAFKSVSGFNAFSSSFPTNNCSQTHIITSIVLPSQNLSGTISWNYLRNISNLQILDLSGNFLQGHVPSWFWSSSSLLAINLSRNRFGGSILQPTSENTSFSSIQSLNLSYNRFTNSIQLSGFKNLKILDLSHNNLVTLPSGFQNLSNLQHIDLSSCNLQSNVKPISALHSLHYLDLSNNTFTGNFPYDFPPLTTLKFLNISFNNFTSAISVNKFSRFFGKSAFVHAGSNFTYTNDSNKNTKQEAIIEKKQKKRKSKTLIGAASSAASAIVLILLGIWAVRIVIQKRKQRAKKNKWAISMPVPQGMMMMMKSGPFEFETESGSTWVADLKEASSAAVVMFEKPLMNLSFKDLIVATSHFGKESLLAEGR…
>Glyma.12G152400.1.p	LRR VII	LRR VII-c	MGLGVFGSILILTLFFKHLASQQPNTDDFFVSEFLKKMGLATPQVYNFSASVCYGVSCDAKREHVVGLLKSLNLSSNQISGSLTNNIGNFGLLHVFDLSSNNFSGQIPEAISSLMSLKVLKLNHNRFEQRLPSGILRCHSLVSIDLSSNQLSGAIPDGFGDAFPNLITLNLAGNSIHGSDSDISGLKSIVSLNISGNSFHGSVMSLFHGRLEVMDLSRNQFEGHISQIEIILGLEYLNLSKTSLIGYIPAEISQLSNLSALDVSINHLTGKIPLLSNKNLQVLDLSNNNLSGDVPSSVIEKLPLMEKYNFSYNNLTFCALEIKPAILQTVFYGSVNSFPIAANPSLLKKRATQDKGMKLALALTLSMICLVAGVLRLAFGCLKKTKPWLVKQTSYKEEH…
>Glyma.13G228300.1.p	LRR VII	LRR VII-c	MTPFFLLHYHYNRELSHFTNNYIPPSVPFFSLFAFFLSIHTHHWGIIGTRHCNGGVKKMKPCCTFFILLSLVVILVESSCKNEDHELVSKAFQSVSGFNSSWFETGSNCSNAVIKGINLSSKNLSGNISWKYLRNMSKLEVLDLSGNFLQGQVPNWFWRSSTLLVVNLSSNRFGGSINPATSQNSSFSSLQNLNLSHNRFTNQLHLSGFSNLKSLDLSHNNLGTLPSGFQNLTTNLHHLDLSNCNIKGNVKPISSLTKLSSLDLSNNTLNGSFPSDFPPLNNIKFLNISHNNFKASTTLDRFIKFGKSAFIHAGNNFNYYNASKTPKLRSTPTPTPPHQQPHHIHAKKKKRPKEKQKSKHKTRTMMIVASALVVVVALCMCWVWCCRRKRQLAKRSKWA…
>Glyma.15G084200.1.p	LRR VII	LRR VII-c	MKPFCTFFILLSLLVILVESSCKNEDQEMVSKAFQSVSGFNSSWFETGSNCSNAEIKGINLSSKNLSGNISWKYLRNISKLKVLDLSGNFLQGQVPNWFWRSSTLLVVNLSSNRFGGSINPTSQNGSFSSLQNLNLSHNRFTNRLHLSGFSNLESLDLSHNNLGTLPSGFQNLTNLHHLDLSNCNIKGNVKPISSLTTLSFLDLSNNTLNGSFPSDFPPLNNIKFLNVSHNNLKASTTLDRFKKFGKSAFIHAGHNFNYYNESKTPKLDSNSTPQHQQPHHIHAKKKRSKEKQKSKHKTRTMIVASSCASALVVVSLCMCLVWCCRRRRQLAKRSKWAISKPAPLSIKMMEKSGPFAFETESGTSWVADLKEPSSAPVVVFEKPLMNLTFVDLLAGTSH…
>Glyma.02G237300.1.p	LRR VIII	LRR VIII-a	MCSNTTLVDGYLHVLQLHLLNLNLSGTLAPEIGRLAYLEVLDFMWNNITGSIPKEIGFINPLRLLLLNGNQLTGELPEELGFLPFLNRLQIDQNNVTGPIPLSFAKLSSLVHIHMNNNSLSGQIPPELSNLGSLRHFLLDNNNLTGYLPSEFSEMPSLKIVQFDNNNFSGNSIPDSYASMSKLTKLSLRNCNLQGPIPDLSTMPQLTYLDLSFNQLNDSIPTNKLSDNITTIDLSNNKLIGTIPSYFSGLPRLQKLSIANNSLSGSVPSTIWQDRILNGPETLHLDMQNNQLTSISGSISLPPNVTLWLLGNPMCSNNNTLVQFCGPETESDGSINGNFSVSCLSQACPSPYVYAVDCFCAAPLVVNYRLKSPAFSDFRIYTNAFQSLMSSGLKIHISQ…
>Glyma.07G270700.1.p	LRR VIII	LRR VIII-a	MIMGEKAAMLPLMLILNYIMLVSVAVAQTNNDDFTALVSLTSTWQNKPLNWKGSPDPCNDGWDGIKCINSRVTSIRLTGLDIKGELSEDIGLLSELETLDLSHNKGLTGSLPHSIGNLTKLSNLFLVDCGFTGPIPDEIGSLKELVFLSLNSNSFSGGIPASIGNLPKLNWLDIADNQLEGTIPISSGSTPGLDMLLSTKHFHFGKNKLSGTIPPQLFTSEMTLIHLLVENNQFEGNIPSTLGLVQSLQVVRLDDNLLRGHVPLNINNLTHVNELYLLNNKLSGPLPNLEGMNQLSYLDMSNNSFDESDFPAWISTLKSLSTLKMVNTGLQGQIPDSLFSLSKLKNVILKDNKINGSLDIGDTYSKQLQFIDLQNNKIEDFKQQDMAPSSLKIILVQNP…
>Glyma.07G270800.1.p	LRR VIII	LRR VIII-a	MSQRVLVVLLLVLNYVLVAEGETADGDLTTFLSLINTWENTPPNWVGSDPCDDWVGIKCKNSHITSITLSSTGLAGQLSGDIGSLSELETLDLSYNKDLTGPLPESIGELKKLATLILVGCSFKGPIPDSIGNMQELLFLSLNSNSFSGPIPHSIGNLSKLYWLDLADNQLQGNIPVSSGDISGLDKLHHAKHFHLGKNNLSGSIPPQLFSSEMALIHVLLESNQLTDKIPPTLGLVQSLEVVRLDGNSLNGPVPPNINNLTHVQDLYLSNNKLSGSLPNLTGMNALSYLDMSNNSFKPLDFPGWFSTLKSLTTLKMERTQLQGQVPTSLFTLINLQIVVLKDNKINGTLDIGSSYSNQLRLVDFETNSIDSFEQKDEVPNVKIKIILKDNPICQENGE…
>Glyma.08G266100.1.p	LRR VIII	LRR VIII-a	MTILYVLLFLGLLWAEIHVISSFTDTRDVVALRSLKDAWQHTPPSWDKSDDPCGAPWEGVTCNKSRVTSLGLSTMGLKGKLTGDIGQLTELRSLDLSFNRDLTGPLSPQLGDLSNLNILILAGCSFSGNIPDDLGKLSELSFLALNSNNFTGKIPPSLGNLSKLYWLDLADNQLTGPIPVSTSNTPGLDLLLKAKHFHFNKNHLSGSIPPKLFSSEMILIHILFDGNNLSGTIPSTLVLVKSVEVLRLDRNFLTGEVPSDINNLTNINELNLAHNKFIGPLPDLTGMDTLNYVDLSNNSFDPSDAPTWFTTLPSLTTLIMEFGSLQGPLPSKLFDIPQIQQVKLRNNALNNTFDMGDNICPQLQLVDLQENEISSVTFRAQYKNTLILIGNPVCSGSAL…
>Glyma.09G018800.1.p	LRR VIII	LRR VIII-a	MGERVIVLILLFFTHLLIVFTKTSPQDSAALLALVNEWQNTPPNWDGTDPCGAGWDGIECTNSRITSISLASMDLSGQLTSDIGSLSELLILDLSYNKKLTGPLPNDIGNLRKLRNLLVINCGFTGPIPVTIGNLERLVFLSLNSNGFTGPIPAAIGNLSNIYWLDLAENQLEGPIPISNGTTPGLDMMHHTKHFHFGKNKLSGNIPSQLFSPEMSLIHVLFESNRFTGSIPSTLGLVKTLEVVRFDDNVLSGPVPLNINNLTSVRELFLSNNRLSGSPPNLTGMNSLSYLDMSNNSFDQSDFPPWLPTLPALTTIMMENTKLQGRIPVSLFSLQQLQTVVLKNNQLNGTLDIGTSISNNLDLLDLQINFIEDFDPQIDVSKVEIILVNNPICQETGVP…
>Glyma.09G018900.1.p	LRR VIII	LRR VIII-a	MKTSNQYCVCHQLSYNWIKRSLPDIGLTGHLSGDIGSLSELEILDLSYNRGLTGSLPQEIGNLKKLLKLVLVGCGFTGRIPDEIGFLEQLVFLSLNSNNFVGPIPPSIGNLSNLTWLDLADNQLDGSIPVSSGTTSGLDMLQKTLHFHLGKNRLSGEIPPKLFSSKMTLIHVIFYSNKLVGSIPETLGLVKSLTLVRFENNSLNGYVPQTLSNLTNVTDLLLSNNKLQGALPNLTGMNSLKYLDLSNNSFDKSDFPLWLSNLKNLTTLQMESVDLNGNIPVNLFSLAYLQNVVLNNNNLGGTLDIGTNNRKHLKLVNLKSNSIQDFEQQNDLPENITIILESNPICTETGAMERSYCKKHNILDTEPQNKCPPDSCSRDQILSPKCICGYPITGTLTFR…
>Glyma.09G272300.1.p	LRR VIII	LRR VIII-a	MPVLRIHGYALAVSFCLIIFIAASQRTDPSEVNALIEIKKSLIDTDNNLKNWNKGDPCAANWTGVWCFDKKLDDGNFHVREIYLMTMNLSGSLSPQLGQLSHLEILDFMWNNLTGTIPKEIGNIRSLKLLLLNGNKLSGSLPDELGQLSNLNRFQVDENQLSGPIPESFANMTNVKHLHLNNNSFSGELPSTLSKLSNLMHLLVDNNNLSGHLPPEYSMLDGLAILQLDNNNFSGSEIPSAYANLTRLVKLSLRNCSLQGAIPDFSSIPKLTYLDLSWNQITGPIPSNKVADSMTTFDLSNNRLSGSIPHFLYPHLQKLSLANNLLSGSISANIWLNMSFSAKDKLTIDLQNNSFSDVLGNLNPPENVTLRLSGNPVCNNSNIQSIGQYCGPEADKAAQ…
>Glyma.10G069500.1.p	LRR VIII	LRR VIII-a	MDQQHKVIPLLLLLFQVLLVASQTDSQDYSGLNSLTESWSNKPQNWVGPDPCGSGWDGIRCSNSKITQLRLPGLNLAGQLSSAIQSLSELDTLDLSYNTGLTGTIPQEIGNLKKLKSLSLVGCGFSGPIPDSIGSLKQLTFLALNSNRFSGTIPRSLGNLSNIDWLDLAENQLEGTIPVSDDQGRPGLDLLLKAQHFHMGSNKLTGTIPEELFNSSMHLKHLLFDHNQLEGGIPVSLSTVSTLEVVRFDKNALTGGVPANLSKLGNLSEIYLSHNNLNGFLPDFTGMNSLTYVDLSDNDLNASNIPSWVTTLPGLTTVILGQNLLGGTLNLSGYSNSLQLINLEDNEITELDPQNNLPNFELRLANNPLCRESGASEKSYCKVPVPNPSFYSTPPNNCS…
>Glyma.11G200300.1.p	LRR VIII	LRR VIII-a	MHLSKSFKHGVVFLLWFCCYLLHAAGQNNITDPVEVDALRAIKRRLIDPNGNLSNWEDRDPCTSRWKGVLCFNETKEDGYLHVEELQLLRLNLFGTLAPDLGKLTYMKRLNFMWNNISGSIPKEVGNITSLELLLLNGNNLTGSLPEEIGYLPNLDRIQIDQNQISGPIPTSFANLNKTKHFHMNNNSLSGQIPPELSRLPKLVHLLLDNNNLSGYLPRELADMPSLLIIQLDNNNFEGNSIPDTYANMSKLLKMSLRNCNLRGPLPDLRRIPHLLYLDLSFNQLNGSIPPNKLSENITTIDLSNNLLTGNIPSYFADLPRLQKLSLANNSLDGTVSSSIWQNKTLNGTEKFFLELENNNLTTISGSIDLPPNVTVGLNGNPLCSNITLIQFCGSEAAT…
>Glyma.11G211100.1.p	LRR VIII	LRR VIII-a	MDQQHKVIPLLLLLFQVLLVASQTDSQDYSGLNSLTESWSYKPQNWVGPDPCGSGWDGIRCSNSRITQLRLPGLNLGGQLSSAIQSLSELDTLDLSYNTGLTGTVPQEIGNLKKLKSLSLVGCGFSGRIPDSIGSLKQLTFLALNSNNFSGTIPRSLGNLSNVDWLDLAENQLEGTIPVSDDQGRPGLDLLLKAHHFHMGSNKLTGTIPEKLFNSNMILEHVLFDHNQLEGGIPRSLSTVSTLEVVRFDKNGLTGGVPANLNKLGKLSEIYLSHNSLNGSLPDFSGMNSLTYVDLSDNDFNASDIPSWVTTLPGLTTVILGQNRLGGALNLSRYSSSLQLMNLEDNEITELDPENNSPTFELRLANNPLCRESGASERSYCKVPVPNPSFYSTPTNNCL…
>Glyma.14G206200.1.p	LRR VIII	LRR VIII-a	MHLSKGCRCEVVFCLWFCCYFLLAAGQVTDPTEVEALKVIKGKLIDINGNLSNWDRGDPCTSDWTGVMCSNTTVDNGYLHVLRLQLLNLNLSGNLAPEIGNLSHLQILDFMWNKINGTIPKEIGNIKTLKLLLLNGNELTGDLPEELGHLPVLDRIQIDENHITGSIPLSFANLNSTRHFHMNNNSLSGQIPPQLSQLGSLMHLLLDNNNLTGNLPSEFSEMPSLKILQLDNNNFSGNSIPESYGNMPKLLKLSLRNCNLQGPIPDFSRISHLTYLDLSFNQLNESIPTNKLSDNITTIDLSNNKLTGTIPSYFSGLPRLQKLSIAKNSLSGNVPSTIWQNRTLNGTEQIILDMQNNQFASISGTTNLPANVTLLLEGNPVCLNNNSLVQFCGPEGDNN…
>Glyma.14G206300.1.p	LRR VIII	LRR VIII-a	MLYLSKGCGCEVVLFLWFCCYLLLTAGQITEPTEVDALRAIKRSLIDINGSLSSWDHGDPCASQSEWKGITCSNTTLVDDYLHVRQLHLMKLNLSGTLVPEIGRLSYLEILDFMWNNISGSIPKEIGNIKTLRLLLLNGNKLTGDLPEELGQLSVLNRIQIDENNITGSIPLSFANLNRTEHIHMNNNSLSGQILPELFQLGSLVHLLLDNNNFTGYLPPEFSEMPSLRILQLDNNDFGGNSIPESYGNISKLSKLSLRNCNLQGPIPDFSRIPHLAYLDLSFNQLNESIPTNKLSDNITTIDLSNNKLTGTIPSSFSGLPRLQKLSFANNSLSGYVPSTIWQDRSLNGTERLILDMQNNQLTIISGTTNLPPNVTLLLEGNPVCTNNNTLVQFCGPEI…
>Glyma.15G124900.1.p	LRR VIII	LRR VIII-a	MSSVSFFKLIMGERILVLLLLFFTHLLIVLAKTSPQDSAAMLALVNEWQNTPPNWVGSDPCGAGWDGIECTNSRITSISLASTDLSGQLTSDIGSLSELLILDLSYNKKLTGPLPSNIGNLRKLRNLLLINCGFTGPIPVTIGNLERLVFLSLNSNGFTGTIPAAIGNLSNVYWLDLAENQLEGPIPISNGTTPGLDMMHHTKHFHFGKNKLSGNIPSQLFSPEMSLIHVLFESNRFTGGIPSTLGLVKTLEVVRFDKNFLSEPLPLNINNLTSVRELFLSNNRLSGSLPNLTGMNSLSYLDMSNNSFDQSDFPPWLPTLPALTTIMMEDTKLQGRIPVSLFSLQQLQTVVLKKNQLNGTLDIGTSISNQLDLLDLQINFIEDFDPQIDVSKVEIILVN…
>Glyma.16G101800.1.p	LRR VIII	LRR VIII-a	MTIFCVLLFLGLLWAEIHVISSFTDTQDVVALRSLKDVWQNTPPSWDKADDPCGAPWEGVTCNKSRVTSLGLSTMGLKGKLTGDIGQLTELRSLDLSFNRGLTGPLSPQLGDLSNLNILILAGCSFGGNIPDELGNLSELSFLALNSNNFTGKIPPSLGKLSKLYWLDLADNQLTGPIPVSTSTTPGLDLLLKAKHFHFNKNQLSGSIPPKLFSSEMILIHILFDGNNLSGTIPSTLVLVKSVEVLRLDRNFLTGEVPSDLNNLTNINELNLAHNKFTGPLPDLTGMDTLNYVDLSNNSFDASDAPTWFTILPSLTTLIMEFGSLQGTLPSKLFDIPQIQQVKLRNNALNNTLDMGDNICPQLQLVDLQDNEISSVTLRSQYKNILILIGNPVCGTALS…
>Glyma.18G050700.1.p	LRR VIII	LRR VIII-a	MYLSKCFKHEVVFILWFCCYLLHAAGQNNITDPVEVDALRAIKSRLIDPNGNLSNWNDGDPCTSRWKGVLCFNETKEDGHLHVEELQLLRLNLLGTLAPDLGKLTYMKRLNFMWNNISGSIPNEVGNITSLELLLLNGNKLTGSLPEEIGYLPNLDRIQIDQNQISGPIPTSFANLNKTKHFHMNNNSLSGQIPPELSRLPNLVHLLLDNNNLSGYLPRELADMPSLLIIQLDNNNFEGNSIPDTYANMSKLLKMSLRNCSLQGPIPDLSRIPHLLYLDLSLNQLNESIPPNKLSEHITTIDLSSNRLTGNIPSYFADLPRLQKLSLANNSLDGTVSSSIWQNKTSNGTKTFLLELENNNLTTISGSIDLPPNVTVGLNGNPLCSNVTLTQFCGSEGAN…
>Glyma.18G216800.1.p	LRR VIII	LRR VIII-a	MPTLRIHGYALLVSSCFIILIAASQTDPSEVNALIDIKKSLIDPMGNMRNWNSGDPCMANWAGVWCSDREEANGYFHVQKLYLMTMNLSGSLAPQLGQLSHLKILSFMRNNLTGTIPKEIGNITSLELLLLSGNKLSGTLPDELGNLTNLDRFQVDENQLSGPIPESFVKMVKVKHLHMNNNSFNNQLPSKLSKLPNLVHLLVDNNNLSGYLPPEFSMLERLRILQLDNNNFSGSGIPSTYANFSSLVKLSLRNCSLQGTIPDFSSIANLTYLDLSWNQFTGHIPSELADNMTTIDLSNNNHLDGSIPRSFIYPHLQKLSLENNLLSGSIPASIWENVALNTKDKLTINLQNNSLLEVLGNLNPPANVTLRLSGNPICNNSNIRSIGQYCGHVGGEDED…
>Glyma.18G217000.1.p	LRR VIII	LRR VIII-a	MPALRIHGYALAVSFCLITFIAASLPTDPSEVDALIEIKNSLIDPKNNLKNWNKGDPCAANWTGVWCFDQKGDDGYFHVREIYLMTMNLSGSLSPQLGQLSHLEILNFMWNDLTGTIPKEIGNIKSLKLLLLNGNKLSGSLPDELGNLPNLNRFQVDENQLSGPIPESFANMTNIRHLHLNNNSFSGELPSTLSKLSNLIHLLVDNNNLSGHLPPEYSMLDELAILQLDNNDFSGSEIPSTYANLTRLVKLSLRNCSLQGAIPDFSSISKLTYLDLSWNQITGPIPSNKVADNMTTFDLSNNRLNGSIPHFFYPHLQKLSLANNLLSGSIPGSIWQNMSFSAKDKLTIDLQNNSFSDVLGNLTPPENVTLRLSGNPICKNSNIQSIGQYCGPEADNKAA…
>Glyma.01G118800.1.p	LRR VIII	LRR VIII-b	MIFNGCSILKEQNLSGIISADLVRLPYLQQIDFTRNYLNGTIPKQLGTLNLVNISFLGNRLTGPIPKELGNITTLKALVLEFNQLSGSLPLELGNLTQIEKLHLTSNNFTGELPATLARLTTLKELRIGDNQFSGAIPNFIQSWINLEILVMQGSGLSGPIPSGISILRNLTDLRVTDLNGSDSWFPQLNNMTNLVTLILRSCNIIGSLPENLGKLTNLEVLDVSYNKLTGPIPSIFGDLRHLDMLGCNKTSYSLYINCGGNLVTDGRKTYDDDTGETTGPASFHNNRGKNWALINNGHFFDTNRLNYYNVTNSTKLVMENVELYMNARVSPTSLTYYGFCLGNGIYTVKLHFAEIMFTDDKTYSSLGRRVFDIYIQRNLVAKDFNIAKEAGGVGKAVI…
>Glyma.01G118900.1.p	LRR VIII	LRR VIII-b	MMGVFSGFPLLFLLPFCFASLAFGATLPEDEVQALRDIAHTIGKKNWNYSVDPCTGKSNWNSSEKNVVTCNCSFVNHTCHVVSIILKEQNLSGIISTDLVRLSYLQQIDFTRNYLNGTIPRQLGTLNLVNISFIGNRLTGPIPKELGNITTLKILKLEFNQLSGSLPLELGNLAQIEKLHLTSNNFTGELPATLARLTTLKELRIGDNQFSGAIPNFIQSWINLEKLIMHGSGLSGPIPSGISILRNLTDLRVTDLNGSDSRFPQLNNMTNLLTLIFRSCNIIGSLPENLVKLTNLEILDVSYNKLTGPIPSIFGDLPHLNMLFLEGNHLTGSLPRLIDRPHYVDLSYNNLSIGNNIEELQCQPGTVNLFASFSNGNSLGNVSCLSNIPCKTSYSLHIN…
>Glyma.02G288600.1.p	LRR VIII	LRR VIII-b	MEINLDYSKMLFLLLLGSTSLIFFFPQLASAATPKLNTQEVKALKEIGSKIGKKDWDFGVDPCSGKGNWNVSDARKGFESSVICDCSFDHNSSCHVVSISLKAQNLSGSLSPDFSKLHHLQELDLSRNIITGAIPPQWGTMRLVELSFMGNKLSGPFPKVLTNITTLRNLSIEGNQFSGHIPTEIGKLTNLEKLILSSNGFTGALPPTLSKLTKLIDLRISDNNFFGKIPDFISNWTLIEKLHMHGCSLEGPIPSSISALTRLSDLRIADLKGSKSSAFPPLNNLKSMKTLVLRKCMIKGEIPAYIGRMEKLKILDLSYNGLSGEIPESFAQLDKVDFMYLTGNKLSGIIPGWVLANNKNIDISDNNFSWDSSSPTECPRGSINLVESYSSSVNTQNKI…
>Glyma.05G162800.1.p	LRR VIII	LRR VIII-b	MMLPRTFFAFLLFALSCFRWLEYAESKLPKLPQEEVDALKEITSTMGATYWEFDSDSCHSKMLRLTPEPPKGSQSSIDCDCTSEINTCHVVGITFKRLNLPGMLPPYLAKLPNLTQVDFALNYLSGTIPKEWGSTKLTNISLFVNRIFGEIPKELGSITTLTYLNLEANQFSGVVPHELGSLSNLKTLILSSNKLSGKLPVTFAKLQNLTDFRISDNSFNGEIPSFIQNWKSLERLDMLASGMEGRIPSNISLLSNLNQLKISDINSPSQDFPMLRNMTGMTILVLRNCHITGELPSYFWSMKNLNMLDVSFNKLVGEIPVIDVPVGHLRFLFLTGNMLSGNLPESLLKDGSSLDLSYNNFTWQGPDQPACRDYLNLNLNLFRSFSGTKLRGLLPCSKI…
>Glyma.06G226700.1.p	LRR VIII	LRR VIII-b	MMMVRFVYALIFGFVALNCLQVFEESNAQRLPQDEVKALQAISDKLENVNWNVTERSCIEVGGFNGTINKNNGDIVRNVTCNCTFQNNSVCHVDKIILKDQNISGVLPSEFGNLTHLKELDLTRNYLNGSLPTNFPPNSLVILSLLGNRLSGPIPTEIGDIASLEELVLECNQLKGLFPPSLGNLSKLKRLLLSANNFTGTIPETYSKLKNLTEFRIDGSSLSGPIPSFIGNWTNLERLDLQGTNMEGPIPPTISQLKLLTELRITDLNGGPSMTFPDLKNLKKLKRLVLRNCLITGSIPDYIGEMANLTTLDLSFNMLTGPVPDPIQGLDNLDYLFLTNNSLSGPIQEWILSFKKHIDLSYNNFTSSSATTCQPLDVNLASSHSSSAVTSASTFCLKR…
>Glyma.08G235800.1.p	LRR VIII	LRR VIII-b	MARCILSHVLAFALVAALSLVNVAQSQSANATTDPSEGELMNAARALNSIFKKWDILANPTHWNISGELCTGRAIDTSLIDDTTFNPLIKCDCSYDNRTTCRITALKVYAMSVVGTIPEELWTLTYLTNLNLGQNYLTGSLPPSIENLTRLQYLSLGINNISGELPKELGNLTELKLLAFGSNKFRGSLPSELGKLTNLEEIHFDSSGISGLIPSTFANLRNLKQVWASDTELTGKIPDFIGNWSKLQSLRFQGNSFNGSIPSSFSNLSSLTELRITGLSNGSSSLEFLRNMKSLTILELKNNNISGLIPSTIGELHNLNQLDLSFNNITGQNLGSIFNLSSLSFLFLGNNKFNGTLPMQKSPSLVNIDLSYNDLSGSLPPWVNEPNLQLNLVANNLDV…
>Glyma.08G235900.1.p	LRR VIII	LRR VIII-b	MARCILSHVLAFALVAGLCVFSCLVNVAQAQSANATTDPSEARALNSIFSKWDILANPTQWNISSELCSGRAIDATTTIDDTTFNPFIKCDCSYDSRTTCRITALKVYAMSIVGTIPEELWTLTYLTNLNLGQNYLTGSLPPNIGNLTRMQYLSIGINNFSGELPKELGNLTELRSLAFGSNKFRGSLPSELGKLTNLEQIYFDSSGISGPIPSTFANLKNLLHVGASDTELTGKIPDFIGNWSKLQTLRFQGNSFNGSIPSSFSNLSSLTELRISGLSNGSSSLEFLRNMKSLTILELRNNNISGSISSTIGELHNLNQLDLSFNNITGQNLGSIFNLSSLTYLFLGNNKFNGTLPMQKSSSLVNIDLSYNDLSGSLPSWVNEPNLQLNLVANNLDVS…
>Glyma.09G099900.1.p	LRR VIII	LRR VIII-b	MERCLLLQTLAFALVAVVCMFNFLVNATTDPNEARVLNAIFDKWSIIANHEHWNISGDLCSGRAIDDTSITDQTYNPFIKCDCFRNNNNTCHITKLKVYALSVVGEIPDELWTLTYLTELDLRQNHLTGSISSAIGNLTRMEYLTFGINALSGELPKELGNLLELKSLSFSSNNFSGSFPSHLGNLVNLEQLYLGSSGISGSIPSTFSNLKNLKIVYMNDVELRGRIPDFIGNWSNLNVLRFQGNSFEGSIPLSFSNLTSLIELRISGLFNGSSSLAFLRNLKSLNILELRNNNISDSIPSFIGDFLNLTQLDLSFNNITGQIPDSIFNLGLLSYLFLGNNKLSGTLPTQKSESLLYIDLSYNDLSGTLPSWVNKQNLQLNLVANNLTIESSNSRGLPP…
>Glyma.12G155900.1.p	LRR VIII	LRR VIII-b	MMMLRLVYALILGFVALNCLQVFEESNAQRIPRDEVKALQAISDKLENVNWKVTERYCIEDGGFNGKINIDNDIVRNVTCDCTFQNKSVCHVDKIFLKGQNISGVFPSEFGNLTQLKELDLTRNYLSGSLPTNFSPNSLVVLSLLGNRLSGRIPTEIGDIASLEELVLECNQLEGPLPPSFGNLSKLKRLLLSANNFTGTIPETYSKLKNLTEFRIDGSSLSGPIPSFIGNWTNLIRLDLQGTNMEGPIPPTISQLKLLTELRITDLNGGPSMTFPDLKNLTKLKRLELRNCLITGSIPGYIGEMANLATLDLSFNMLTGSVPDSIQKLDNLDYLFLTNNSLSGPIQDWILSFKNNIDLSYNNFTNSSATSCQLLDVNLASSHFSSAVTSASTFCLKRD…
>Glyma.12G231800.1.p	LRR VIII	LRR VIII-b	MMRFVMSSSSKRVSKCFIFVFLASLHFGSNAQLLPQDEVKLLQAISDKVENLNWKVTQRSCNGDRGFDNRNISRDNKSQIIRNVTCDCSFNNNTTCHVTAIALKGLNISGPIPDEFGNLTRLEILDLTWNNFNGSIPKSLGRLSSVVTLSLLGNRLTGSIPSEIGDMASLQELNLEDNQLEGPLPPSLGKMSNLLRLLLCANNFTGIIPETYGNLKNLTQFRIDGNSLSGKIPSFIGNWTKLDRLDLQGTSLDGPIPSVISYLTNLTELRISDLKGPTMTFPNLKNLKLLLKLELRNCLITGPIPNYIGEIESLKIIDLSSNMLTGSIPDSFQDLGNLNYLFLTNNSLSGPIPDWILSIKKHIDLSLNNFTKTSANICQMLDVNLASSLSRTANTSISC…
>Glyma.12G233000.1.p	LRR VIII	LRR VIII-b	MMRFVMSSSSKRVSKCFIFLFLASLHFGSNAQLLPQDEVKLLQAISDKVENLNWKVTQHSCNGDRGFDNRNISRDKSQIIRNVTCDCSFNNNTTCHVTSIALKGLNISGPIPDEFGNLTRLEILDLTWNNFNGSIPKSLGRLSSVVNLSLLGNRLTGSIPSEIGDMASLQELNLEDNQLEGPLPQSLGKMSNLLRLLLSANNFTGIIPDTYGNLKNLTQFRIDGSSLSGKIPSFIGNWTKLDRLDLQGTSLDGPIPSVISYLTNLTELRISDLKGPTMTFPNLKNLKLLLRLELRNCLITGPIPNYIGEIKSLKTIDLSSNMLTGSIPDSFQDLGNLNYLFLTNNSLSGPIPDWILSIKQQIDLSLNNFTKTSANNCQRPDLNLASSLSRTASTSISCL…
>Glyma.12G233100.1.p	LRR VIII	LRR VIII-b	MKKVTSSQFLLLQLLALWFTSLAFGANTTQPEEVQALKDMGKILGKKEWDTDIDPCSSQHPWFTPKVDTVENNVTCNCSIPGDNFCHVVSILLKSQNLPGKLPPELIRLPYLEEIDLTRNYLNGTIPTEWGSSNLRKISLLGNRLTGPIPKEIGNITTLESLVLEFNQFSENLPPELGNLSSIQRLHLTSNNFTGELPETLAKLTTLTELRLSDNNFSGKIPDFIHRWTNLVLLSIQGSGLSGPIPSGISFLQNLTDLRISDLNGSDSTFPPINNMTKLQTLDLSFNKLSGQILETYKNLSSLTYIYFTENLFTGPVPNWIEDAGKYIDLSYNNFSNETLPQQTCPQAQHTGTEVNLFASFPMSQNGPLPCRPMANKYACSRILNSLHINCGGARETSS…
>Glyma.12G233300.1.p	LRR VIII	LRR VIII-b	MNMTSSPHLHLWFLAFCLISSLARGATLPEDEVQVMKDIGRTLGKKNWDFSVDPCSGQSNWTSFVQVKGFENAVTCICLANASICHVVSIVLKSQNLSGTLPTELVRLPYLQEIDLSRNYLNGTIPSQWGSMNLVNISILGNRLTGSIPKELGNITTLKSLVLEFNQLSGVLPPELGNLPRLERLLLTSNYFTGNLPATFSRLTRLKQLRLGDNQFSGTLPNFMQSWTSLERLVMQGSGFSGPIPSGISFLNNLTDLRISDLKGPDSLFPQLKNLTSLQTLVLRSCNLVGMAPEYLGNVTTLRSLDLSFNKLTGSIPRTLGGLNDINLLYLTGNLFTGPLPNWIDRPDYTDLSYNNLTIENPEQLTCQQGSVNLFASSLKGKNLGMIPCLGNSNCPKTW…
>Glyma.13G224500.1.p	LRR VIII	LRR VIII-b	MGVANFSVFLLIISLSFFQLLRISESKLPKEEVDALKEIVSTMGATYWKFDADSCNIEMVGVTLEPPDESERRIGCDCSFEDGTVCHVVNMTLKRLSLPGILPPQLAKLPFLRFVDFAYNCFTGTIPEEWASLNLTSISLLVNRLSGEIPKHLGNITSLTYLMLEANQFSGDVPTELGKLINLQTLVLSSNQLTGSFPPSLAGLQNLTDFRISNNNFTGTIPNFIQNWQQLKRLEMHGSGLEGPIPSNISLLNNLEQLRISDIESPSQDFPFLGNMAGLITLVLRNCNLSGVIPSYIWTMMALENLDVSFNMLVGQIPAVISARRLRYIYLTGNILSGNIPNSVLKDGSSIDLSYNNFTWQDDDQPACQDSIRNLNLNLFRSSIKENKLEEYVPCSKNF…
>Glyma.13G266000.1.p	LRR VIII	LRR VIII-b	MPISMKTIISSQFVLLSLLPICFTWLAFGANKLPQNEVDALKEIAKTLGKENWDFSVNPCYSWNLSKDNMVSCNCDISNDSFCHVMKIALKSQNLRGNLPPQLIELPYLQEIELSRNYLSGTIPRQWGSSNLQKISLLGNRITGPIPKELGKLTNLTRLILEFNQLSGKLPSELGNLVLIKQLHLSSNNFTGPLPATLARLTTMDEFRINDNQFSGNIPDFIGSWKSLDQLHMQGSGLSGPIPSGISLLNLTDLRISDLNGPDSTFPRLENMTYLKYLILRSCNINDTFPQYLVRLSRLQILDLSYNKLNGPVPKNLQEVALASYIYLTGNFLTGLVPEWTSANNKNLDLSYNNFSVEDRESKICYQKTANLFGSFSRTNLGPVSCENSTRTCTKNVQS…
>Glyma.13G266100.1.p	LRR VIII	LRR VIII-b	MRSVSSPGFFFLLFLAAFSFANFASGATLLQDEVKALEDIAKTLGKKDWDFNVDPCSGQRNWTSAVQVKGSENNVTCDCTFANGTVCHVTNILLKSQNLPGTLPRDLFRLPFLQEIDLTRNYLNGTIPKEWGSTKLAIISLLGNRLTGSIPIEIANISTLQSLVLEGNQLSGNLPPELGNLTQIQRLLLSSNNFIGELPVTLVKLTTLQDIRIGDNQFSGKIPNFIQSLTSLQKLVIQGSGLSGPIPSGISFLENLTDLRISDLNGSEHSLFPQLNQMKNLKYLILRNCNINGTLPPYLGNMTTLKNLDLSFNKLTGPIPSTYDALRKVDYIYLTGNLLNGQVPAWTEKSDNVDISFNNFSVTSQGSTCQIGNVNLFASSMTHNDSGTVACLGSSVCQE…
>Glyma.13G266300.1.p	LRR VIII	LRR VIII-b	MMRFVMPSSSIRVSTMLFIFMFLASLHFGSNAQLIPQDEVKLLQAISDKVENLNWKVTQRSCNVKGDRGFDNRKISRDQAQIIRNVTCDCTSNNFTTCHVTSISLKGLNISGPIPDELGNLNRLEILDLTRNNFNGSIPKSLGRLSSVVTLSLLGNRLTGSIPSEIGDMASLQELNLEDNQLEGPLPPSLGKMSSLLRLLLSTNNFTGTIPETYGNLKNLTMFRIDGSSLSGKIPTFIGNWTKLDRLDLQGTSMEGPIPSVISDLTNLTELRISDLKGPAMTFPNLKNLKLLQRLELRNCLITGPIPRYIGEIESLKTIDLSSNMLTGTIPDTFQDLGKLNYLFLTNNSLSGRIPDWILSIKQNIDLSLNNFTETSASNCQMLDVNLASSLSRSANTPI…
>Glyma.14G026300.1.p	LRR VIII	LRR VIII-b	METSLDYSKMLFLLLLGSTSLIFLSHLASAATPKLNTQEVKALKEIGSKIGKKDWNFGVDPCSGKGNWNVPDARKAFVMSSVICDCSFNHNSSCHVVSIYWKAQNLSGSLSPEFSKLHYLQKLDLSRNIITGSIPPQWGTMRLVELSLMGNKLSGPFPKVLTNITTLRNLSIEGNQFSGHIPTEIGKLTNLEKLVLSSNGFTGALPPVLSKLTKLIDLRISDNNFLGKIPDFISNWTLIEKLHMHGCSLEGPIPSSISALTRLSDLRITDLKGSKSSAFPPLNNLKSMKTLVLRKCMIKGEIPEYIGRMEKLKILDLSYNGLSGEIPESFAQLDKVDFMYLTGNKLSGIIPRWVLANNENIDISDNNFSWDSSSPTECQRGSVNLVESYSSSVNTQTKI…
>Glyma.04G165400.1.p	LRR X	LRR X-a	MSEQETDLWGFLFVCFLILFSGKLVVGDSLETDARVLLKLKSYLQTQTLANKGGYISWNKNSSNPCDWSGISCDLFNGTTKRVVKVDISYSDIYGNIFENFSQLTELTHLDISWNSLSGVIPEDLRRSHQLVYLNLSHNTLMGELNLKGLTQLQTVDLSVNRFVGGLGLSFPAICDSLVTLNASDNHLSGGIDGFFDQCLRLQYLDLSTNHLNGTLWTGLYRLREFSISENFLTGVVPSKAFPINCSLENLDLSVNEFDGKPPKEVANCKNLEVLNLSSNNFTGDVPSEIGSISGLKALFLGNNTFSRDIPETLLNLTNLFILDLSRNKFGGEVQEIFGKFKQLKFLVLHSNSYTRGLNTSGIFTLTNLSRLDISFNNFSGPLPVEISQMSGLTFLTLT…
>Glyma.05G024000.1.p	LRR X	LRR X-a	MERLIWIALPKLLWYGMRFLWLYLYPFAFTCHHEHDIYGYPNDIIRYTIFNHFEFDSTGQTESRAGQFSPNRSAREARPVSLAPPKRKAVVGESLDKDKEVLLKLKLYLDSKILADRGGYIYWNTNSSNPCEWKGISCSATKRVVGIDLSNSDITGEIFKNFSQLTELTHLDLSQNTLSDEIPEDLRHCHKLVHLNLSHNILEGELNLTGLISLCTLDLSNNRFYGDIGLNFPAICANLVIANVSGNKLTGRIESCFDQCVKLQYLDLSTNNLSGSIWMKFARLNEFYVAENHLNGTIPLEAFPLNCSLQELDLSQNGFVGEAPKGVANCKNLTSLNLSSNNLTGTIPIEIGSISGLKALYLGNNSFSRDIPEALLNLTNLSFLDLSRNQFGGDIPKIF…
>Glyma.06G197600.1.p	LRR X	LRR X-a	MSFVAHRRKKTHSTREGPSSLMSEQETDSWGFLFVCLLILFSGKLVVGDSLETDARVLLKLKSYLQTQTLANKGGYTSWNKNSSNPCDWSGIKCSSILNGTTRRVVKVDISYSDIYGNIFENFSQLTELTHLDISWNSLSGGIPEDLRRSHKLVYLNLSHNTLKGELNLKGLTKLQTVDLSVNRFVGGLGLSFPAICDSLVTLNVSDNHLNGGIDGFFDQCLKLQHLDLSTNHLNGTLWTGFSRLREFSISENFLTGVVPSKAFPINCSLEKLDLSVNEFDGKPPKEVANCKNLLVLNLSGNNFTGDIPSEIGSISGLDALFLGNNTFSRDIPETLLNLTHLFILDLSRNKFGGEVQEIFGKFKQLKFLVLHSNSYTGGLNTSGIFTLTNLSRLDISFN…
>Glyma.17G103400.1.p	LRR X	LRR X-a	MSEQETDSCGLLLFFFLILLSGKVAVGESLDKDKEVLLKLKFYLDSKILADRGGYIYWNANSSNPCEWKGISCSATKRVVGIELSNSDITGEIFMNFSQLTELTHLDLSQNTLSGEIPEDLRHCHKLVHLNLSHNILEGELNLTGLIGLRTLDLSNNRFYGDIGLNFPSICANLVVANVSGNKLTGVIENCFDQCLKLQYLDLSTNNLSGSIWMKFSRLKEFSVAENHLNGTIPLEAFPLNCSLQELDLSQNGFAGEAPKGVANCKNLTSLNLSSNKFTGAIPVEIGSISGLKALYLGNNSFSREIPEALLNLTNLSFLDLSRNQFGGDIQKIFGKFKQVSFLLLHSNNYSGGLISSGILTLPNIWRLDLSYNNFSGLLPVEISQMTGLKFLMLSYNQF…
>Glyma.08G246100.1.p	LRR X	LRR X-b	MFSSSSVIKWRFHHKPMTLVRLFTLASLLMLSLNDVVSSDSDKSVLLELKHSLSDPSGLLATWQGSDHCAWSGVLCDSAARRRVVAINVTGNGGNRKPPSPCSDYAQFPFYGFGIRRSCDGFRGALFGKLSPKLSELAELRVLSLPFNGLEGEIPEEIWGMEKLEVLDLEGNLISGVLPIRFNGLKNLRVLNLGFNRFVGEIPSSLSNVKSLEVLNLAGNGINGSVSGFVGRLRGVYLSYNLLGGAIPEEIGEHCGQLEHLDLSGNLLMQGIPGSLGNCSELRTVLLHSNILEDVIPAELGRLRKLEVLDVSRNTLGGQVPMELGNCTELSVLLLSNLFSSVPDVNGTLGDSGVEQMVAMNIDEFNYFEGPVPVEIMNLPKLRLLWAPRANLEGSFMSS…
>Glyma.13G056200.1.p	LRR X	LRR X-b	MFSFSSSFSSSSSSHSSSVIKWNSLAQFLFLVFFLFFASRNDAVSDKSTLLRLKASFSDPAGVLSTWTSAGAADSGHCSFSGVLCDLNSRVVAVNVTGAGGKNRTSHPCSNFSQFPLYGFGIRRTCSGSKGSLFGNVSSLSLIAELTELRVLSLPFNALEGEIPEAIWGMENLEVLDLEGNLISGYLPLRVDGLKNLRVLNLGFNRIVGEIPSSIGSLERLEVLNLAGNELNGSVPGFVGRLRGVYLSFNQLSGVIPREIGENCEKLEHLDLSVNSMVGVIPGSLGNCGRLKTLLLYSNLLEEGIPGELGSLKSLEVLDVSRNILSSSVPRELGNCLELRVLVLSNLFDPRGDVADSDLGKLGSVDNQLNYFEGAMPAEILLLPKLRILWAPMVNLEGG…
>Glyma.16G047300.1.p	LRR X	LRR X-b	MDLLFLHSLFFFFFFFTSNDANALDATIPRDALSLLSFKRFVSSDPSNLLAAWSNRTSPNLCRWRAVACGVAGRVTVLNVTGLRGGELSPSVGDMSELRVLSLAGNMFSGEIPVTLVNLQFLEVLELQGNNFSGKIPTQMSFTFLQVVNLSGNAFSGSIPSEIIGSGNVKIVDLSNNQFSGVIPVNGSCDSLKHLRLSLNFLTGEIPPQIGECRNLRTLLVDGNILEGRIPSEIGHIVELRVLDVSRNSLTGRVPKELANCVKLSVLVLTDLFEDRDEGGLEDGFRGEFNAFVGNIPHQVLLLSSLRVLWAPRANLGGRLPSGWSDLCSLRVLNLAQNYVAGVVPESLGMCRNLSFLDLSSNILVGYLPSLQLRVPCMMYFNISRNNISGTLQGFRNES…
>Glyma.18G267000.1.p	LRR X	LRR X-b	MFSSSSVIKWRFRHKPMTLVRLFPLVCLLLFSLNDVVSSDSDKSVLLELKHSLSDPSGLLTTWQGSDHCAWSGVLCGSATRRRVVAINVTGNGGNRKTLSPCSDFAQFPLYGFGIRRSCEGFRGALFGKLSPKLSELTELRVLSLPFNDLEGEIPEEIWGMEKLEVLDLEGNLISGVLPLRFNGLKNLKVLNLGFNRIVGEIPSSLSSFKSLEVLNLAGNGINGSVPSFVGRLRGVYLSYNLLGGAIPQEIGEHCGQLDHLDLSGNLLMQAIPGSLGNCSELRMILLHSNSLEDVIPAELGRLRKLEVLDVSRNTLGGQVPMELGNCTELSVLVLSNLFSSVPDVNGTVRDLGVEQMVSMNIDEFNYFEGPVPVEIMNLPKLRVLWAPRANLAGSFPSS…
>Glyma.19G030400.1.p	LRR X	LRR X-b	MFSSSFSHSSSAIKWNSLTQFLFLVFFLFSASRNDAVSPFSDKSALLRLKASFSNPAGVLSTWTSATATSDSGHCSFSGVLCDANSRVVAVNVTGAGGNNRTSPPCSNFSQFPLYGFGIRRTCSGSKGSLFGNASSLSFIAELTELRVLSLPFNALEGEIPEAIWGMENLEVLDLEGNLISGCLPFRINGLKNLRVLNLAFNRIVGDIPSSIGSLERLEVLNLAGNELNGSVPGFVGRLRGVYLSFNQLSGIIPREIGENCGNLEHLDLSANSIVRAIPRSLGNCGRLRTLLLYSNLLKEGIPGELGRLKSLEVLDVSRNTLSGSVPRELGNCLELRVLVLSNLFDPRGDVDAGDLEKLGSVNDQLNYFEGAMPVEVLSLPKLRILWAPMVNLEGGLQG…
>Glyma.03G262500.1.p	LRR X	LRR X-c	MVSKLMVFVLILFLLSGFLVLVQASSCNQLDRDSLLSFSRNISSPSPLNWSASSVDCCSWEGIVCDEDLRVIHLLLPSRALSGFLSPSLTNLTALSRLNLSHNRLSGNLPNHFFSLLNHLQILDLSFNLFSGELPPFVANISGNTIQELDMSSNLFHGTLPPSLLQHLADAGAGGSLTSFNVSNNSFTGHIPTSLCSNHSSSSSLRFLDYSSNDFIGTIQPGLGACSNLERFRAGSNSLSGPLPGDIFNAVALTEISLPLNKLNGTIGEGIVNLANLTVLELYSNNFTGPIPSDIGKLSKLERLLLHANNITGTLPTSLMDCANLVMLDVRLNLLEGDLSALNFSGLLRLTALDLGNNSFTGILPPTLYACKSLKAVRLASNHFEGQISPDILGLQSLA…
>Glyma.04G115700.1.p	LRR X	LRR X-c	MPWSPRREAPIVVRFVVIALFIMITVPTPPTAADAEAEAATTTSDAVLLIQFKHLHVSSDPYSFLSDWDPHAPSPCAWRGITCSSSGGVSAIDLSGAALSGTLHLPTLTSLSSLQNLILRGNSFSSFNLTVSPICTLETLDLSHNNFSGKFPFANLAPCIRLSYLNLSNNLITAGPGPWPELAQLDLSRNRVSDVDLLVSALGSSTLVFLNFSDNKLAGQLSETLVSKSLNLSTLDLSYNLFSGKVPPRLLNDAVQVLDFSFNNFSEFDFGFGSCENLVRLSFSHNAISSNEFPRGLGNCNNLEVLDLSHNELMMEIPSEILLNLKSLKSLFLAHNKFSGEIPSELGSLCKTLVELDLSENNLSGSLPLSFTQCSSLQSLNLARNYFSGNFLVSVVNKL…
>Glyma.04G218300.1.p	LRR X	LRR X-c	MKALYRSSLLLLLLLFISVCFASSSSPVTQQLLSFKNSLPNPSLLPNWLPNQSPCTFSGISCNDTELTSIDLSSVPLSTNLTVIASFLLSLDHLQSLSLKSTNLSGPAAMPPLSHSQCSSSLTSLDLSQNSLSASLNDMSFLASCSNLQSLNLSSNLLQFGPPPHWKLHHLRFADFSYNKISGPGVVSWLLNPVIELLSLKGNKVTGETDFSGSISLQYLDLSSNNFSVTLPTFGECSSLEYLDLSANKYLGDIARTLSPCKSLVYLNVSSNQFSGPVPSLPSGSLQFVYLAANHFHGQIPLSLADLCSTLLQLDLSSNNLTGALPGAFGACTSLQSLDISSNLFAGALPMSVLTQMTSLKELAVAFNGFLGALPESLSKLSALELLDLSSNNFSGSIP…
>Glyma.05G136900.1.p	LRR X	LRR X-c	MNEKGAKEGIITSHTINTELIDVASLTCVLFWLCTRLVFSMENNHVQFLPLLTVTLLLVITVLFPVTEGAAVSSIKTDAQALLMFKRMIQKDPSGVLSGWKLNRNPCSWYGVSCTLGRVTQLDISGSNDLAGTISLDPLSSLDMLSVLKMSLNSFSVNSTSLLNLPYSLTQLDLSFGGVTGPVPENLFSKCPNLVVVNLSYNNLTGPIPENFFQNSDKLQVLDLSYNNLSGPIFGLKMECISLLQLDLSGNRLSDSIPLSLSNCTSLKILNLANNMVSGDIPKAFGQLNKLQTLDLSHNQLNGWIPSEFGNACASLLELKLSFNNISGSIPPSFSSCSWLQLLDISNNNMSGQLPDAIFQNLGSLQELRLGNNAITGQFPSSLSSCKKLKIVDFSSNKI…
>Glyma.06G147600.1.p	LRR X	LRR X-c	MKALYRSSLLLLFFLSVCSASSSSVPTLQLLSFKNSLPNPTLLPNWLPNQSPCSFTGITCNDTQHLTSIDLSGVPLTTNLTVIATFLLTLDNLQSLSLKSTNLSGPAAMPPPLSHSKCASTLTSLDLSQNALSGSLNDMSFLSSCSNLQSLNLSSNLLEFDSSHWKLHLLVADFSYNKISGPGILPWLLNPEIEHLALKGNKVTGETDFSGSNSLQFLDLSSNNFSVTLPTFGECSSLEYLDLSANKYFGDIARTLSPCKNLVYLNFSSNQFSGPVPSLPSGSLQFVYLASNHFHGQIPLPLADLCSTLLQLDLSSNNLSGALPEAFGACTSLQSFDISSNLFAGALPMDVLTQMKSLKELAVAFNAFLGPLPESLTKLSTLESLDLSSNNFSGSIPTT…
>Glyma.06G238700.1.p	LRR X	LRR X-c	MVLQRCYPMAFVLWGFLACLLCFSVGLETLARSCDKHDLMALKEFAGNLTKGSIITEWSDDVVCCKWTGVYCDDVVDGVAASRVSKLILPGMDLNGTISSSLAYLDKLKELNLSFNRLQGELSSEFSNLKQLQVLDLSHNMLSGPVGGAFSGLQSIQILNISSNSFVGDLFHFGGLQHLSALNISNNSFTGQFNSQICSTSKGIHILDISKNHFAGGLEWLGNCSTSLQELHLDSNLFSGPLPDSLYSMSALEQLSVSVNNLSGQLSKELSNLSSLKSLIISGNHFSEELPNVFGNLLNLEQLIGNTNSFSGSLPSTLALCSKLRVLDLRNNSLTGSVALNFSGLSNLFTLDLGSNHFNGSLPNSLSYCHELTMLSLAKNELTGQIPESYANLTSLLTL…
>Glyma.06G320600.1.p	LRR X	LRR X-c	MRVKKGEKMKREKAYLRRKMSWSARRVVRFLVTALFIITAAEATNSDALLLIHFKHLHVSSDPFNFLSDWDPHAPSPCAWRAITCSSSSGDVTSIDLGGASLSGTLFLPILTSLPSLQNLILRGNSFSSFNLTVSPLCTLQTLDLSHNNFSGKFPFADFAPCNRLSYLNLSNNLITAGLVPGPGPWPELAQLDLSRNRVSDVELLVSALGSSTLVLLNFSDNKLTGQLSETLVSKSANLSYLDLSYNVLSGKVPSRLLNDAVRVLDFSFNNFSEFDFGFGSCKNLVRLSFSHNAISSNEFPRGLSNCNNLEVLDLSHNEFAMEIPSEILVSLKSLKSLFLAHNKFSGEIPSELGGLCETLVELDLSENKLSGSLPLSFTQCSSLQSLNLARNFLSGNLL…
>Glyma.07G047200.1.p	LRR X	LRR X-c	MTNHHLKHSILSSVFLMPSPSSSSFAYSLYMVSKLMVTIIVPLFLLSLFVVQVSSCNQIDKLSLLAFSGNISTSPPYPSLNWSDSLDCCSWEGITCDGDLRVTHLLLPSRGLTGFISPSLTNLSSLSQLNLSHNRLSGTLQHHFFSLLNHLLVLDLSYNRLSGELPPFVGDISGKNSSGGVIQELDLSSNLFNGTLPNSLLEHLAAAAAGGSFVSLNVSNNSLTGPIPSDLFDAVSLTEISLPLNRLTGTIADGIVGLTNLTVLELYSNHFTGSIPHDIGELSKLERLLLHVNNLTGTMPPSLINCVNLVVLNLRVNLLEGNLSAFNFSRFLGLTTLDLGNNHFTGVLPPTLYACKSLSAVRLASNKLEGEISPKILELESLSFLSISTNKLRNVTGAL…
>Glyma.08G092200.1.p	LRR X	LRR X-c	MENNHVQLLVHLTVTLLLVITVLFPLTEGAAAVSSIKTDAQALLMFKRMIQKDPSGVLSGWKLNKNPCSWYGVTCTLGRVTQLDISGSNDLAGTISLDPLSSLDMLSVLKLSLNSFSVNSTSLVNLPYSLTQLDLSFGGVTGPVPENLFSKCPNLVVVNLSYNNLTGPIPENFFQNSDKLQVLDLSSNNLSGPIFGLKMECISLLQLDLSGNRLSDSIPLSLSNCTSLKNLNLANNMISGDIPKAFGQLNKLQTLDLSHNQLIGWIPSEFGNACASLLELKLSFNNISGSIPSGFSSCTWLQLLDISNNNMSGQLPDSIFQNLGSLQELRLGNNAITGQFPSSLSSCKKLKIVDFSSNKFYGSLPRDLCPGAASLEELRMPDNLITGKIPAELSKCSQL…
>Glyma.10G237900.1.p	LRR X	LRR X-c	MALPLNLVLSYLVLFQILFCAIAADQSNDKLSLLSFKEGLQNPHVLNSWHPSTPHCDWLGVTCQLGRVTSLSLPSRSLRGTLSPSLFSLSSLSLLNLHDNQLSGEIPGELGRLPQLETLRLGSNSLAGKIPPEVRLLTSLRTLDLSGNALAGEVLESVGNLTRLEFLDLSNNFFSGSLPASLFTGARSLISVDISNNSFSGVIPPEIGNWRNISALYVGINNLSGTLPREIGLLSKLEIFYSPSCSIEGPLPEEMANLKSLTKLDLSYNPLRCSIPNFIGELESLKILDLVFAQLNGSVPAEVGKCKNLRSLMLSFNSLSGSLPEELSDLPMLAFSAEKNQLHGPLPSWLGKWNNVDSLLLSANRFSGVIPPELGNCSALEHLSLSSNLLTGPIPEELC…
>Glyma.12G225800.1.p	LRR X	LRR X-c	MVLLRCFSVTLLQWCFLACLLCLSLGLNNNNNQALSCDPHDLSALKEFAGNLTSGSIITAWSNDTVCCNWLGVVCANVTGAAGGTVASRVTKLILPEMGLNGTISPSLAQLDQLNLLNLSFNHLKGVLPVEFSKLKLLKYLDVSHNMLSGPAAGALSGLQSIEVLNISSNLLTGALFPFGEFPHLLALNVSNNSFTGRFSSQICRAPKDLHTLDLSVNHFDGGLEGLDNCATSLQRLHLDSNAFAGSLPDSLYSMSALEELTVCANNLSGQLTKHLSKLSNLKTLVVSGNRFSGEFPNVFGNLLQLEELQAHANSFSGPLPSTLALCSKLRVLDLRNNSLSGPIGLNFTGLSNLQTLDLATNHFIGPLPTFPVLLPRIEILSLARNGLTGSVPENYGNL…
>Glyma.13G275100.1.p	LRR X	LRR X-c	MVLFRCFSVTLLQSCFLACLLCLSLGLNNNNNNQALSCDPHDLSALKEFAGNLTSGSIITAWPNDTFCCNWLGVVCANVTGDAGGTVASRVTKLILPKMSLNGTISPSLAQLDQLNVLNLSFNHLKGALPVEFSKLKQLKFLDVSHNMLSGPVAGALSGLQSIEVLNISSNLLTGALFPFGEFPHLLALNVSNNSFTGGFSSQICSASKDLHTLDLSVNHFDGGLEGLDNCTSLQRLHLDSNAFTGHLPDSLYSMSALEELTVCANNLSGQLSEQLSKLSNLKTLVVSGNRFSGEFPNVFGNLLQLEELEAHANSFFGPLPSTLALCSKLRVLNLRNNSLSGQIGLNFTGLSNLQTLDLATNHFFGPLPTSLSNCRKLKVLSLARNGLNGSVPESYANL…
>Glyma.16G015000.1.p	LRR X	LRR X-c	MVSIIVPLFLLSLFVFQVSSCDQIDKLSLLAFSGNISTSPPYPSLDWSDSLDCCSWEGITCDGDLRVTHLLLPSRGLTGFISPSLTNLSSLSHLNLSHNRLSGTLQHHFFSLLNHLLVLDLSYNRLSGELPPFVGDISSDGVIQELDLSSNLFNGALPNSLLEHLAASAAGGSFVSLNVSNNSLTGHIPTSLFCINDHNNSSSLRFLDYSSNEFDGAIQPGLGACSKLEKFRAGFNFLSGPIPSDLFHAVSLTEISLPLNRLTGTIGDGIVGLSNLTVLELYSNHFTGSIPHDIGELSKLERLLLHVNNLTGTMPQSLMNCVNLVVLNLRVNVLEGNLSAFNFSGFLRLTTLDLGNNHFTGVLPPTLYACKSLSAVRLASNKLEGEISPKILELESLSF…
>Glyma.20G156700.1.p	LRR X	LRR X-c	MALPFNLVLSYLVVFHIFLCTTADQSNDRLSLLSFKDGLQNPHVLTSWHPSTLHCDWLGVTCQLGRVTSLSLPSRNLRGTLSPSLFSLSSLSLLNLCDNQLSGEIPSELGGLLQLQTLRLGSNSLAGKIPPEVGLLTKLRTLDLSGNSLAGEVPESVGNLTKLEFLDLSNNFFSGSLPVSLFTGAKSLISADISNNSFSGVIPPEIGNWRNISALYVGINKLSGTLPKEIGLLSKLEILYSPSCSIEGPLPEEMAKLKSLTKLDLSYNPLRCSIPKFIGELESLKILDLVFAQLNGSVPAELGNCKNLRSVMLSFNSLSGSLPEELSELPMLAFSAEKNQLHGHLPSWLGKWSNVDSLLLSANRFSGMIPPELGNCSALEHLSLSSNLLTGPIPEELCN…
>Glyma.U025000.1.p	LRR X	LRR X-c	MVLQRCYPMAFVQWGFLACLLCFSVGLETPARSCDKHDLLALKEFAGNLTKGSIITEWSDDVVCCKWIGVYCDDVVDGADASRVSKLILPGMGLNGMISSSLAYLDKLKELNLSFNRLQGELSSEFSNLKQLEVLDLSHNMLSGPVGGALSGLQSIQILNISSNLFVGDLFRFRGLQHLSALNISNNSFTDQFNSQICSSSKGIHILDISKNHFAGGLEWLGNCSMSLQELLLDSNLFSGTLPDSLYSMSALKQLSVSLNNLSGQLSKDLSNLSSLKSLIISGNHFSGELPNVFGNLLNLEQLIGNSNSFSGSLPSTLALCSKLRVLDLRNNSLTGSVGLNFARLSNLFTLDLGSNHFNGSLPNSLSYCHELTMLSLAKNELTGQIPESYANLSSLLTL…
>Glyma.08G062700.1.p	LRR X	LRR X-d	MCTCSEMGFQIKRSIVIERFLCGLLLGVLMVGHGTDTDVFCLSSIKESLEDPHDYFSSWKFNDVNICVFVGVECWQHGENKVLNLNLTNMGLKGEFPRGLRGCSSLVGLDLSHNELTGPIPSDISTLLPYATSIDLSNNKFNGEIPPSLANCSYLNSLRLDNNMLSGHIPQELGQLQRIRNISFANNNLSGPLPLFRDGVTSAEAYANNTQLCGGPLPPCSSDDFPQSFKDGLVVGYAFSLTSSIFLYMFLCKPWHQSKHKRNNNHWNKVKEIGKYICSISGRKTPSEADPTHQFQALQLQDKAMKEISLVMERMKSTMSLTEIKDATDCFSLENAIGMGKIGIMYEGRLTDGSNLAIKRLFGSKQFKKEFLLEIRILGKYKHKNIVPLLGFCVERNER…
>Glyma.08G062900.1.p	LRR X	LRR X-d	MVFFCILLLFLNSRICTEMVFQIKRDILMHAFWCSSLLSFYMVVVAHGVESDISCLKSIKNTLEDPHNKLSSWKNFNNKTNGFICDFVGVECWHPGENKVLHLNLTNMGLKGEFPRDLRDCPSLTSLNLSHNELTGPIPSDISTLLPYATSIDLSNNKFNGEIPPSLGNCSYLTSLRLDNNMLSGHIPQELGQLQRIRNISFANNNLSGPVPLFQPGLTCVDCYANNRELCGGPLPPCGSSDDFTETFKKGLAIGYAFSVTSVIVIYISYFAPWEQSESKHKTNYKAKEFRKYICSIAGRKTPTEPHTEQELQPLQLQEKAIKEISVVTDRMKSTMRLNEVRDATDCFSIDNAIGMGKIGIMYKGRLPNGWNLAIKRLFDSKLFKRQFLLEIRILGKYR…
>Glyma.09G246600.1.p	LRR X	LRR X-d	MKMAMGGLISGAGVIIVSFFLLILCGMVCGTESDLFCLKSVKSALEDPYNYLQSWNFNNNTEGYICKFIGVECWHPDENKVLNLKLSNMGLKGPFPRGIQNCTSMTGLDFSLNRLSKTIPADISTLLTFVTTLDLSSNDFTGEIPASLSNCTYLNTLRLDQNQLTGHIPANLSQLPRLKLFSVANNLLTGPVPPFKPGVAGADNYANNSGLCGNPLGTCQVGSSKSNTAVIAGAAVGGVTVAALGLGIGMFFYVRRISYRKKEEDPEGNKWARSLKGTKKIKVSMFEKSISKMNLNDLMKATDNFSKSNIIGTGRSGIVYKAVLHDGTSLMVKRLQESQYSEKEFLSEMNILGSVKHRNLVPLLGFCVAKKERLLVYKNMPNGTLHDQLHPDAGACTMD…
>Glyma.13G251900.1.p	LRR X	LRR X-d	LDAESDVYCLQTIKKLDQFNHLSSWDFKSNTEGDMCRFSGVECWNNVKVIGLSLSNKGLKGQFPSCVENFAWLQTLNLSHNELSGYILSDISTSQLTYLTSLDLSNNNFYGEIPKGIADLSGLITLRLDSNQLSGQIPQELGLLSQLIDFSVANNLLEGPVPVFVSNVNVSLSYANNSGLCGGALGSCDESLFGRTFWYSFIIGFVSSATSVLVSFMVYYAPWTEFKKRRSNAIHPLMKKQNLQKNTRQEAELLPLAMQEQGSKELSRLLERLIPRMSFKELCKATDYFSTDNVLGIGTTGIMYKAKVPNNCFLAVKRLYGADEYKREFLLETMILGRHRHRNIAPLVGFCIEKRERILVYKYMSNGRLSDWFHSDEGDQKIKLEWPERIHIALGIARG…
>Glyma.18G246400.1.p	LRR X	LRR X-d	MKMFMGGQIFGAGVIIVSFFLLILCGMVCGTDSDIFCLKSVKRTLDDPYNYLQSWNFNNNTEGYICKFTGVECWHPDENKVLNLKLSNMGLKGPFPRGIQNCSSMTGLDFSLNRLSKTIPADISTLLTFVTTLDLSSNDFTGEIPASLSNCTYLNTIRLDQNQLTGQIPANLSQLPRLKLFSVANNLLTGQVPIFANGVASANSYANNSGLCGKPLLDACQAKASKSNTAVIAGAAVGGVTVAALGLGIGMFFYVRRISYRKKEEDPEGNKWARSLKGTKTIKVSMFEKSISKMNLNDLMKATDNFGKSNIIGTGRSGTVYKAVLHDGTSLMVKRLQESQHSEKEFLSEMNILGSVKHRNLVPLLGFCVAKKERFLVYKNMPNGTLHDQLHPDAGACTM…
>Glyma.03G137300.1.p	LRR X	LRR X-e	MEFLCLLLYILVAWCLSSSELVGAELQDQDILHAINQELRVPGWGDGNNSDYCNWQGVSCGNNSMVEGLDLSHRNLRGNVTLMSELKALKRLDLSNNNFDGSIPTAFGNLSDLEVLDLTSNKFQGSIPPQLGGLTNLKSLNLSNNVLVGEIPMELQGLEKLQDFQISSNHLSGLIPSWVGNLTNLRLFTAYENRLDGRIPDDLGLISDLQILNLHSNQLEGPIPASIFVPGKLEVLVLTQNNFSGALPKEIGNCKALSSIRIGNNHLVGTIPKTIGNLSSLTYFEADNNNLSGEVVSEFAQCSNLTLLNLASNGFTGTIPQDFGQLMNLQELILSGNSLFGDIPTSILSCKSLNKLDISNNRFNGTIPNEICNISRLQYMLLDQNFITGEIPHEIGNCA…
>Glyma.16G156100.1.p	LRR X	LRR X-e	MGRFEYIPTSFLSILFIFCFCPMVLSLLSQNQTKTMINLSKNLPPPVPWNASYPPCSWMGVDCDPTNSSIVGISLIRYSLSASDFLPLVCKIQTLEHFDVSNNRLSSVPDGFITECGKIKGLKKLNFSGNMLGGDLPSFHGFDALESLDMSFNNLEGSIGIQLDGLVSLKSLNLTSNNFGGSIPTKLGNSTVLEHLVLSVNQFGGKIPDELLSYENLTEVDFRANLLSGSIPSNIGKLSNLESLVLSSNNLTGEIPASLFNLTKLSRFEANQNNFIGPVPPGITNHLTSLDLSFNNLSGPIPEDLLSPSQLQAVDLSNNMLNGSVPTNFSPNLFRLRFGSNHLSGNIPPGAFAAVPNLTYLELDNNDLTGTIPAELESCRKLALLNLAQNHLTGVLPPL…
>Glyma.16G156200.1.p	LRR X	LRR X-e	MGRYEYIPTSFLSILFIFCFCPMVLSLLSQNQTETMINLSKNLPPPVPWNASYPPCSWMGVDCDPTNSSVIGISLIRYSLSASDFLPLVCKIQTLEHFDVSNNRLSSVPDGFITECGKIKGLKKLNFSGNMLGGDLPSFHGFDALESLDMSFNNLEGSIGIQLDGLVSLKSLNLTFNNFSGSIPTKLGNSTVLEHLVLSVNHFGGKIPDELLSYENLTEVDFRANLLSGSIPSNIGKLSNLESLVLSSNNLTGEIPASLLNLTKLSRFAANQNNFIGPVPPGITNHLTSLDLSFNKLSGPIPEDLLSPSQLQAVDLSNNMLNGSVPTKFSPNLFRLRFGSNHLSGNIPPGAFAAVPNLTYLELDNNDLTGTIPAELDSCRKLALLNLAQNHLTGVLPPL…
>Glyma.19G140100.1.p	LRR X	LRR X-e	MEFVCLLYILLAWCLSSSELVGAELQDQDILNAINQELRVPGWGDANNSNYCTWQGVSCGNHSMVEGLDLSHRNLRGNVTLMSELKALKRLDLSNNNFDGSIPPAFGNLSDLEVLDLSSNKFQGSIPPQLGGLTNLKSLNLSNNVLVGEIPIELQGLEKLQDFQISSNHLSGLVPSWVGNLTNLRLFTAYENRLDGRIPDDLGLISDLQILNLHSNQLEGPIPASIFVPGKLEVLVLTQNNFSGELPKEIGNCKALSSIRIGNNHLVGTIPKTIGNLSSLTYFEADNNNLSGEVVSEFAQCSNLTLLNLASNGFTGTIPQDFGQLMNLQELILSGNSLFGDIPTSILSCKSLNKLDISNNRFNGTIPNEICNISRLQYLLLDQNFITGEIPHEIGNCAK…
>Glyma.10G195700.1.p	LRR XI	LRR XI-a	MGYLYLLLLLCFSSLLYAASALNSDGLALLSLLRDWTTVPSDINSTWRLSDSTPCSSWAGVHCDNANNVVSLNLTSYSILGQLGPDLGRLVHLQTIDLSYNDFFGKIPPELENCSMLEYLNLSVNNFSGGIPESFKSLQNLKHIYLLSNHLNGEIPESLFEISHLEEVDLSRNSLTGSIPLSVGNITKLVTLDLSYNQLSGTIPISIGNCSNLENLYLERNQLEGVIPESLNNLKNLQELYLNYNNLGGTVQLGSGYCKKLSILSISYNNFSGGIPSSLGNCSGLIEFYASGNNLVGTIPSTFGLLPNLSMLFIPENLLSGKIPPQIGNCKSLKELSLNSNQLEGEIPSELGNLSKLRDLRLFENHLTGEIPLGIWKIQSLEQIHMYINNLSGELPLEM…
>Glyma.15G001500.1.p	LRR XI	LRR XI-a	MSMIWIVFFSLSCMSCAVVSSLTSDGVTLLSLLRHWTSVPPSINATWLASDTTPCSSWVGVQCDHSHHVVNLTLPDYGIAGQLGPEIGNLSRLEYLELASNNLTGQIPDAFKNMHNLNLLSLPYNQLSGEIPDSLTHAPQLNLVDLSHNTLSGSIPTSIGNMTQLLQLYLQSNQLSGTIPSSIGNCSKLQELFLDKNHLEGILPQSLNNLNDLAYFDVASNRLKGTIPFGSAASCKNLKNLDLSFNDFSGGLPSSLGNCSALSEFSAVNCNLDGNIPPSFGLLTKLSILYLPENHLSGKVPPEIGNCMSLTELHLYSNQLEGNIPSELGKLRKLVDLELFSNQLTGEIPLSIWKIKSLKHLLVYNNSLSGELPLEMTELKQLKNISLFSNQFSGVIPQS…
>Glyma.20G194400.1.p	LRR XI	LRR XI-a	MGYLYLLLISYLSALLYAASALNSDGLALLSLLRDWTIVPSDINSTWKLSDSTPCSSWAGVHCDNANNVVSLNLTSYSIFGQLGPDLGRMVHLQTIDLSYNDLFGKIPPELDNCTMLEYLDLSVNNFSGGIPQSFKNLQNLKHIDLSSNPLNGEIPEPLFDIYHLEEVYLSNNSLTGSISSSVGNITKLVTLDLSYNQLSGTIPMSIGNCSNLENLYLERNQLEGVIPESLNNLKNLQELFLNYNNLGGTVQLGTGNCKKLSSLSLSYNNFSGGIPSSLGNCSGLMEFYAARSNLVGSIPSTLGLMPNLSLLIIPENLLSGKIPPQIGNCKALEELRLNSNELEGEIPSELGNLSKLRDLRLYENLLTGEIPLGIWKIQSLEQIYLYINNLSGELPFEM…
>Glyma.03G140700.1.p	LRR XI	LRR XI-b	MATTTFCTYLFLLLSVYLSIFINLSSSSSEGDILLSFKASIEDSKKALSSWFNTSSNHHCNWTGITCSTTPSLSVTSINLQSLNLSGDISSSICDLPNLSYLNLADNIFNQPIPLHLSQCSSLETLNLSTNLIWGTIPSQISQFGSLKVLDLSRNHIEGNIPESIGSLKNLQVLNLGSNLLSGSVPAVFGNLTKLEVLDLSQNPYLVSEIPEDIGELGNLKQLLLQSSSFQGGIPESLVGLVSLTHLDLSENNLTGGVTKALQPSSLKNLVSLDVSQNKLLGPFPSGICRGQGLIINLSLHTNAFTGSIPNSIGECKSLERFQVQNNGFSGDFPIGLWSLPKIKLIRAENNRFSGKIPESVSGAGQLEQVQLDNNTFAGKIPQGLGLVKSLYRFSASLN…
>Glyma.19G143300.1.p	LRR XI	LRR XI-b	MATTTFCTYLFLLSVYLSIFINLSSSSSEGNILLSFKASIEDSKRALSSWSNTSSNHHCNWTGITCSTTPSLSVTSINLQSLNLSGDISSSICDLPNLSYLNLADNIFNQPIPLHLSQCSSLETLNLSTNLIWGTIPSQISQFGSLRVLDLSRNHIEGNIPESIGSLKNLQVLNLGSNLLSGSVPAVFGNLTKLEVLDLSQNPYLVSEIPEDIGELGNLKQLLLQSSSFQGGIPDSLVGIVSLTHLDLSENNLTGGVPKALPSSLKNLVSLDVSQNKLLGEFPSGICKGQGLINLGLHTNAFTGSIPTSIGECKSLERFQVQNNGFSGDFPLGLWSLPKIKLIRAENNRFSGQIPESVSGAVQLEQVQLDNNSFAGKIPQGLGLVKSLYRFSASLNRFY…
>Glyma.01G062900.1.p	LRR XI	LRR XI-c	MLTSRQSLYISSPSPSSSLFCIILLQLTFLYGLAFSANHEASTLFTWLRSSSSASPPPPPPFSNWNLLDPNPCNWTSITCSSLGLVTEITIQSIPLELPIPSNLSSFHSLQKLVISDANLTGAIPSDIGDCSSLTVIDLSSNNLVGSIPASIGKLHNLQNLSLNSNQLSGKIPVELSNCIGLKNLLLFDNQISGTIPPELGKFSQLESLRAGGNKDIVGKIPEEIGECGNLTVLGLADTRISGSLPASLGRLKRLQTLSIYTTMLSGEIPPELGNCSELVDLFLYENSLSGSIPSELGRLKKLEQLFLWQNGLVGAIPEEIGNCTSLRKIDFSLNSLSGTIPVPLGGLLELEEFMISNNNVSGSIPSSLSNAKNLQQLQVDTNQLSGLIPPELGQLSSL…
>Glyma.01G197800.1.p	LRR XI	LRR XI-c	MRVLFLFLFFQFLHFHFPKTLSAPISEYRALLSLRSAITDATPPLLTSWNSSTPYCSWLGVTCDNRRHVTSLDLTGLDLSGPLSADVAHLPFLSNLSLASNKFSGPIPPSLSALSGLRFLNLSNNVFNETFPSELSRLQNLEVLDLYNNNMTGVLPLAVAQMQNLRHLHLGGNFFSGQIPPEYGRWQRLQYLAVSGNELEGTIPPEIGNLSSLRELYIGYYNTYTGGIPPEIGNLSELVRLDAAYCGLSGEIPAALGKLQKLDTLFLQVNALSGSLTPELGNLKSLKSMDLSNNMLSGEIPARFGELKNITLLNLFRNKLHGAIPEFIGELPALEVVQLWENNFTGSIPEGLGKNGRLNLVDLSSNKLTGTLPTYLCSGNTLQTLITLGNFLFGPIPES…
>Glyma.02G120800.1.p	LRR XI	LRR XI-c	MLTSRQSLYISPSSPSPSPSSSLFFIILLQLTFLYGLAFSANHEASTLFTWLHSSSASSSPPPSFSNWNLLDPNPCNWTSITCSSLGLVTEITIQSIALELPIPSNLSSFHSLQKLVISDANLTGTIPSDIGHCSSLTVIDLSSNNLVGSIPPSIGKLQNLQNLSLNSNQLTGKIPVELSNCIGLKNVVLFDNQISGTIPPELGKLSQLESLRAGGNKDIVGKIPQEIGECSNLTVLGLADTRISGSLPASLGRLTRLQTLSIYTTMLSGEIPPELGNCSELVDLFLYENSLSGSIPSELGRLKKLEQLFLWQNGLVGAIPEEIGNCTTLRKIDFSLNSLSGTIPVSLGGLLELEEFMISDNNVSGSIPSSLSNAKNLQQLQVDTNQLSGLIPPELGQL…
>Glyma.02G281100.1.p	LRR XI	LRR XI-c	MSLTSKLVIPKMGTPTLGLVLVLLLSFLTWPASVSSSLPMSLRRQASILVSLKQDFEANTDSLRTWNMSNYMSLCSGTWEGIQCDEKNRSVVSLDISNFNLSGTLSPSITGLRSLVSVSLAGNGFSGVFPSDIHKLGGLRFLNISGNAFSGDMRWEFSQLNELEVLDAYDNEFNCSLPLGVTQLHKLNSLNFGGNYFFGEIPPSYGDMVQLNFLSLAGNDLRGLIPPELGNLTNLTQLFLGYYNQFDGGIPPEFGELVSLTHLDLANCGLTGPIPPELGNLIKLDTLFLQTNQLSGSIPPQLGNMSGLKCLDLSNNELTGDIPNEFSGLHELTLLNLFINRLHGEIPPFIAELPNLEVLKLWQNNFTGAIPSRLGQNGKLAELDLSTNKLTGLVPKSLC…
>Glyma.02G302600.1.p	LRR XI	LRR XI-c	MSVILWNLSLSPKIFFLTMLLLLKSLLFPCCYSLNEQGQALLAWKNSLNSTLDALASWNPSKPSPCNWFGVHCNLQGEVVEINLKSVNLQGSLPSNFQPLRSLKTLVLSTANITGRIPKEIGDYKELIVIDLSGNSLLGEIPQEICRLSKLQTLALHANFLEGNIPSNIGSLSSLVNLTLYDNKLSGEIPKSIGSLTALQVLRAGGNTNLKGEVPWDIGNCTNLVVLGLAETSISGSLPSSIGKLKRIQTIAIYTTLLSGPIPEEIGKCSELQNLYLYQNSISGSIPSQIGELSKLQNLLLWQNNIVGTIPEELGSCTQIEVIDLSENLLTGSIPTSFGKLSNLQGLQLSVNKLSGIIPPEITNCTSLTQLEVDNNDISGEIPPLIGNLRSLTLFFAWQ…
>Glyma.03G167500.1.p	LRR XI	LRR XI-c	MKKSKMKMKIQIFIFFCFISCFSYGFAAASTNDEVSALLSIKEGLVDPLNALQDWKLHGKAPGTDAAHCNWTGIKCNSDGAVEILDLSHKNLSGRVSNDIQRLKSLTSLNLCCNAFSTPLPKSIANLTTLNSLDVSQNFFIGNFPLALGRAWRLVALNASSNEFSGSLPEDLANASSLEVLDLRGSFFVGSVPKSFSNLHKLKFLGLSGNNLTGKIPGELGQLSSLEYMILGYNEFEGGIPEEFGNLTNLKYLDLAVANLGGEIPGGLGELKLLNTVFLYNNNFEGRIPPAISNMTSLQLLDLSDNMLSGKIPAEISQLKNLKLLNFMGNKLSGPVPPGFGDLPQLEVLELWNNSLSGPLPSNLGKNSHLQWLDVSSNSLSGEIPETLCSQGNLTKLIL…
>Glyma.04G190400.1.p	LRR XI	LRR XI-c	MAEKMKTHYFPLFSFFFFFFLISINAKLDLYPSDYKALLTLQKDLRVNGQLAAATEACETEGVLCERRRLSGKETYALRITRLVFKSNNLNGVLSPSIGRLTELKELSLSDNQLVDRVPPQIVDCRKLEILDLANNIFSGEVPSELSSLTRLRVLDLSTNRLSGNLNFLKYFPNLETLSVADNLFTGRVPPSVRSFRNLRHFNFSGNRFLDPSLQSSSPDTILSRRFLSEDGDGDVPAPAPAPNNSQKKKSNASTHAAAAAPGPAPNHTNKHKHSKRKLLGWILGFVAGALGGTLSGFVFSLMFKLALALIKGRGRKAGPDIYSPLIKKAEDLAFLEKEEGIASLEIIGRGGCGEVYKAELPGSNGKMIAIKKIVQPPKDGAELAEEDSKVLNKKMRQI…
>Glyma.04G239700.1.p	LRR XI	LRR XI-c	MSSNALTLFILFLNILCPSISGALNHEGLSLLSWLSTFNSSNSATAFSSWDPTNKDPCTWDYITCSEEGFVSEIIITSIDIRSGFPSQLHSFGHLTTLVISNGNLTGQIPSSVGNLSSLVTLDLSFNALSGSIPEEIGMLSKLQLLLLNSNSLQGGIPTTIGNCSRLRHVEIFDNQLSGMIPGEIGQLRALETLRAGGNPGIHGEIPMQISDCKALVFLGLAVTGVSGEIPPSIGELKNLKTLSVYTAQLTGHIPAEIQNCSALEDLFLYENQLSGSIPYELGSVQSLRRVLLWKNNLTGTIPESLGNCTNLKVIDFSLNSLGGQIPVSLSSLLLLEEFLLSDNNIFGEIPSYIGNFSRLKQIELDNNKFSGEIPPVMGQLKELTLFYAWQNQLNGSIP…
>Glyma.05G039900.1.p	LRR XI	LRR XI-c	MPVNPWTLFFLCISLLLLPFHFLLAAAVNQQGEALLSWKRTLNGSLEVLSNWDPVQDTPCSWYGVSCNFKNEVVQLDLRYVDLLGRLPTNFTSLLSLTSLIFTGTNLTGSIPKEIGELVELGYLDLSDNALSGEIPSELCYLPKLEELHLNSNDLVGSIPVAIGNLTKLQKLILYDNQLGGKIPGTIGNLKSLQVIRAGGNKNLEGLLPQEIGNCSSLVMLGLAETSLSGSLPPTLGLLKNLETIAIYTSLLSGEIPPELGYCTGLQNIYLYENSLTGSIPSKLGNLKNLENLLLWQNNLVGTIPPEIGNCEMLSVIDVSMNSLTGSIPKTFGNLTSLQELQLSVNQISGEIPGELGKCQQLTHVELDNNLITGTIPSELGNLANLTLLFLWHNKLQGS…
>Glyma.05G110400.1.p	LRR XI	LRR XI-c	MRVLVLFFLFLHSLQAARISEYRALLSFKASSLTDDPTHALSSWNSSTPFCSWFGLTCDSRRHVTSLNLTSLSLSGTLSDDLSHLPFLSHLSLADNKFSGPIPASFSALSALRFLNLSNNVFNATFPSQLNRLANLEVLDLYNNNMTGELPLSVAAMPLLRHLHLGGNFFSGQIPPEYGTWQHLQYLALSGNELAGTIAPELGNLSSLRELYIGYYNTYSGGIPPEIGNLSNLVRLDAAYCGLSGEIPAELGKLQNLDTLFLQVNALSGSLTPELGSLKSLKSMDLSNNMLSGEVPASFAELKNLTLLNLFRNKLHGAIPEFVGELPALEVLQLWENNFTGSIPQNLGNNGRLTLVDLSSNKITGTLPPNMCYGNRLQTLITLGNYLFGPIPDSLGKCK…
>Glyma.05G134800.1.p	LRR XI	LRR XI-c	MPQMMKFSTFAIVFLLCFSSMLLVLGQVNSDSESTLRVLLEVKKSFVEDPQNVLGDWSEDNTDYCSWRGVSCELNSNSNTLDSDSVQVVVALNLSDSSLTGSISPSLGRLQNLLHLDLSSNSLMGPIPPNLSNLTSLESLLLFSNQLTGHIPTEFGSLTSLRVMRLGDNALTGTIPASLGNLVNLVNLGLASCGITGSIPSQLGQLSLLENLILQYNELMGPIPTELGNCSSLTVFTAASNKLNGSIPSELGRLGNLQILNLANNSLSWKIPSQLSKMSQLVYMNFMGNQLEGAIPPSLAQLGNLQNLDLSMNKLSGGIPEELGNMGDLAYLVLSGNNLNCVIPRTICSNATSLEHLMLSESGLHGEIPAELSQCQQLKQLDLSNNALNGSIPLELYGL…
>Glyma.06G124200.1.p	LRR XI	LRR XI-c	MSSNALTLFILFLNISMCPSISVALNQEGLSLLSWLSSFNSSNSATAFSSWDPTNKDPCTWDYITCSKEGYVSEIIITSIDLRSGFPSRLNSFYHLTTLIISNGNLTGQIPSSVGNLSSLVTLDLSFNALSGSIPEEIGKLSNLQLLLLNSNSLQGGIPTTIGNCSRLRHVALFDNQISGMIPGEIGQLRALETLRAGGNPGIHGEIPMQISDCKALVFLGLAVTGVSGEIPPSIGELKNLKTISVYTAHLTGHIPAEIQNCSALEDLFLYENQLSGSIPYELGSMQSLRRVLLWKNNLTGTIPESLGNCTNLKVIDFSLNSLRGQIPVTLSSLLLLEEFLLSDNNIYGEIPSYIGNFSRLKQIELDNNKFSGEIPPVIGQLKELTLFYAWQNQLNGSI…
>Glyma.06G175100.1.p	LRR XI	LRR XI-c	MAGKTQTHYFLLLFLFLISINAKLDLYPSDYKALLTLQKDLGVNGQVSATLACETEGVFCERRKLSGKETYALRITRLVFKSNNLNGVLSPSIGRLTELKELSLSDNNLFGRLPPQIFDCRKLQILDLANNLFSGPVPPELSSLTRLRVLDISTNRLSGNLNFLKYFPNLETLSVADNLFTGRVPPSVRSFRNLRQFNFSGNRFLEPSLQSSSPETILSRRFLLDGDGDVPAPAPAPAPNNSNKKKKSNASSGAAAAPGPAPNNHKHKKSRRKLLGWILGFVAGAVAGILAGFVFSLMFKLALALIKGRGRKAGPDIYSPLIKKAEDLAFLEKEEGMASLEIIGRGGCGEVYKAELPGSNGKMIAIKKIIQPPKEGAELAEEDSKVLNKKMRQIRSEIT…
>Glyma.08G090000.1.p	LRR XI	LRR XI-c	MPQMTKFSTFAIAFLLCFSSMLLVLGQVNSDSESILRLLLEVKKSFVQDQQNVLSDWSEDNTDYCSWRGVSCELNSNSNSISNTLDSDSVQVVVGLNLSDSSLTGSISPSLGLLQNLLHLDLSSNSLMGPIPPNLSNLTSLQSLLLFSNQLTGHIPTELGSLTSLRVMRLGDNTLTGKIPASLGNLVNLVNLGLASCGLTGSIPRRLGKLSLLENLILQDNELMGPIPTELGNCSSLTIFTAANNKLNGSIPSELGQLSNLQILNFANNSLSGEIPSQLGDVSQLVYMNFMGNQLEGAIPPSLAQLGNLQNLDLSTNKLSGGIPEELGNMGELAYLVLSGNNLNCVIPKTICSNATSLEHLMLSESGLHGDIPAELSQCQQLKQLDLSNNALNGSINLE…
>Glyma.08G174500.1.p	LRR XI	LRR XI-c	MMAILECSNSFHFLNGVYMVLLFCLGIMVLVNSVNEEGLSLLRFKASLLDPNNNLYNWDSSSDLTPCNWTGVYCTGSVVTSVKLYQLNLSGALAPSICNLPKLLELNLSKNFISGPIPDGFVDCCGLEVLDLCTNRLHGPLLTPIWKITTLRKLYLCENYMFGEVPEELGNLVSLEELVIYSNNLTGRIPSSIGKLKQLRVIRAGLNALSGPIPAEISECESLEILGLAQNQLEGSIPRELQKLQNLTNIVLWQNTFSGEIPPEIGNISSLELLALHQNSLIGGVPKEIGKLSQLKRLYVYTNMLNGTIPPELGNCTKAIEIDLSENHLIGTIPKELGMISNLSLLHLFENNLQGHIPRELGQLRVLRNLDLSLNNLTGTIPLEFQNLTYMEDLQLFDN…
>Glyma.08G302900.1.p	LRR XI	LRR XI-c	MATTLSSISFVHFCMHFLLVCLTSPAYVSSLPLSLRRQASILVSMKQDFGVANSSLRSWDMSNYMSLCSTWYGIECDHHDNMSVVSLDISNLNASGSLSPSITGLLSLVSVSLQGNGFSGEFPRDIHKLPMLRFLNMSNNMFSGNLSWKFSQLKELEVLDVYDNAFNGSLPEGVISLPKIKHLNFGGNYFSGEIPPSYGAMWQLNFLSLAGNDLRGFIPSELGNLTNLTHLYLGYYNQFDGGIPPQFGKLTNLVHLDIANCGLTGPIPVELGNLYKLDTLFLQTNQLSGSIPPQLGNLTMLKALDLSFNMLTGGIPYEFSALKELTLLNLFINKLHGEIPHFIAELPRLETLKLWQNNFTGEIPSNLGQNGRLIELDLSTNKLTGLVPKSLCLGKRLKI…
>Glyma.08G333200.1.p	LRR XI	LRR XI-c	MPGSLRNLSLFPKIFSFTLLLILLNSLLFFPCCYSLDEQGQALIAWKNTLNITSDVLASWNPSASSPCNWFGVYCNSQGEVVELNLKSVNLQGSLPSNFQPLKGSLKILVLSSTNLTGSVPKEIRDYVELIFVDLSGNSLFGEIPEEICSLRKLLSLSLHMNFLQGNIPSNIGNLTSLVNLTLYDNHLSGEIPKSIGSLRKLQVFRAGGNKNLKGEIPWEIGSCTNLVTLGLAETSISGSLPSSIKMLKRINTIAIYTTLLSGPIPEEIGNCSELENLYLHQNSISGSIPSQIGELGKLKSLLLWQNNIVGTIPEELGSCTEIEVIDLSENLLTGSIPRSFGNLSNLQELQLSVNQLSGIIPPEISNCTSLNQLELDNNALSGEIPDLIGNLKDLTLFF…
>Glyma.08G357400.1.p	LRR XI	LRR XI-c	MLVVKFLRELPMSMPRQVLSNQNHNHMSRQAFITNHHHHDHHHLLHILLFTLLVPLSFAANDEVSALVSWMHSSSNTVPSAFSSWNPLDSNPCNWSYIKCSSASLVTEIAIQNVELALHFPSKISSFPFLQRLVISGANLTGAISPDIGNCPELIVLDLSSNSLVGGIPSSIGRLKYLQNLSLNSNHLTGPIPSEIGDCVNLKTLDIFDNNLSGGLPVELGKLTNLEVIRAGGNSGIVGKIPDELGDCRNLSVLGLADTKISGSLPASLGKLSMLQTLSIYSTMLSGEIPPEIGNCSELVNLFLYENGLSGFLPREIGKLQKLEKMLLWQNSFGGGIPEEIGNCRSLKILDVSLNSLSGGIPQSLGQLSNLEELMLSNNNISGSIPKALSNLTNLIQLQ…
>Glyma.09G048300.1.p	LRR XI	LRR XI-c	MKEETMRISTLEIVILLFFSFALFCDGNESTMRVLLEVKSSFTQDPENVLSDWSENNTDYCSWRGVSCGSKSKPLDRDDSVVGLNLSESSLSGSISTSLGRLQNLIHLDLSSNRLSGPIPPTLSNLTSLESLLLHSNQLTGQIPTELHSLTSLRVLRIGDNELTGPIPASFGFMFRLEYVGLASCRLTGPIPAELGRLSLLQYLILQENELTGPIPPELGYCWSLQVFSAAGNRLNDSIPSKLSRLNKLQTLNLANNSLTGSIPSQLGELSQLRYLNFMGNKLEGRIPSSLAQLGNLQNLDLSWNLLSGEIPEVLGNMGELQYLVLSENKLSGTIPGTMCSNATSLENLMISGSGIHGEIPAELGQCQSLKQLDLSNNFLNGSIPIEVYGLLGLTDLML…
>Glyma.09G230300.1.p	LRR XI	LRR XI-c	MKHFLLFLITFSFLCQTHLLILLSATTTLPLQLVALLSIKSSLLDPLNNLHDWDPSPSPTFSNSNPQHPIWCSWRAITCHPKTSQITTLDLSHLNLSGTISPQIRHLSTLNHLNLSGNDFTGSFQYAIFELTELRTLDISHNSFNSTFPPGISKLKFLRHFNAYSNSFTGPLPQELTTLRFIEQLNLGGSYFSDGIPPSYGTFPRLKFLDLAGNAFEGPLPPQLGHLAELEHLEIGYNNFSGTLPSELGLLPNLKYLDISSTNISGNVIPELGNLTKLETLLLFKNRLTGEIPSTLGKLKSLKGLDLSDNELTGPIPTQVTMLTELTMLNLMNNNLTGEIPQGIGELPKLDTLFLFNNSLTGTLPRQLGSNGLLLKLDVSTNSLEGPIPENVCKGNKLV…
>Glyma.10G040500.1.p	LRR XI	LRR XI-c	MQMKTQFFFYFCCICCFSYGYAAAANDEVAALLSIKEGLTDPLNSLHDWKLVDKAEGKNAAHCNWTGVRCNSIGAVEKLDLSRMNLSGIVSNEIQRLKSLTSLNLCCNEFASSLSSIANLTTLKSLDVSQNFFTGDFPLGLGKASGLITLNASSNNFSGFLPEDFGNVSSLETLDLRGSFFEGSIPKSFSNLHKLKFLGLSGNNLTGEIPGGLGQLSSLECMIIGYNEFEGGIPPEFGNLTKLKYLDLAEGNLGGEIPAELGRLKLLNTVFLYKNKFEGKIPPAIGNMTSLVQLDLSDNMLSGNIPGEISKLKNLQLLNFMRNWLSGPVPSGLGDLPQLEVLELWNNSLSGTLPRNLGKNSPLQWLDVSSNSLSGEIPETLCTKGYLTKLILFNNAFLG…
>Glyma.10G126700.1.p	LRR XI	LRR XI-c	MAGDIKEERALAKGYSVILLLLTLLVCSTEGLNTEGKILLELKKGLHDKSKVLENWRSTDETPCGWVGVNCTHDNINSNNNNNNNNSVVVSLNLSSMNLSGTLNAAGIEGLTNLTYLNLAYNKLSGNIPKEIGECLNLEYLNLNNNQFEGTIPAELGKLSALKSLNIFNNKLSGVLPDELGNLSSLVELVAFSNFLVGPLPKSIGNLKNLENFRAGANNITGNLPKEIGGCTSLIRLGLAQNQIGGEIPREIGMLAKLNELVLWGNQFSGPIPKEIGNCTNLENIALYGNNLVGPIPKEIGNLRSLRCLYLYRNKLNGTIPKEIGNLSKCLCIDFSENSLVGHIPSEFGKIRGLSLLFLFENHLTGGIPNEFSNLKNLSKLDLSINNLTGSIPFGFQYL…
>Glyma.10G164700.1.p	LRR XI	LRR XI-c	MKNATRLRGTKAKRTTTKMQSHLLFFFYCYIGLSLIFTKAAADDELSTLLSIKSTLIDPMKHLKDWQLPSNVTQPGSPHCNWTGVGCNSKGFVESLELSNMNLSGHVSDRIQSLSSLSSFNISCNRFSSSLPKSLSNLTSLKSFDVSQNYFTGSFPTGLGRAAGLRSINASSNEFLGFLPEDIGNATLLESLDFRGSYFVSPIPRSFKNLQKLKFLGLSGNNFTGKIPGYLGELAFLETLIIGYNLFEGEIPAEFGNLTSLQYLDLAVGSLSGQIPAELGKLTKLTTIYMYHNNFTGKIPPQLGNITSLAFLDLSDNQISGEIPEELAKLENLKLLNLMTNKLTGPVPEKLGEWKNLQVLELWKNSFHGPLPHNLGQNSPLQWLDVSSNSLSGEIPPGL…
>Glyma.10G220700.1.p	LRR XI	LRR XI-c	MENIVPHSSVTTLLFSLLFFCLTLTTKIGVTCLSPDGQALLSLLPAAKSSSPSVLSSWNPSSSTPCSWKGITCSPQGRVISLSIPDTFLNLSSLPPQLSSLSMLQLLNLSSTNVSGSIPPSFGQLSHLQLLDLSSNSLTGSIPAELGRLSSLQFLYLNSNRLTGSIPQHLSNLTSLEVLCLQDNLLNGSIPSQLGSLTSLQQFRIGGNPYLNGEIPSQLGLLTNLTTFGAAATGLSGAIPSTFGNLINLQTLALYDTEISGSIPPELGSCLELRNLYLYMNKLTGSIPPQLSKLQKLTSLLLWGNALTGPIPAEVSNCSSLVIFDVSSNDLSGEIPGDFGKLVVLEQLHLSDNSLTGKIPWQLGNCTSLSTVQLDKNQLSGTIPWELGKLKVLQSFFLW…
>Glyma.11G043800.1.p	LRR XI	LRR XI-c	MPKMRVLFVFLFFHFHFPETLSAPISEYRALLSLRSVITDATPPVLSSWNASIPYCSWLGVTCDNRRHVTALNLTGLDLSGTLSADVAHLPFLSNLSLAANKFSGPIPPSLSALSGLRYLNLSNNVFNETFPSELWRLQSLEVLDLYNNNMTGVLPLAVAQMQNLRHLHLGGNFFSGQIPPEYGRWQRLQYLAVSGNELDGTIPPEIGNLTSLRELYIGYYNTYTGGIPPEIGNLSELVRLDVAYCALSGEIPAALGKLQKLDTLFLQVNALSGSLTPELGNLKSLKSMDLSNNMLSGEIPASFGELKNITLLNLFRNKLHGAIPEFIGELPALEVVQLWENNLTGSIPEGLGKNGRLNLVDLSSNKLTGTLPPYLCSGNTLQTLITLGNFLFGPIPES…
>Glyma.11G114100.1.p	LRR XI	LRR XI-c	MRSCVCYTLLLFVFFIWLHVATCSSFSDMDALLKLKESMKGDRAKDDALHDWKFSTSLSAHCFFSGVSCDQELRVVAINVSFVPLFGHVPPEIGELDKLENLTISQNNLTGELPKELAALTSLKHLNISHNVFSGYFPGKIILPMTELEVLDVYDNNFTGSLPEEFVKLEKLKYLKLDGNYFSGSIPESYSEFKSLEFLSLSTNSLSGNIPKSLSKLKTLRILKLGYNNAYEGGIPPEFGTMESLKYLDLSSCNLSGEIPPSLANMRNLDTLFLQMNNLTGTIPSELSDMVSLMSLDLSFNGLTGEIPTRFSQLKNLTLMNFFHNNLRGSVPSFVGELPNLETLQLWENNFSSELPQNLGQNGKFKFFDVTKNHFSGLIPRDLCKSGRLQTFLITDNFF…
>Glyma.12G006300.1.p	LRR XI	LRR XI-c	MKPFLLFLITFSFLCQTHLLLVLSATTPLSLQLIALLSIKSSLLDPLNNLHDWDPSPSPSNPQHPIWCSWRAITCHSKTSQITTLDLSHLNLSGTISPQIRHLSTLNHLNLSGNDFTGSFQYAIFELTELRTLDISHNSFNSTFPPGISKLKFLRHFNAYSNSFTGPLPQELTTLRFLEQLNLGGSYFSDGIPPSYGTFPRLKFLDIAGNALEGPLPPQLGHLAELEHLEIGYNNFSGTLPSELALLYNLKYLDISSTNISGNVIPELGNLTKLETLLLFKNRLTGEIPSTIGKLKSLKGLDLSDNELTGPIPTQVTMLTELTTLNLMDNNLTGEIPQGIGELPKLDTLFLFNNSLTGTLPQQLGSNGLLLKLDVSTNSLEGPIPENVCKGNKLVRLIL…
>Glyma.12G040000.1.p	LRR XI	LRR XI-c	MRSCVCYTLLLFIFFIWLRVATCSSFTDMESLLKLKDSMKGDKAKDDALHDWKFFPSLSAHCFFSGVKCDRELRVVAINVSFVPLFGHLPPEIGQLDKLENLTVSQNNLTGVLPKELAALTSLKHLNISHNVFSGHFPGQIILPMTKLEVLDVYDNNFTGPLPVELVKLEKLKYLKLDGNYFSGSIPESYSEFKSLEFLSLSTNSLSGKIPKSLSKLKTLRYLKLGYNNAYEGGIPPEFGSMKSLRYLDLSSCNLSGEIPPSLANLTNLDTLFLQINNLTGTIPSELSAMVSLMSLDLSINDLTGEIPMSFSQLRNLTLMNFFQNNLRGSVPSFVGELPNLETLQLWDNNFSFVLPPNLGQNGKLKFFDVIKNHFTGLIPRDLCKSGRLQTIMITDNFF…
>Glyma.13G039700.1.p	LRR XI	LRR XI-c	MSSNALTLFILFLNISLFPAATSSLNQEGLSLLSWLSTFNSSDSATAFSSWDPTHHSPCRWDYIRCSKEGFVLEIIIESIDLHTTFPTQLLSFGNLTTLVISNANLTGKIPGSVGNLSSSLVTLDLSFNALSGTIPSEIGNLYKLQWLYLNSNSLQGGIPSQIGNCSRLRQLELFDNQISGLIPGEIGQLRDLEILRAGGNPAIHGEIPMQISNCKALVYLGLADTGISGEIPPTIGELKSLKTLQIYTAHLTGNIPPEIQNCSALEELFLYENQLSGNIPSELGSMTSLRKVLLWQNNFTGAIPESMGNCTGLRVIDFSMNSLVGELPVTLSSLILLEELLLSNNNFSGEIPSYIGNFTSLKQLELDNNRFSGEIPPFLGHLKELTLFYAWQNQLHGS…
>Glyma.13G127100.1.p	LRR XI	LRR XI-c	MQMKTQFFLYFCCICCFSYGFADAANYEASALFSIKEGLIDPLNSLHDWELVEKSEGKDAAHCNWTGIRCNSGGAVEKLDLSRVNLSGIVSNEIQRLKSLISLNLCCNEFSSSLLMTLNASSNNFSGFLPEDFGNFSSLETLDLRGSFFEGSIPKSFSKLHKLKFLGLSGNNLTGESPGAALGKLSSLECMIIGYNKFEGGIPADFGNLTKLKYLDIAEGNLGGEIPAELGKLKMLNTVFLYKNKFEGKIPSEIGNLTSLVQLDLSDNMLSGNIPAEISRLKNLQLLNFMRNRLSGPVPSGLGDLPQLEVLELWNNSLSGPLPRNLGKNSPLQWLDVSSNLLSGEIPETLCTKGNLTKLILFNNAFLGPIPASLSTCPSLVRFRIQNNFLNGTIPVGLG…
>Glyma.14G011500.1.p	LRR XI	LRR XI-c	MSVILRNLSLPPKIFSLTLLLLLNSLLFPCCYSLNEQGQALLAWKNSLNSTSDALASWNPSNPSPCNWFGVQCNLQGEVVEVNLKSVNLQGSLPLNFQPLRSLKTLVLSTTNITGMIPKEIGDYKELIVIDLSGNSLFGEIPEEICRLSKLQTLALHANFLEGNIPSNIGNLSSLVNLTLYDNKVSGEIPKSIGSLTELQVLRVGGNTNLKGEVPWDIGNCTNLLVLGLAETSISGSLPSSIGMLKKIQTIAIYTTQLSGPIPEEIGKCSELQNLYLYQNSISGSIPIQIGELSKLQNLLLWQNNIVGIIPEELGSCTQLEVIDLSENLLTGSIPTSFGKLSNLQGLQLSVNKLSGIIPPEITNCTSLTQLEVDNNAIFGEVPPLIGNLRSLTLFFAWQ…
>Glyma.14G033500.1.p	LRR XI	LRR XI-c	MGTLTLGLVLVLLLLCLTWPASVSSLPMSLRRQASILVSLKQDFEANTDSLRSWNMSNYMSLCSTWEGIQCDQKNRSVVSLDISNFNLSGTLSPSITGLRSLVSVSLAGNGFSGGFPSEIHKLELLRFLNISGNTFSGDMGWEFSQLRELEVLDAYDNEFNCSLPLGVTQLPKLNSLNFGGNYFFGEIPPSYGDMVQLNFLSLAGNDLRGLIPPELGNLTNLTQLFLGYYNQFDGGIPPEFGKLVSLTQVDLANCGLTGPIPAELGNLIKLDTLFLQTNQLSGSIPPQLGNMSSLKCLDLSNNELTGDIPNEFSGLHKLTLLNLFINRLHGEIPPFIAELPNLEVLKLWQNNFTGAIPSRLGQNGKLAELDLSTNKLTGLVPKSLCLGRRLRILILLNN…
>Glyma.14G124700.1.p	LRR XI	LRR XI-c	MSSNALTLFILFLNISLIPATSALNQEGLSLLSWLSTFNSSDSATAFSSWDPTHQSPCRWDYIKCSKEGFVSEIIIESIDLHTTFPTQLLSFGNLTTLVISNANLTGEIPGLVGNLSSSVVTLDLSFNALSGTIPSEIGNLYKLQWLYLNSNSLQGGIPSQIGNCSKLRQLELFDNQLSGLIPGEIGQLRDLETLRAGGNPGIHGEIPMQISNCKALVYLGLADTGISGEIPPTIGELKSLKTLQIYTAHLTGNIPPEIQNCSALEELFLYENQLSGNIPSELGSMKSLRKVLLWQNNFTGTIPESLGNCTSLRVIDFSMNSLVGELPVTLSSLILLEEFLLSNNNISGGIPSYIGNFTSLKQLELDNNRFSGEIPPFLGQLKELTLFYAWQNQLHGSI…
>Glyma.15G155600.1.p	LRR XI	LRR XI-c	MKEETMRISTLAIVILLFFSFALLLCHGNESTMRVLLEVKTSFTEDPENVLSDWSVNNTDYCSWRGVSCGSKSKPLDHDDSVVGLNLSELSLSGSISPSLGRLKNLIHLDLSSNRLSGPIPPTLSNLTSLESLLLHSNQLTGHIPTEFDSLMSLRVLRIGDNKLTGPIPASFGFMVNLEYIGLASCRLAGPIPSELGRLSLLQYLILQENELTGRIPPELGYCWSLQVFSAAGNRLNDSIPSTLSRLDKLQTLNLANNSLTGSIPSQLGELSQLRYMNVMGNKLEGRIPPSLAQLGNLQNLDLSRNLLSGEIPEELGNMGELQYLVLSENKLSGTIPRTICSNATSLENLMMSGSGIHGEIPAELGRCHSLKQLDLSNNFLNGSIPIEVYGLLGLTDLL…
>Glyma.15G252600.1.p	LRR XI	LRR XI-c	MMALECSSFHFLNGVYMVLFFCLGIVLVNSVNEEGLSLLRFKASLLDPNNNLYNWDSSDLTPCNWTGVYCTGSVVTSVKLYQLNLSGTLAPAICNLPKLLELNLSKNFISGPIPDGFVDCGGLEVLDLCTNRLHGPLLNPIWKITTLRKLYLCENYMYGEVPAELGNLVSLEELVIYSNNLTGRIPSSIGKLKQLKVIRSGLNALSGPIPAEISECQSLEILGLAQNQLEGSIPRELEKLQNLTNILLWQNYFSGEIPPEIGNISSLELLALHQNSLSGGVPKELGKLSQLKRLYMYTNMLNGTIPPELGNCTKAIEIDLSENHLIGTIPKELGMISNLSLLHLFENNLQGHIPRELGQLRVLRNLDLSLNNLTGTIPLEFQNLTYMEDLQLFDNQLEG…
>Glyma.17G087000.1.p	LRR XI	LRR XI-c	MPVNPWTLFFLCISLLLLPFHSFIAAAVNQQGEGLLSWKRTLNGSLEVLSNWDPVQDTPCSWYGVSCNFKKEVVQLDLRYVDLLGRLPTNFTSLLSLTSLILTGTNLTGSIPKEIGELVELSYLDLSDNALSGEIPSELCYLPKLEELHLNSNDLVGSIPVAIGNLMKLQKLILYDNQLGGEVPGTVGNLKSLQVLRAGGNKNLEGPLPQEIGNCSSLVMLGLAETSLSGSLPPSLGFLKNLETIAIYTSLLSGEIPPELGDCTELQNIYLYENSLTGSIPSKLGNLKKLENLLLWQNNLVGTIPPEIGNCDMLSVIDVSMNSLTGSIPKTFGNLTSLQELQLSVNQISGEIPGELGKCQQLTHVELDNNLITGTIPSELGNLANLTLLFLWHNKLQGN…
>Glyma.17G156300.1.p	LRR XI	LRR XI-c	MRVLVLLMLFLHSLHAARISEYRALLSFKASSITNDPTHALSSWNSSTPFCSWFGVTCDSRRHVTGLNLTSLSLSATLYDHLSHLPFLSHLSLADNQFSGPIPVSFSALSALRFLNLSNNVFNQTFPSQLARLSNLEVLDLYNNNMTGPLPLAVASMPLLRHLHLGGNFFSGQIPPEYGTWQHLRYLALSGNELAGYIAPELGNLSALRELYIGYYNTYSGGIPPEIGNLSNLVRLDAAYCGLSGEIPAELGKLQNLDTLFLQVNSLSGSLTSELGNLKSLKSMDLSNNMLSGEVPASFAELKNLTLLNLFRNKLHGAIPEFVGELPALEVLQLWENNFTGSIPQSLGKNGRLTLVDLSSNKITGTLPPYMCYGNRLQTLITLGNYLFGPIPDSLGKCE…
>Glyma.18G073600.1.p	LRR XI	LRR XI-c	MPGSLRNLSLSPKIFSFTLLLSLNSLLFFPCCYSLDEQGQALIAWKNSLNITSDVLASWNPSASSPCNWFGVYCNSQGEVIEISLKSVNLQGSLPSNFQPLRSLKILVLSSTNLTGSIPKEIGDYVELIFVDLSGNSLFGEIPEEICSLRKLQSLSLHTNFLQGNIPSNIGNLTSLVNLTLYDNHLSGEIPKSIGSLRKLQVFRAGGNKNLKGEIPWEIGSCTNLVMLGLAETSISGSLPYSIKMLKNIKTIAIYTTLLSGPIPEEIGNCSELQNLYLHQNSISGSIPSQIGELSKLKSLLLWQNNIVGTIPEELGSCTEIKVIDLSENLLTGSIPRSFGNLSNLQELQLSVNQLSGIIPPEISNCTSLNQLELDNNALSGEIPDLIGNMKDLTLFFAW…
>Glyma.18G116800.1.p	LRR XI	LRR XI-c	MATLSSFSFVPFCMFFFLVCLTSPAYVSSLPLSLRRQASILVSMKQDFGVANSSLRSWDMSNYMSLCSTWYGIQCDQDNISVVSLDISNLNASGSLSPSITGLLSLVSVSLQGNGFSGEFPRDIHKLPKLRFLNMSINMFSGNLSWKFSQLKELEVLDAYDNAFNCSLPQGVIGLPKIKHLNFGGNYFSGEIPPSYGKMWQLNFLSLAGNDLRGFIPSELGNLTNLTHLYLGYYNQFDGGIPPQFGKLTNLVHLDIANCGLTGPIPIELGNLYKLDTLFLQTNQLSGSIPPQLGNLTMLKALDLSFNMLTGGIPYEFSALHELTLLNLFINKLHGEIPHFIAELPKLETLKLWQNNFTGVIPSNLGQNGRLIELDLSTNKLTGLVPKSLCVGKRLKILI…
>Glyma.18G176000.1.p	LRR XI	LRR XI-c	MLVVEFLRELPMSMPRQALNNQNHNQMSRQAFITNHHHHLLHVLLFTLLVPISFAANDEVSALVSWMHSSSNTVPLAFSSWNPLDSNPCNWSYIKCSSASFVTEITIQNVELALPFPSKISSFPFLQKLVISGANLTGVISIDIGNCLELVVLDLSSNSLVGGIPSSIGRLRNLQNLSLNSNHLTGQIPSEIGDCVNLKTLDIFDNNLNGDLPVELGKLSNLEVIRAGGNSGIAGNIPDELGDCKNLSVLGLADTKISGSLPASLGKLSMLQTLSIYSTMLSGEIPPEIGNCSELVNLFLYENGLSGSLPREIGKLQKLEKMLLWQNSFVGGIPEEIGNCRSLKILDVSLNSFSGGIPQSLGKLSNLEELMLSNNNISGSIPKALSNLTNLIQLQLDTN…
>Glyma.19G168600.1.p	LRR XI	LRR XI-c	MKNKMQMKIQIFIFWYIGCFSYGFAAAVTNEVSALLSIKAGLVDPLNALQDWKLHGKEPGQDASHCNWTGIKCNSAGAVEKLDLSHKNLSGRVSNDIQRLESLTSLNLCCNAFSTPLPKSIANLTTLNSLDVSQNLFIGDFPLGLGRALRLVALNASSNEFSGSLPEDLANASCLEMLDLRGSFFVGSVPKSFSNLHKLKFLGLSGNNLTGKIPGELGQLSSLEHMILGYNEFEGGIPDEFGNLTNLKYLDLAVANLGGEIPGGLGELKLLNTVFLYNNNFDGRIPPAIGNMTSLQLLDLSDNMLSGKIPSEISQLKNLKLLNFMGNKLSGPVPSGFGDLQQLEVLELWNNSLSGPLPSNLGKNSPLQWLDVSSNSLSGEIPETLCSQGNLTKLILFNN…
>Glyma.20G078100.1.p	LRR XI	LRR XI-c	MKGFDIKMAGDIKEGRAGCSVIFLLLTLLLCSTEGLNTEGQILLDLKKGLHDKSNVLENWRFTDETPCGWVGVNCTHDDNNNFLVVSLNLSSLNLSGSLNAAGIGGLTNLTYLNLAYNKLTGNIPKEIGECLNLEYLYLNNNQFEGPIPAELGKLSVLKSLNIFNNKLSGVLPDEFGNLSSLVELVAFSNFLVGPLPKSIGNLKNLVNFRAGANNITGNLPKEIGGCTSLILLGLAQNQIGGEIPREIGMLANLNELVLWGNQLSGPIPKEIGNCTNLENIAIYGNNLVGPIPKEIGNLKSLRWLYLYRNKLNGTIPREIGNLSKCLSIDFSENSLVGHIPSEFGKISGLSLLFLFENHLTGGIPNEFSSLKNLSQLDLSINNLTGSIPFGFQYLPKMY…
>Glyma.20G170900.1.p	LRR XI	LRR XI-c	MENIVPHSVTTLLFSLLFFCLTLTTKIGVTCLSPDGQALLSLLPAARSSPSVLSSWNPSSSTPCSWKGITCSPQGRVISLSIPDTFLNLSSLPPQLSSLSMLQLLNLSSTNVSGSIPPSFGQLPHLQLLDLSSNSLTGSIPAELGRLSSLQFLYLNSNRLTGSIPQHLSNLTSLEVFCLQDNLLNGSIPSQLGSLTSLQQLRIGGNPYLTGQIPSQLGLLTNLTTFGAAATGLSGVIPSTFGNLINLQTLALYDTEISGSIPPELGSCSELRNLYLHMNKLTGSIPPQLSKLQKLTSLLLWGNSLTGPIPAELSNCSSLVIFDVSSNDLSGEIPGDFGKLVVLEQLHLSDNSLTGKIPWQLGNCTSLSTVQLDKNQLSGTIPWELGKLKVLQSFFLWGN…
>Glyma.20G226900.1.p	LRR XI	LRR XI-c	MKNATRLRGTNAKKTTTKMQSHLLFFYYYIGLSLIFTKASADDELSTLLSIKSILIDPMKHLKDWQTPSNVTQPGSPHCNWTGVGCNSKGFVESLDLSNMNLSGRVSNRIQSLSSLSSFNIRCNNFASSLPKSLSNLTSLKSFDVSQNYFTGSFPTGLGRATGLRLINASSNEFSGFLPEDIGNATLLESLDFRGSYFMSPIPMSFKNLQKLKFLGLSGNNFTGRIPGYLGELISLETLIIGYNLFEGGIPAEFGNLTSLQYLDLAVGSLGGQIPAELGKLTKLTTIYLYHNNFTGKIPPQLGDITSLAFLDLSDNQISGKIPEELAKLENLKLLNLMANKLSGPVPEKLGELKNLQVLELWKNSLHGPLPHNLGQNSPLQWLDVSSNSLSGEIPPGLC…
>Glyma.01G007400.1.p	LRR XI	LRR XI-d	MKKTTSSCDKMPILSLLSFFLFLTYANSQSQYSLLYDQEHAVLLRIKQHLQNPPFLNHWTPSNSSHCTWPEISCTNGSVTSLTMINTNITQTLPPFLCDLTNLTHVDFQWNFIPGEFPKYLYNCSKLEYLDLSQNYFVGKIPDDIDHLASLSFLSLGGNNFSGDIPASIGRLKELRSLQLYQCLLNGTFPAEIGNLSNLESLYVFSNHMLPPTKLPSSLTQLNKLKVFHMYESSLVGEIPEAIGHMVALEELDLSKNDLSGQIPNDLFMLKNLSILYLYRNSLSGEIPGVVEAFHLTDLDLSENKLSGKIPDDLGRLNNLKYLNLYSNQLSGKVPESIARLRALTDFVVFINNLSGTLPLDFGLFSKLETFQVASNSFTGRLPENLCYHGSLVGLTAYD…
>Glyma.01G007500.1.p	LRR XI	LRR XI-d	MELFTSSCLKFLFHSLVILFVLFNHANSQSQLHDQERATLLKIKEYLENPEFLSHWTPSSSSHCSWPEIKCTSDGSVTGLTLSNSSITQTIPSFICDLKNLTVVDFYNNYIPGEFPTTLYNCSKLEYLDLSQNNFVGSIPHDIDRLSNLQYLSLGYTNFSGDIPASIGRLKELRNLQFQNSLLNGTFPAEIGNLSNLDTLDLSSNNMLPPSRLHDDWTRLNKLKFFFMFQSNLVGEIPETIVNMVALERLDLSQNNLSGPIPGGLFMLENLSIMFLSRNNLSGEIPDVVEALNLTIIDLTRNFISGKIPDGFGKLQKLTGLALSINNLEGEIPASIGLLPSLVDFKVFFNNLSGILPPDFGRYSKLETFLVANNSFSGKLPENLCYNGHLLNISVYENY…
>Glyma.01G197600.1.p	LRR XI	LRR XI-d	MPQPLFLFLLLCLLCSSSGLSQVLSLERETQILLGVKNTQLEDKNKSLKNWVPNTDHHPCNWTGITCDARNHSLVSIDLSETGIYGDFPFGFCRIHTLQSLSVASNFLTNSISPNSLLLCSHLRLLNLSDNYFVGVLPEFPPDFTELRELDLSKNNFTGDIPASFGQFPHLRTLVLSGNLLSGTIPPFLGNLSELTRLELAYNPFKPGPLPSQLGNLSNLETLFLADVNLVGEIPHAIGNLTSLKNFDLSQNSLSGTIPNSISGLRNVEQIELFENQLFGELPQGLGNLSSLICLDLSQNALTGKLPDTIASLHLQSLNLNDNFLRGEIPESLASNPNLKQLKLFNNSFTGKLPRDLGRNSDIEDFDVSTNDLVGELPKYLCQGNKLEHLITFANRFSG…
>Glyma.04G086700.1.p	LRR XI	LRR XI-d	MSKIHLFMLKFPFHLLLLLSVIVPFQVISQSENTEQTILLTLKHELGDPPSLRSWIPSPSAPCDWAEIRCAGGSVTRLLLSGKNITTTTKNLSSTICNLKHLFKLDFSGNFISDEFPTTLYNCTNLRHLDLSDNNLAGPIPADVDRLETLAYLNLGSNYFSGEIPPAIGNLPELQTLLLYKNNFNGTIPREIGNLSNLEILGLAYNPKLKRAKIPLEFSRLRKLRIMWMTQCNLMGEIPEYFGNILTNLERLDLSRNNLTGSIPRSLFSLRKLKFLYLYYNRLSGVIPSPTMQGLNLTELDFGNNILTGSIPREIGNLKSLVTLHLYSNHLYGEIPTSLSLLPSLEYFRVFNNSLSGTLPPELGLHSRLVVIEVSENHLSGELPQHLCVGGALIGVVAF…
>Glyma.04G088700.1.p	LRR XI	LRR XI-d	MSHPFITLFATIILIIVSLSQAITTKNNNQSQFFSLMKDLSLSGKYPTNWDAAGKLVPVCGFTGVTCNTKGDVISLDLSDRSSLSGNFPPDICSYLPQLRVLRLGHTRFKFPIDTILNCSHLEELNMNHMSLTGTLPDFSSLKKSLRVLDLSYNSFTGQFPMSVFNLTNLEELNFNENGGFNLWQLPADIDRLKKLKVMVLTTCMVHGQIPASIGNITSLTDLELSGNFLTGQIPKELGQLKNLQQLELYYNYHLVGNIPEELGNLTELVDLDMSVNKFTGSIPASVCRLPKLQVLQLYNNSLTGEIPGAIENSTALRMLSLYDNFLVGHVPRKLGQFSGMVVLDLSENKFSGPLPTEVCKGGTLGYFLVLDNMFSGEIPQSYANCMMLLRFRVSNNRL…
>Glyma.04G088800.1.p	LRR XI	LRR XI-d	MFAALQLLLLLLSLFSLLTSAQSEDQRQILLNLKSSLQNSNSKLLHSWNATNSVCTFHGVTCNSLNSVTEINLSNQTLSGVLPFDSLCKLPSLQKLVFGFNNLNGNVSEDIRNCVNLRYLDLGNNLFSGPFPDISPLKQLQYLFLNRSGFSGTFPWQSLLNMTGLLQLSVGDNPFDLTPFPKEVVSLKNLNWLYLSNCTLRGKLPVGLGNLTELTELEFSDNFLTGDFPAEIVNLRKLWQLVFFNNSFTGKIPIGLRNLTRLEFLDGSMNKLEGDLSELKYLTNLVSLQFFENNLSGEIPVEIGEFKRLEALSLYRNRLIGPIPQKVGSWAEFAYIDVSENFLTGTIPPDMCKKGAMWALLVLQNKLSGEIPATYGDCLSLKRFRVSNNSLSGAVPASV…
>Glyma.06G088400.1.p	LRR XI	LRR XI-d	MSKLPLFMLKFPFHFLLLLSVIVPFQVFSQSENTEQTVLLSLKRELGDPPSLRSWEPSPSAPCDWAEIRCDNGSVTRLLLSRKNITTNTKNLSSTICNLKHLFKLDLSSNFISGEFPTTLYNCSDLRHLDLSDNYLAGQIPADVDRLKTLTHLNLGSNYFSGEIMPSIGNLPELQTLLLYKNNFNGTIRGEIGNLSNLEILGLAYNPKLKGAKIPLEFAKLRKLRIMWMTQCNLIGEIPEYFGNILTNLERLDLSRNNLTGSIPRSLFSLKKLKFLYLYYNSLSGVIPSPTMQGLNLTELDFSKNNLTGSIPGELGNLKSLVTLHLYSNYLSGEIPTSLSLLPSLEYFRVFNNGLSGTLPPDLGLHSRIVAVEVSENHLSGELPQHLCASGALIGFVAF…
>Glyma.06G090700.1.p	LRR XI	LRR XI-d	MNHPFITLFTTIILIIISTTRASLSLNQSQFFSLMKDSLSGKYPTNWDAAGEVVPICGFTGVTCNTKGEVINLDLSGLSSLSGKFPPDICSYLPQLRVLRLGHTRLKFPIDTILNCSHLEELNMNHMSLTGTLPDFSSLKKSIRILDLSYNSFTGQFPMSVFNLTNLEELNFNENGGFNLWQLPTDIDRLKKLKFMVLTTCMVHGQIPASIGNITSLIDLELSGNFLTGQIPKELGQLKNLQQLELYYNYHLVGNIPEELGNLTELVDLDMSVNKFTGSIPASVCKLPKLQVLQLYNNSLTGEIPGEIENSTAMRMLSLYDNFLVGHVPAKLGQFSGMVVLDLSENKFSGPLPTEVCKGGTLEYFLVLDNMFSGEIPHSYANCMVLLRFRVSNNRLEGS…
>Glyma.06G090800.1.p	LRR XI	LRR XI-d	MFATFRLLLLLSFLSLLTSAQSEDQRQILLNLKSTLHNSNSKLFHSWNATNSVCTFLGVTCNSLNSVTEINLSNQTLSGVLPFDSLCKLPSLQKLVFGYNYLNGKVSEDIRNCVKLQYLDLGNNLFSGPFPDISPLKQMQYLFLNKSGFSGTFPWQSLLNMTGLLQLSVGDNPFDLTPFPKEVVSLKNLNWLYLSNCTLGWKLPVGLGNLTELTELEFSDNFLTGDFPAEIVNLRKLWQLEFFNNSFTGKIPTGLRNLTKLELLDGSMNKLEGDLSELKYLTNLVSLQFFENDLSGEIPVEIGEFKRLEALSLYRNRLIGPIPQKVGSWAKFDYIDVSENFLTGTIPPDMCKKGTMSALLVLQNKLSGEIPATYGDCLSLKRFRVSNNSLSGAVPLSIW…
>Glyma.06G288600.1.p	LRR XI	LRR XI-d	MFVFFLLFLCFLSPLPHSLSLTQDGLFLLEARRHLSDPENALSSWNPAATTPCRWRSVTCDPLTGAVTSVSLPNFSLSGPFPAVLCRIASLTTLNLASNLINSTLSAVAFAACRNLVFLDLSQNNLVGPIPDSLAGIATLQHLDLSGNNFSGAIPASLASLPCLKTLNLVNNLLTGTIPSSLGNLTSLKHLQLAYNPFSPSRIPSQLGNLRNLETLFLAGCNLVGRIPDTLSNLSHLTNIDFSQNGITGHIPQWLTRFKRVNQIELFKNKLSGELPKGMSNMTSLRFFDASTNELTGTIPTELCELPLASLNLYENKLEGVLPPTIARSPNLYELKLFSNKLIGTLPSDLGSNSPLNHIDVSFNRFSGEIPANICRRGEFEELILMYNYFSGKIPASLG…
>Glyma.07G201600.1.p	LRR XI	LRR XI-d	MTNPKPLIVIVYILLSLLATTTTTTLVSCLNQEGLYLYQLKLSFDDPDSRLSSWNSRDATPCNWFGVTCDAVSNTTVTELDLSDTNIGGPFLANILCRLPNLVSVNLFNNSINETLPLEISLCKNLIHLDLSQNLLTGPLPNTLPQLVNLKYLDLTGNNFSGSIPDSFGTFQNLEVLSLVSNLLEGTIPASLGNVSTLKMLNLSYNPFFPGRIPPEIGNLTNLEVLWLTQCNLVGVIPASLGRLGRLQDLDLALNDLYGSIPSSLTELTSLRQIELYNNSLSGELPKGMGNLSNLRLIDASMNHLTGSIPEELCSLPLESLNLYENRFEGELPASIANSPNLYELRLFGNRLTGRLPENLGKNSPLRWLDVSSNQFWGPIPATLCDKVVLEELLVIYNL…
>Glyma.09G161100.1.p	LRR XI	LRR XI-d	MAMPIAQSCKKFPCRIFLLLFFLLGHTSSQSLYDQEHAVLLNIKQYLQDPPFLSHWNSTSSHCSWSEITCTTNSVTSLTLSQSNINRTIPTFICGLTNLTHLDFSFNFIPGEFPTSLYNCSKLEYLDLSRNNFDGKVPHDIDKLGANLQYLNLGSTNFHGDVPSSIAKLKQLRQLKLQYCLLNGTVAAEIDGLSNLEYLDLSSNFLFPEWKLPWNLTKFNKLKVFYLYGTNLVGEIPKNIGDMVTLEMLDMSNNSLAGGIPNGLFLLKNLTSLLLYANSLSGEIPSVVEALNLVYLDLARNNLTGKIPDAFGKLQQLSWLSLSLNGLSGVIPESFGNLPALKDFRVFFNNLSGTLPPDFGRYSKLQTFMIASNGFTGKLPENLCYHGMLLSLSVYDNNL…
>Glyma.11G044100.1.p	LRR XI	LRR XI-d	MKNKRTYLRASLFLTHEGRSHSSTGLSQVLSLETETQILLRVKNTQLEDKNKSLKNWVPNTDLNPSSWTGITCDSRIHSLVSIDLSETGVYDEFPFGFCRIHTLQSLFVASNFLTNSISLNSLLLCSHLRLLNLSDNYFVGVLPEFPPEFTELRELDLSKNNFTGDIPASNLSELTHLELAYNPFKPGPLPSQLGNLSNLETLFLVDVNLVGEIPHSIGNLTSLKNFYLSQNSLSGNIPNSISGLKNVEQIKLFQNQLSGELPQGLGNLSSFICLDLSQNALTGKLPDTIASLHLSSLNLNDNFLRGEIPETSTNDLVGELPKYLCQGNKLEHLITFVNRFSGTLPQQYGECGSLQYVRIQNNQGLTKLILSGNSFSDNFPIEICELQNLLEIDVSKNR…
>Glyma.12G002500.1.p	LRR XI	LRR XI-d	MAKSPRLFHFFQFLAMLLLTSYSIFPPCVSLTLETQALLQFKNHLKDSSNSLASWNESDSPCKFYGITCDPVSGRVTEISLDNKSLSGDIFPSLSILQSLQVLSLPSNLISGKLPSEISRCTSLRVLNLTGNQLVGAIPDLSGLRSLQVLDLSANYFSGSIPSSVGNLTGLVSLGLGENEYNEGEIPGTLGNLKNLAWLYLGGSHLIGDIPESLYEMKALETLDISRNKISGRLSRSISKLENLYKIELFSNNLTGEIPAELANLTNLQEIDLSANNMYGRLPEEIGNMKNLVVFQLYENNFSGELPAGFADMRHLIGFSIYRNSFTGTIPGNFGRFSPLESIDISENQFSGDFPKFLCENRKLRFLLALQNNFSGTFPESYVTCKSLKRFRISMNRLS…
>Glyma.12G118600.1.p	LRR XI	LRR XI-d	MCNYFSGKIPASLGDCRSLKRVRLKSNNLSGSVPDGVWGLPHLNLLELSENSLSGKISKAISGAYNLSNLLLSNNMFSGSIPEEIGMLDNLVEFAASNNNLSGRIPESVMKLSQLVNVDLSYNQLSGELNLGGIGELSKVTDLNLSHNRFDGSVPSELGKFPVLNNLDLSWNKFSGEIPMMLQNLKLTGLNLSYNQLSGDIPPFFANDKYKTSFIGNPGLCGHQLGLCDCHCHGKSKNRRYVWILWSIFALAGVVFIIGVAWFYFRYRKAKKLKVLSVSRWKSFHKLGFSKFEVSKLLSEDNVIGSGASGKVYKVVLSNGEVVAVKRLCGAPMNVDGNVGARKDEFDAEVETQGRIRHKNIMRWLWCCCNSEDQRLLVYEYMPNGSLADLLKGNNKSLL…
>Glyma.12G206800.1.p	LRR XI	LRR XI-d	MVQQLLLFLILFPFLSLPPTLSLNQDGLFLLEAKLQLSDPRNALSNWNHRDATPCNWTAVTCDAGGGVATLDLSDLQLSGPVPAAALCRLPSLSSLNLSNNDINATLPAAAFTPCAALRHLDLSQNLLSGAIPATLPDSLITLDLSSNNFSGKIPASFGQLRRLQSLSLVSNLLTGTIPSSLSKISTLKTLRLAYNTFDPGPIPNDLGNLKNLEELWLAGCNLVGPIPPSLGKLSNLLNLDLSQNNLVGYIPEQLVSGLRNIVQIELYENALSGALPRAAFANLTNLERFDASTNELTGTIPEELCGLKKLESLILYANKFEGSLPETIVKSQNLYELKLFNNSLTGSLPSGLGNNSKLQFFDVSFNRFSGEIPARLCGGGALEELILIYNSFSGRISE…
>Glyma.13G174900.1.p	LRR XI	LRR XI-d	MTNPKNQTTLSIIIIVYILFFSLATTLVSCLNQEGLYLYQLKLSLDDPDSKLSSWNSRDATPCNWYGVTCDAATNTTVTELDLSDTNIGGPFLSNILCRLPNLVSVNLFNNSINETLPSEISLCKNLIHLDLSQNLLTGPLPNTLPQLLNLRYLDLTGNNFSGPIPDSFGTFQNLEVLSLVSNLLEGTIPSSLGNVSTLKMLNLSYNPFFPGRIPPEIGNLTNLQVLWLTQCNLVGVIPTSLGRLGKLQDLDLALNDLYGSIPSSLTELTSLRQIELYNNSLSGELPKGMGNLTNLRLIDASMNHLTGRIPEELCSLPLESLNLYENRFEGELPASIADSPNLYELRLFGNRLTGKLPENLGRNSPLRWLDVSSNQFWGPIPATLCDKGALEELLVIYN…
>Glyma.13G235000.1.p	LRR XI	LRR XI-d	MLQLLPVFLLLLLEQASLISGLNQDGLYLYEWKQSLDDPDSSLSSWNNRDATPCNWAGVTCGPSNTTVTALDLSNFNLSGPFSASLLCRLPNLTSIILFNNSINQTLPLQISLCTPLLHLDLSQNLLTGFLPHTLPLLPNLLHLDLTGNNFSGPIPPSFATFPNLQTLSLVYNLLDDVVSPSLFNITTLKTLNLSFNPFLPSPIPHSLGNLTNLETLWLSGCNLVGPIPESLGNLVNLRVLDFSFNNLYGPIPSSLTRLTALTQIEFYNNSLSAEFPKGMSNLTSLRLIDVSMNHLSGTIPDELCRLPLESLNLYENRFTGELPPSIADSPNLYELRLFGNKLAGKLPENLGKNAPLKWLDVSTNRFSGGIPESLCEHGELEELLMLENEFSGEIPASL…
>Glyma.13G253300.1.p	LRR XI	LRR XI-d	MFAGGIFRYGSPTTLLFLCLVASTLSDELQLLMKFKSSIQSSNANVFSSWTQANSPCQFTGIVCNSKGFVSEINLAEQQLKGTVPFDSLCELQSLEKISLGSNVYLHGSISEDLRKCTNLKQLDLGNNSFTGEVPDLSSLHKLELLSLNSSGISGAFPWKSLENLTSLEFLSLGDNLLEKTPFPLEVLKLENLYWLYLTNCSITGNIPLGIGNLTRLQNLELSDNHLSGEIPPDIVKLQRLWQLELYDNYLSGKIAVGFGNLTSLVNFDASYNQLEGDLSELRSLTKLASLHLFGNKFSGEIPKEIGDLKNLTELSLYGNNFTGPLPQKLGSWVGMQYLDVSDNSFSGPIPPHLCKHNQIDELALLNNSFSGTIPETYANCTSLARFRLSRNSLSGVVP…
>Glyma.13G294100.1.p	LRR XI	LRR XI-d	MLQQLLLFLLLSLPPTLSLNQDGLFLLQAKLQLSDPQNALSDWNHRDATPCNWTAVTCDAATGGVATLDFSNLQLSGPVPATTLCRLPSLASLNFSYNNLNATLPAAAFSACAALLHLDLSQNLLSGAIPATLPDSLVTLDLSCNNFSGDIPASFGQLRQLQSLSLVSNLLAGTLPSSLGNISTLKILRLAYNTFDAGPIPKEFGNLKNLEELWLAGCSLVGPIPPSLGRLSNLLNLDLSQNNLVGDIPEQLVSGLRNIVQIELYENSLSGALPRAAFTNLANLERFDASTNELTGTIPEELCGLKKLGSLNLYENKLEGSLPETIVKSLNLYELKLFNNSLTGSLPSGLGKNSKLQSLDVSYNRFSGEIPARLCDGGALEELILIYNSFSGRIPETLE…
>Glyma.14G144300.1.p	LRR XI	LRR XI-d	MTKMPFTFVKFPFHILLFLVLSLPSPVISQDQQTTLLGIKRQFGDPPALRSWKSSSPPCAWPEIRCSGGFVTELHLAGKNISAVQLPAAICDLAHLAHLNLSDNNIAGQFPAFLSNCSNLKLLDLSQNYLAGPIPNDIAKFKTLNYLDLGGNSFSGDIPAAIGAVSELRTLLLYRNEFNGTFPSEIGNLTNLEVLGLAYNSFVNQTPFEFGNLKNLKTLWMPMCNLIGAIPESFANLSSLELLDLSFNFLTGNIPNGLFALRNLQFLYLYHNGLSGEIPVLPRSVRGFSLNEIDLAMNNLTGSIPEFFGMLENLTILHLFSNQLTGEIPKSLGLNPTLTDFKVFGNKLNGTLPPEFGLHSKIVSFEVANNQLSGGLPQHLCDGGVLKGVIAFSNNLSGE…
>Glyma.16G078800.1.p	LRR XI	LRR XI-d	MTVPFYYCYYLSIFLILSHVHSQTQLQDQEHAVLMNIKRHLKNPSFLSHWTTSNTASHCTWPEITCTSDYSVTGLTLVNSNITQTLPPFMCDLKNLTLVNFSRNFIPGEFPTFLYKCSKLVYLDLEMNDFSGTIPDDIDNLVNLQHLNLGSTSFSGDIPASIGRLKELKMLQLHYCLFNGTFPYESIANLFDLEFLDMSSNLVLPPSKLSSSLTRLKKLKFFHMYSSNLFGEIPETIGEMVALENLDLSRSNLTGHIPRGLFMLKNLSTLYLFQNKLSGEIPGVVEASNLTEIDLAENNLEGKIPHDFGKLQKLTLLSLSLNNLSGEIPQSVGRIPSLIYFQVMFNNLSGILPPDFGLYSELKTFLVANNSFTGRLPENLCYHGQLLNLTTYDNYLSGE…
>Glyma.16G078900.1.p	LRR XI	LRR XI-d	MELFTPPCLKLLFHSLVILFLLFNHANTQSQSQLHDQERATLLKIKEYLENPEFLSHWTTSSSSSHCSWQEIKCSNGSVTGLTLSNSSITQTIPSFVCDLKNLTIVDFYNNLIPGEFPTSLYNCSKLEYLDLSQNNFVGSIPHDIGNLSNYLKYLNLGYTNFSGDIPASIGRLKELRNLQLQNNLLNGTFPAEIGNLSNLDTLDLSSNNMLPPSKLHGDWTRLNKLKVFFMFQSNLVGEIPQTIGNMVALERLDLSQNNLSGPIPSGLFMLENLSIMFLSRNNLSGEIPDVVEALNLTIIDLTRNVISGKIPDGFGKLQKLTGLALSMNNLQGEIPASIGLLPSLVDFKVFFNNLSGILPPDFGRYSKLETFLVANNSFRGNLPENLCYNGHLLNISAY…
>Glyma.16G210500.1.p	LRR XI	LRR XI-d	MTIPLIQLCLEFPCHIFLVLFFLLGHTSSQSLYDQEHAVLLNIKQYLQDPPFLSNWTSTSSSHCSWPEIICTTNSVTSLTLSQSNINRTIPSFICGLTNLTHLDFSFNFIPGGFPTPLYNCSKLEYLDLSGNNFDGKVPHDIDQLSANLQYLNLGSTNFHGDVPSSIAKLKQLRQIKLQYCLLNGSVAGEIDDLSNLEYLDLSSNFMFPEWKLPWNLTKFNKLKVFNLYGTNLVGEIPENIGDMVALDMLDMSNNSLAGGIPSGLFLLKNLTSLRLYANSLSGEIPSVVEALNLANLDLARNNLTGKIPDIFGKLQQLSWLSLSLNGLSGVIPESFGNLPALKDFRVFFNNLSGTLPPDFGRYSKLETFMIASNSFTGKLPDNLCYHGMLLSLSVYDNN…
>Glyma.01G083200.1.p	LRR XII	LRR XII-a	MAVKRVALRPEHNQGGFARLCVVVTGAIPSFLGNISSLTHFSMAINNLKGDIPQEICRLKSLTFVTLDINKLSGTIPSCLYNMSSLTVISVAINHFYGSLPPNMFHTLPNLQIFYIDGNRISGPIPPSITNASILSILHIDDNYFTGQVSSMGKLQYLYHLEFSNNNLGDNSTNDLEFLKSLTSCSHLPNSLGNLSTQLSQLYLGSNQILGKIPLAIGNLVDLILLTIYNNHIDDIIQTTFGKFQNIQVLDLSENKLSGEIVAFIGNPTQLFFFNVAENLLEGNIPPSIEIFNLSNLTNLLDLSQNSLSGNIPKEVDNLKNLDWLDMSENHLTGNSLQGSIPSSLATLKSLQHLDLSRLSGSIPNVLQNIFFLEYFSVSFNLLDGEVPTKGVFQNASGF…
>Glyma.02G100500.1.p	LRR XII	LRR XII-a	MEIRGVTMVMLLLSQKAVNNFGGHLPNSLGNLSTQLSQLYLGNNQMFGKIPSEIGNLVNLFVLSILYNHFEGIIPSAFGKLQKMQALELSGNKLSGVIPTSIGHFSRLFYLGLGENMLEGNILPSIGTCQKLQYLNLSHNNLRGAIPLEIFNLSSLTDALAVSQNSLSGSIPKEVGKLKHIDLLDVSENHQSGLQRLDLSQNHLFGSIPNVLQNISSLEYLNVSFNMLDGEVPTEGVFRNLVQILTCSSTDYNGQEFKALIFYLEQWLHPWTLTTEHPRTLNLDQRLNIIIDVASALHYLHHECEQPIIHCDLKPSNVLLDDDMVAHVNDFGIARLLSTINGTPSKQTSTIGIKGTVGNKYEMGSDVSINGDMYSFGILVLEMLTGRKLTDEIFEDGQN…
>Glyma.02G206300.1.p	LRR XII	LRR XII-a	MSELSSENSNKKSENALSDEESCIKQTSIVLHGKENAGIVNGKNSLISFMSGIVSDPQNALKSWKSPGVHVCDWSGVRCNNASDMIIELDLSGGSLGGTISPALANISSLQILDLSGNYFVGHIPKELGYLVQLGQLSLSGNFLQGHIPSEFGSLHNLYYLNLGSNHLEGEIPPSLFCNGTSLSYVDLSNNSLGGEIPLNKECILKDLRFLLLWSNKLVGQVPLALAYSTKLKWLDLELNMLSGELPFKIVSNWPQLQFLYLSYNNFTSHDGNTNLEPFFASLVNLSHFQELELAGNNLGGKLPHNIGDLPTSLQQLHLEKNLIYGSIPPQIGNLVNLTFLKLSSNLLNGSIPPSLGHMNRLERIYLSNNSLSGDIPSILGDIKHLGLLDLSRNKLSGP…
>Glyma.03G096600.1.p	LRR XII	LRR XII-a	NETDQLALLKFRESISTDPYGIFLSWNNSAHFCNWHGIICNPTLQRVTELNLLGYKLKGTISPHVGNLSYMRSLDLGNNSFYGKIPQELGQLSRLQILYVDNNTLVGKIPTNLASCTRLKVLDLGGNNLIGKIPMKFGSLQKLQQLVLSKNRLIGGIPSFIGNFSSLTDLWVGDNNLEGHIPQEMCSLKSLTNVYVSNNKLSGTFPSCLYNMSSLSLISATNNQFNGSLPPNMFYTLPNLQELYIGGNQISGPIPPSITNASILTELDIGGNHFMGQVPRLGKLQDLQYLSLTFNNLGDNSSNDLEFLESLTNCSKLQILVISYNNFGGHLPNSLGNLSTQLSELYLGGNQISGEIPEELGNLLIGLILLTMENNNIGGIIPTTFGMFQKMQLLDLSAN…
>Glyma.04G123200.1.p	LRR XII	LRR XII-a	VIKNVLSIFEIDANHFMGQLQSLNLSQNNLTETIPLEVFSFSSLTNSLDLSQNSLSGSIPKEVGNLKNINYLDMSENHASLRGLQELDLSQNYLSGTTPNVPTGGVLGNASGLVVTGNSKLRGVFLNCIYHNAPLHNRTNGFSTSSLIGSGNFSFVYKGTLELEDKVVAIKVLNLHKKGAHKSFIAECNALKNIKHRNLVQALTCCSNTDYKGQGFKALEMCPRTLSANCKGPRTLNLDQRLNIMIDVASTLHYLHHECEQSIIHCDLKPRNVLNDDMIAHVSDFCIARLLSTINGTTSKQTSIIGIKGTIGYAPPEYGMGSEVSMNSDMYSFEVLLLEMLTGRRPTDQIFEDGPNMHNFVENSYPDNLFHILDPSLVPKPEEATIQEENSQNLTPTVA…
>Glyma.04G230300.1.p	LRR XII	LRR XII-a	MWTQTEMPFFLSNPKWPSDSNHCTWYGVTCSKVGSRVHSLTLPGPALYGKLPPQLSNLTYLHTLDLSNNYFHGQNPQEFSHLNPELIFDVLIIYNDLRGKLPPSFSNLLSLKNLALARNGFVGEIPAQLGNLHYLSYLQLSELFQLNLNNRSGYLPQNFGHVLPNLKNISLASNRFEGLIPNFISNASHLQYIDLAHNNFHGPIPMINNLKNLTHLILGNNFFSSTTSFNFQFFDSLRNSTKLQILMVNDNHLAGELPSSVANLSGNIQQFCVANNLLTGTLPQGMEKFKNLISFNRLSGEIPDIFGNFTNFYILAMGYNQFSGRIHTTIGQSKRLTDLDLGMNRLAGTIPRFFGFLVKIMTQLETMVLSGNQLSGNIPKEIEGLSSFKWLLMAGNKFN…
>Glyma.04G230500.1.p	LRR XII	LRR XII-a	MIYNIRHILLLFFLLHNFHDILCNNDTDKDVLLSFKSQVSDPKNVLSGWSSDSNHCTWYGVTCSKVGKRVQSLTLPGLALSGKLPARLSNLTYLHSLDLSNNYFHGQIPLEFGHLLLLNVIELPYNNLSGTLPPQLGNLHRLQILDFSVNNLTGKIPPSFGNLSSLKKFSLARNGLGGEIPTELGNLHNLSTLQLSENNFSGEFPSSIFNISSLVFLSVTSNNLSGKLTQNFGTDLPNIENLFLASNRFEGVIPNSISNASHLQYIDLAHNKFHGSIPLFHNLKNLTKLILGNNFFTSTTSLNSKFFESLRNSTMLQILMINDNHLTGGLPSSVANLSGNLQQFCVANNLLAGTLPQGMEKFKNLISLSFENNSFTGELPSEIGALHNLERLAIYSNRL…
>Glyma.05G126400.1.p	LRR XII	LRR XII-a	MEKLLCFSFRVFTFSFQCLMALTLALSGTNFTTDKLALLALKSSITRDPHNFLTHNWSATTSVCNWVGVTCDAYHGRVRTLNLGDMSLSGIMPSHLGNLTFLNKLDLGGNKFHGQLPEELVQLHRLKFLNLSYNEFSGNVSEWIGGLSTLRYLNLGNNDFGGFIPKSISNLTMLEIMDWGNNFIQGTIPPEVGKMTQLRVLSMYSNRLSGTIPRTVSNLSSLEGISLSYNSLSGGIPSEIGELPQLEIMYLGDNPLGGSIPSTIFNNSMLQDIELGSSNLSGSLPSNLCQGLPNIQILYLGFNQLSGKLPYMWNECKVLTDVELSQNRFGRGSIPADIGNLPVLNSIYLDENNLEGEIPLSLFNISSMRVLSLQKNKLNGSLTEEMFNQLPFLQILSLD…
>Glyma.05G128200.1.p	LRR XII	LRR XII-a	MLSLKISLTIGIVLSIASIVSHAETSLDVEIQALKAFKNSITADPNGALADWVDSHHHCNWSGIACDPPSNHVISISLVSLQLQGEISPFLGNISGLQVFDVTSNSFSGYIPSQLSLCTQLTQLILVDNSLSGPIPPELGNLKSLQYLDLGNNFLNGSLPDSIFNCTSLLGIAFNFNNLTGRIPANIGNPVNLIQIAGFGNSLVGSIPLSVGQLAALRALDFSQNKLSGVIPREIGNLTNLEYLELFQNSLSGKVPSELGKCSKLLSLELSDNKLVGSIPPELGNLVQLGTLKLHRNNLNSTIPSSIFQLKSLTNLGLSQNNLEGTISSEIGSMNSLQVLTLHLNKFTGKIPSSITNLTNLTYLSMSQNLLSGELPSNLGALHDLKFLVLNSNCFHGSI…
>Glyma.05G170600.1.p	LRR XII	LRR XII-a	MALFSELPVHFALLLLFLFLELHNLLIGVSSATLSISSDREALISFKSELSNDTLNPLSSWNHNSSPCNWTGVLCDKHGQRVTGLDLSGLGLSGHLSPYIGNLSSLQSLQLQNNQLTGVIPDQIGNLFNLRLLNMSTNMLEGKLPSNTTHLKQLQILDLSSNKIASKIPEDISSLQKLQALKLGRNSLYGAIPASIGNISSLKNISFGTNFLTGWIPSDLGRLHNLIELDLTLNNLTGTVPPVIYNLSSLVNLALAANSLWGEIPQDVGQKLPKLLVFNFCFNKFTGGIPGSLHNLTNIRVIRMASNLLEGTVPPGLGNLPFLRMYNIGYNRIVSSGVRGLDFITSLTNSTHLNFLAIDGNMLEGVIPESIGNLSKDLTKLYMGQNRFNGSIPSSIGRL…
>Glyma.06G134700.1.p	LRR XII	LRR XII-a	MIYVRHILLLFFLLDNFHDILCNHDTDRDALLSFKSQVSDPKNALSRWSSNSNHCTWYGVTCSKVGKRVKSLTLPGLGLSGKLPPLLSNLTYLHSLDLSNNYFHGQIPLEFGHLSLLSVIKLPSNNLRGTLSPQLGHLHRLQILDFSVNNLTGKIPPSFGNLSSLKNLSLARNGLGGEIPTQLGKLQNLLSLQLSENNFFGEFPTSIFNISSLVFLSVTSNNLSGKLPLNFGHTLPNLKDLILASNRFEGVIPDSISNASHLQCIDLAHNNFHGPIPIFNNLKNLTHLILGNNFFSSTTSLNFQFFDSLANSTQLQILMINDNHLAGELPSSFANLSGNLQQLCVANNLLTGTLPEGMEKFQNLISLSFENNAFFGELPSEIGALHILQQIAIYNNSLS…
>Glyma.06G220200.1.p	LRR XII	LRR XII-a	MLPFSMVLFLFITIVHSGVYGEENVTLVSEKESLVSFMSGIFSDPKNVLKSWKSPSVHVCNWYGVRCNNASDNKIIELALNGSSLGGTISPALANLSYLQILDLSDNFLVGHIPKELGYLIQLQQLSLSGNFLQGEIPSELGSFHNLYYLNMGSNQLEGEVPPSLFCNGSSTLRYIDLSNNSLGGQIPLSNECILKELRFLLLWSNNFVGHVPLALSNSRELKWFDVESNRLSGELPSEIVSNWPQLQFLYLSYNGFVSHDGNTKLEPFFSSLMNLSNMQGLELAGNNLGGKLPQNIGDLLPSSLLQLHLEDNLIHGSIPSNIANLVNLTLLNFSSNLLNGSIPHSLCQMGKLERIYLSNNSLSGEIPSTLGGIRRLGLLDLSRNKLSGSIPDTFANLT…
>Glyma.07G147800.1.p	LRR XII	LRR XII-a	MNHPCANSKSLLLQVLNGCLLLCMILIKDSAIAAIPTGNETDLQALVHFKSKIVEDPFNTMSSWNGSINHCNWIGITCSNISNGRVTHLSLEQLRLGGTLTPFIGNLTFLTTVNLLNNSFHGEFPQEVGRLLYLQYLNFSINNFGGSFPSNLSHCTNLRVLAAGLNNLTGTIPTWIGNLSSLSRVSFGLNNFIGRIPHEVGLLSSLTSLVLYGNYLTGTVPSSIYNISSLYYFTFTQNHLHGTLPADVGFTLPNIQVFAGAVNNLTGSVPASLLNASKLEILDFSLNGLTGTLPKNLGVLYRLTRLSFEHNRLGTGKTDDLSFLDSLVNCTALQVLRLGVNNFGGVLPKSIANFSSQLHTFALNSNRIHGNIPAGIGNLANLALIGLEGNELTSSVPDA…
>Glyma.07G155800.1.p	LRR XII	LRR XII-a	MMSSVVCPTCLAWFLLFTSNLWSQNTITTYALGNETDHFALLKFKESISHDPFEVLNSWNSSSNFCKWHGVTCSPRHQRVKELNLRGYHLHGFISPYIGNLSLLRILLLNDNSFYGEVPQELDRLFRLHVLNFADNTLWGEFPINLTNCSKLIHLSLEGNRFIGEIPRKIGSFSNLEELLIGRNYLTRQIPPSIGNLSSLTCLSLRSNKLEGNIPKEIGYLKNLRILRVSDNKLSGYIPLSLYNLSSLNVFIITKNQFNGSFPVNLFLTLPNLNFFAVGANQFSGSIPTSITNASGIQTLDIGNNLLVGQVPSLGKLKDISILQLNLNKLGSNSSNDLQFFKSLINCSQLEILDIGDNNFGGPFPSFVGNYSITLTQLIVGRNHFFGKIPMELGNLVNL…
>Glyma.08G083300.1.p	LRR XII	LRR XII-a	MLSLKISLTIGIVLSIVSIVSHAETSLDVEIQALKAFKNSITGDPSGALADWVDSHHHCNWSGIACDPSSSHVISISLVSLQLQGEISPFLGNISGLQVLDLTSNSFTGYIPAQLSFCTHLSTLSLFENSLSGPIPPELGNLKSLQYLDLGNNFLNGSLPDSIFNCTSLLGIAFTFNNLTGRIPSNIGNLVNATQILGYGNNLVGSIPLSIGQLVALRALDFSQNKLSGVIPREIGNLTNLEYLLLFQNSLSGKIPSEIAKCSKLLNLEFYENQFIGSIPPELGNLVRLETLRLYHNNLNSTIPSSIFQLKSLTHLGLSENILEGTISSEIGSLSSLQVLTLHSNAFTGKIPSSITNLTNLTYLSMSQNLLSGELPPNLGVLHNLKFLVLNSNNFHGSI…
>Glyma.08G128800.1.p	LRR XII	LRR XII-a	MALFSHFLVHFALLLIFLPLELHNLLIGVSSATLSITTDREALISFKSQLSNENLSPLSSWNHNSSPCNWTGVLCDRLGQRVTGLDLSGYGLSGHLSPYVGNLSSLQSLQLQNNQFRGVIPDQIGNLLSLKVLNMSYNMLEGKLPSNITHLNELQVLDLSSNKIVSKIPEDISSLQKLQALKLGRNSLFGAIPASLGNISSLKNISFGTNFLTGWIPSELGRLHDLIELDLSLNHLNGTVPPAIYNLSSLVNFALASNSFWGEIPQDVGHKLPKLIVFCICFNYFTGRIPGSLHNLTNIQVIRMASNHLEGSVPPGLGNLPFLCTYNIRYNWIVSSGVRGLDFITSLTNSTHLNFLAIDGNMLEGVIPETIGNLSKDLSTLYMGQNRFNGSIPSSIGRL…
>Glyma.08G128900.1.p	LRR XII	LRR XII-a	MALFSHFLVHFALLLIFLPLELHNLLIGVSSATLSITTDREALISFKSQLSNETLSPLSSWNHNSSPCNWTGVLCDRLGQRVTGLDLSGFGLSGHLSPYVGNLSSLQSLQLQNNQFRGVIPDQIGNLLSLKVLNMSSNMLEGKLPSNITHLNELQVLDLSSNKIVSKIPEDISSLQKLQALKLGRNSLYGAIPASLGNISSLKNISFGTNFLTGWIPSELGRLHDLIELDLILNNLNGTVPPAIFNLSSLVNFALASNSFWGEIPQDVGHKLPKLIVFNICFNYFTGGIPGSLHNLTNIQVIRMASNHLEGTVPPGLGNLPFLKMYNIGYNRIVSSGVRGLDFITSLTNSTHLNFLAIDGNMLEGVIPETIGNLSKDLSTLYMGQNRFNGSIPSSIGRL…
>Glyma.09G050300.1.p	LRR XII	LRR XII-a	MKCFSLLLFAFWSIYIHLFSLFSLNSLWFISNITVFASGNEIDHLALINFKKFISTDPYGILFSWNTSTHFCNWHGITCNLMLQRVTELNLQGYKLKGSISPHVGNLSYMTNFNLEGNNFYEKIPKELGRLSRLQKLSIENNSLGGEIPTNLTGCTHLKLLNLGGNNLTGKIPIEIGSLQKLTYLSLYMNQLTGGIPSFIGNLSSLIVFSVDTNNLEGDIPQEICHLKNLTEVELGINKLSGTLPSCLYNMSSLTTISASVNQLRGSLPPNMFHTLPNLQELYIGGNHISGPIPPSITNASALLVLDINSNNFIGQVPSLRKLQDLQRLSLPVNNLGNNSTNGLEFIKSLANCSKLQMLAISYNDFGGHLPNSLGNLSTQLSQLYLGGNWISGEIPASI…
>Glyma.09G216400.1.p	LRR XII	LRR XII-a	MKYISLMLLAFWSINIHLFSLFTLNTLWFSSNMTVIASGNETDHLALFNFKKSISNDPYGILFSWNTSTHFCNWHGITCNLMLQRVTELNLDGYQLKGFISPHVGNLSYMRNLSLSNNNFHGKIPQELGRLSQLQHLSIENNSLGGEIPTNLTGCTHLNSLFSYGNNLIGKIPIEIVSLQKLQYLSISQNKLTGRIPSFIGNLSSLIVLGVGYNNLEGEIPQEICRLKSLKWLSTGINKLTGTFPSCLYNMSSLTVLAATENQLNGTLPPNMFHTLPNLRVFEIGGNKISGPIPPSITNTSILSILEIGGHFRGQVPSLGKLQNLQILNLSPNNLGNNSTNDLEFLNSLTNCSKLQVLSIAHNNFGGQLPNSLGNLSTQLSELALGGNQISGKIPTELG…
>Glyma.09G217200.1.p	LRR XII	LRR XII-a	MGSISNDPHQIFASWNSSTHFCKWRGVTCNPMYQRVTQLNLEGNNLQGFISPHLGNLSFLTSLNLGNNSFSGKIPQELGRLLQLQNLSLTNNSLEGEIPTNLTSCSNLKVLHLSGNNLIGKIPIEIGSLRKLQAMSLGVNNLTGAIPSSIGNLSSLISLSIGVNYLEGNLPQEICHLKNLALISVHVNKLIGTFPSCLFNMSCLTTISAADNQFNGSLPPNMFHTLPNLREFLVGGNHFSAPLPTSITNASILQTLDVGKNQLVGQVPSLGKLQHLWFLSLYYNNLGDNSTKDLEFLKSLANCSKLQVVSISYNNFGGSLPNSVGNLSTQLSQLYLGGNQISGKIPAELGNLVSLTILTMEINHFEGSIPANFGKFQKLQRLELSRNKLSGDMPNFIGN…
>Glyma.09G217500.1.p	LRR XII	LRR XII-a	MKNSSLMLLAFWSVYVHLFCLFMLNSLCFIPNMTTFASRNEIDHLALLKFKESISTDPYGIFLSWNTSNHFCNWPGITCNPKLQRVTQLNLTGYKLEGSISPHVGNLSYMIKLNLATNSFHGKIPQELGRLSHLQQLSVANNLLAGEIPTNLTGCTDLKILYLHRNNLIGKIPIQIGSLQKLEQLSTSRNKLTGGIPSFTGNLSSLTLLDIGNNNLEGDIPQEICLLKSLTFLALGQNNLTGTLPPCLYNMSSLTMISATENQLNGSLPPNMFHTLSNLQEFYIAVNKISGPIPPSITNASIFFLALEASRNNLTGQIPSLGKLQYLDILSLSWNNLGDNSTNDLDFLKSLTNCSNLHMISISYNNFGGHLPNSLGNLSSQLSLLYLGGNQISGEIPAA…
>Glyma.13G268100.1.p	LRR XII	LRR XII-a	MKPFSLNMLQVFWFLVIPLNSPWLCQNTVVYANAMLGNETDHLALLKFKESISSDPYGIMKSWNSSIHFCKWHGISCYPMHQRVVELNLHGYQLYGPILPQLGNLSFLRILKLENNSFNGKIPRELGHLSRLEVLYLTNNSLVGEIPSNLTSCSELKDLDLSGNNLIGKIPIEIGSLQKLQYFYVAKNNLTGEVPPSIGNLSSLIELSVGLNNLEGKIPQEVCSLKNLSLMSVPVNKLSGTLPTCLYNLSSLTLFSVPGNQFSGSLSPNMFHTLPNLQGISIGGNLFSGPIPISITNATVPQVLSFSGNSFTGQVPNLGKLKDLRWLGLSENNLGEGNSTKDLEFLRSLTNCSKLQMLSISYNYFGGSLPNSVGNLSIQLSQLYLGSNLISGKIPIELG…
>Glyma.13G371200.1.p	LRR XII	LRR XII-a	MVFLQTLLFFLLLVVTTFGQSITPRRHHPHPSHSLLTDKAALLEFRKTIISDPHSSLANWDEAVHVCNFTGVVCDKFHNRVTRLILYDKGLVGLLSPVLSNLTGLHYLEIVRSHLFGIIPPEFSNLRRLHSITLEGNNLHGSIPESFSMLSKLYFFIIKENNISGSLPPSLFSNCTLLDVVDFSSNSLTGQIPEEIGNCKSLWSISLYDNQFTGQLPLSLTNLTLQNLDVEYNYLFGELPTKFVSSWPNLLYLHLSYNNMISHDNNTNLDPFFTALRNNSNLEELELAGMGLGGRFTYTVAGQLTSLRTLLLQENQIFGSIPRSLANLSRLFILNLTSNLLNGTISSDIFFSLPKLEQLSLSHNLFKTPIPEAIGKCLDLGLLDLSYNQFSGRIPDSLG…
>Glyma.14G060300.1.p	LRR XII	LRR XII-a	MALTLVMFLLSLVSQSMVSMMPGTVGHSLSAESDKVALLALKQKLTNGVFDALPSWNESLHLCEWQGVTCGHRHMRVTVLRLENQNWGGTLGPSLANLTFLRKLILSNIDLHAQIPTQIDRLKMLQVLDLSHNNLHGQIPIHLTNCSKLEVINLLYNKLTGKLPWFGTGSITKLRKLLLGANDLVGTITPSLGNLSSLQNITLARNHLEGTIPHALGRLSNLKELNLGLNHLSGVVPDSLYNLSNIQIFVLAKNQLCGTLPSNMQLAFPNLRDFLVGGNNFNGSFPSSISNITGLHVFDISLNGFSGSIPPTLGSLNKLTRFHIAYNSFGSGRAQDLDFLSSLTNCTQLHKLILEGNQFGGVLPDLIGNFSANLTLLDIGKNQISGMIPEGIGKLIGLT…
>Glyma.14G060400.1.p	LRR XII	LRR XII-a	MVSMMPGTVGHALSAESDKVALLALKQKLTNGVFDALPSWNESLHLCEWQGVTCGHRHMRVTVLHLENQNWGGTLGPSLANLTFLRKLILSNIDLHAQIPTQIGRLKRLQVLDLSHNNLHGQIPIHLTNCSKLEVINLLYNKLTGKLPSWFGTGSITKLRKLLLGANDLVGTITPSLGNLSSLQNITLARNHLEGTIPHALGRLSNLKELNLGLNHLSGVVPDSLYNLSNIQIFVLGENQLCGTLPSNMQLAFPNLRYFLVGGNNFNGSFPSSISNITGLLKFDISSNGFSGSIPPTLGSLNKLKRFHIAYNSFGSGRAQDLDFLSSLTNCTRLNILILEGNQFGGVLPDLIGNFSANLTLLDMGKNQISGMIPEGIGKLIGLTEFIMGDNYLEGTIPG…
>Glyma.15G202700.1.p	LRR XII	LRR XII-a	MKHFSLVSLVFWSIYVHLFSLLTLNLLWFNPNMIAFASGNDTDYLALLKFRESISSDPLGILLSWNSSSHFCNWHGITCNPMHQRVTKLDLGGYKLKGSISPHIGNLSYMRIFNLNKNYLYGNIPQELGRLSQLQNFSVGNNSLEGKIPTNLTGCTHLKLLNLYGNNLIGKIPITIASLPKLQLLNVGNNKLTGGIPPFIGNLSALLYLSVESNNIEGDVPHEMCQLNNLIRIRMPVNKLTGTFPSCLYNVSSLIEISATDNQFHGSLPPNMFHTLPNLQRFYVALNQISGSIPPSIINVSKLSVLEISGNQFTGQVPPLGKLRDLFHLRLSWNKLGDNSANNLEFLKSLTNCSRLEMLSIADNNFGGHLPNSLGNLSTQLSQLNLGGNQISGEIPETI…
>Glyma.17G071700.1.p	LRR XII	LRR XII-a	MLLFTIFRLTVFLIFFLGTVQSRVLHGKENAGIVNGKKSLISFMSGIVSDPQNALESWKSPGVHVCDWSGVRCNNASDMIIELDLSGSSLGGTISPALANISSLQILDLSGNCLVGHIPKELGYLVQLRQLSLSGNFLQGHIPSEFGSLHNLYYLDLGSNHLEGEIPPSLFCNGTSLSYVDLSNNSLGGQIPFNKGCILKDLRFLLLWSNKLVGQVPLALANSTRLKWLDLELNMLSGELPSKIVSNWPQLQFLYLSYNNFTSHDGNTNLEPFFASLVNLSHFQELELAGNNLGGKLPHNIGDLIPTSLQQLHLEKNLIYGSIPSQIGNLVNLTFLKLSSNLINGSIPPSLSNMNRLERIYLSNNSLSGEIPSTLGAIKHLGLLDLSRNKLSGSIPDSF…
>Glyma.18G199200.1.p	LRR XII	LRR XII-a	MGSSYVFQFLCGILLLLCMSTCQDSATAASTLQGNETDLHTLLDFKSRIVHDPFHIMSLWNDSIHHCNWLGITCNNSNGRVMYLILSDMTLSGTLPPSIGNLTFLTRLNLRNSSFHGEFPHEVGLLQYLQHINISYNSFGGSIPSNLSHCTELSILSAGHNNYTGTIPAWIGNSSSLSLLNLAVNNLHGNIPNEIGQLSRLTLLALNGNYLSGTIPGTIFNISSLFFFTVSQNHLHGNIPADVGYTFPNLETFAGGVNSFTGTIPESLSNASRLEILDFAENGLTGTLPKNIGRLPLLKRLNFDDNRLGTGKAGDLNFLASLVNCTALKVLGLSDNSFGGELPSTIANLSTQLTSLTLGGNGIHGSVPIGIRNLVNLTFLGLEENNLSGFVPHTIGMLR…
>Glyma.02G269200.1.p	LRR XII	LRR XII-b	MALHNAASRTIICEHSSLTSEANMMMSTKLVSFQLIIIFTFFCSLLRLSYLEVSGISFANATVMVGYEAAEDEDIEAISALLKWKANLDNQSQAFLSSWSTFTCPCKWKGIVCDESNSVSTVNVSNFGLKGTLLSLNFPSFHKLLNLDVSHNFFYGSIPHQIGNMSRISQLKMDHNLFNGFIPPTIGMLTNLVILDLSSNNLSGAIPSTIRNLTNLEQLILFKNILSGPIPEELGRLHSLTIIKLLKNDFSGSIPSSIGDLANLRTLQLSRNKLHGSIPSTLGNLTNLNELSMSRNKLSGSIPASVGNLVYLQKLHLAENELSGPIPSTFRNLTNLTFLLLHMNNLSGSFSTAISNLTNLINLQLSSNHFTGPLPQHIFGGSLLYFAANKNHFIGPIPT…
>Glyma.03G023700.1.p	LRR XII	LRR XII-b	MANCVCSLLIMVLYVMLLPSIIVTSIAPSSNYTSTNEEHQALLQSGWWYAYQNISDHCYWDGVFCNEAGSVTQIYPDYLSIPPLEELRRIQKLNVSAFPNLVYLDLNGMALTGTIPKEISTLTKLTYLVLSNNCLQGSIPVEIWNLTQLVELYLDNNSLTGSIPSTLGRLKNLVFLILDSNHIQGELMPKAFSNLTQLKHLDVSRNSLSGVIPSTLGELKNLEHLSLYSNKFEGLLPMEVGNLTQLKELYLSNNSLTGSIPSTLSQLENLTYLFLDSNHIEGRLMPKTLSNLTELKHLDVSWNSLRGVIPSTLGELKNLVKLYLQSNQFEGPLPIEVGNLTQLQELILSNNSLTGSISSSLGQLQNLTMLLLDSNHIEGKLMPKMFSNLTQLEQLDVSG…
>Glyma.03G026800.1.p	LRR XII	LRR XII-b	MFPKFEWKFQIETIISTRQDNHANCQCHIFQGVIANTMAASNSSSTNEEQEALLQSKWGGQNISNYCKWNGIVCNEAQSVTEISTTKYFYIPPTEAHIQNFNVTAFPNLIHLDLSRLGLKGKIPTEISFLKKLIYLDLSSSCLQGELPSSLSSLTQLETLNISNNFLTGVIPPTLGQLKNLTLLSLDSNQFEGHIPEELGNLRGLKQLTLSNNSLNGSIPSTLEHLIHLKVLDLSYNKIFGVIPEGISALTQLTNVQLSWNQISGFIPSGIGRIPGLGILDISNNQLEGPIPYGVLNHCSYVQLSNNSLNGSIPPQIGNISYLDLSYNDLTGNIPEGLHSVPYLNLSYNSFNDSDNSFCGFPKDSLIGNKDFQYSCSSQSSGADISLVMIIVFSTFNGM…
>Glyma.03G027200.1.p	LRR XII	LRR XII-b	MNQSSMANCVCSLLIMALYNMLLPSVIVTSMTHSSNSSTINEERQALLQSGWWNDYLNISDHCAWDAITCNEAGSVIIILGWKIPPSEELRRLQNLNMTAFPNLEVLYLYGMSLRGSIPKEISTLTKLTDLYLSNNHLQGSIPVELGSLTQLVLLSLYNNSLTGSIPSTLSQLVNLRYLLLSFNQLEGAIPAELGNLTQLIGFYLSNNSITGSIPSSLGQLQNLTILLLDSNRIQGPIPEEFGNLKSLHILYLSNNLLTSTIPPTLGRLENLTHLFLDSNQIEGHIPLELANLSNLDTLHLSQNKISGLIPPKLFQMGKMHSLYLSSNLLSGSIPIENLKCPSIATVDLSYNLLNGSIPSQIGCVNNLDLSHNFLKGEVPSLLGKNSILDRLDLSYNNL…
>Glyma.03G165700.1.p	LRR XII	LRR XII-b	MFNGSVPTEIGLISGLQILEWNNIAANGKIPSSLGQLKELWSLDLRSNFLNSTIPSELGSCTNLSFLSLAGNNLSGPLPMSLTNLAKISELGLSDNFFFGQLSASLISNWSQLISLQVQNNTFTGNISPQIGLDWKPDGNQELDLSQNRFSVPIPPTLWNLTNIQVTNLFFNEFSGTISTDIENLTSPEIFDVNTNNLYGELPETILQLNALRNFSVFTNNFTGSIPREFGKSNPSLTHVYLSNSFSGELHPDLCSDGKLVILAVNNNSFSGPLPKSLRNCSSLFRVWLDDNQLTGNIADAFGVLPAAEISWLLGDCNRLPSLNLSHNNLSGEIPFELGNLFSAQIMLDLSSNSLSGAIPQNLEKLASLEILNVSHNHLSGTIPQSFSSMLSLQSIDFS…
>Glyma.03G165800.1.p	LRR XII	LRR XII-b	MMTSFQKVHALLFHILFFIPLLPLKITSSQRTEAEALVKWKNSLSPPLPPSLNSSWSLSNLGTLCNWDAIVCDNTNTTVSQINLSDANLTGTLTTFDFASLPNLTQLNLNGNNFEGSIPSAIGKLSKLTLLDFGTNLFEGTLPYELGQLRELQYLSFYNNNLNGTIPYQLMNLPKVWHLDLGSNYFITPPDWSQYSGMPSLTHLALDLNVFTGGFPSFILECHNLTYLDISQNNWNGIIPESMYSNLAKLEYLNLTNSGLKGKLSPNLSKLSNLKELRIGNNMFNGSVPTEIGFVSGLQILELNNISAHGKIPSSLGQLRELWRLDLSINFFNSTIPSELGLCTNLTFLSLAGNNLSGPLPMSLANLAKISELGLSDNSFSGQFSAPLITNWTQIISLQ…
>Glyma.03G166300.1.p	LRR XII	LRR XII-b	MASFLKVHALLFHILFFISLLPFKITSSQITESEALVKWKNSLSPPLPSSLNSSWSLTNLGNLCNWDAIVCDNTNTTVLEINLSDANLTGTLTALDFASLPNLTQLNLTANHFGGSIPSAIGNLSKLTLLDFGNNLFEGTLPYELGQLRELQYLSFYDNSLNGTIPYQLMNLPKVWYMDLGSNYFITPPDWFQYSCMPSLTRLALHQNPTLTGEFPSFILQCHNLTYLDISQNNWNGTIPESMYSKLAKLEYLNLTNSGLQGKLSPNLSMLSNLKELRIGNNMFNGSVPTEIGLISGLQILELNNISAHGKIPSSLGQLRELWSLDLRNNFLNSTIPSELGQCTKLTFLSLAGNSLSGPLPISLANLAKISELGLSENSFSGQLSVLLISNWTQLISLQ…
>Glyma.09G119600.1.p	LRR XII	LRR XII-b	MVKTNTLLKWKASLDNKSQILLSSWGGNSPCNWLGIACDHSKFISNIHLAHIGLKGALHTLNFSLLPNILTLDMSPNSLNGSIPPQIGMLSKLTHLDLSDNYLFEPIPSQITRAVNLRELTIQFANLTGTIPNYVGNLSFLSYLSLWNCTISSTIGNLGCLLFLFLFDNYLSGSIPNEVGKLHSLHTIQLLGNNLSGSIPSSIGNLVYFESILLFGNKLSGSIPFAIGNLTKLNKLSFNFIGQLPHNIFSNGKLTNSTASNNYFTGLVPKILKICSTLGRVGLEQNQLTGNIADGFGVYPNLDYKDLSENNFYGHLSLNWGKCYNLPSLKISNNNLSASIPVELSQATNLHALRLSSNHFTGGIQEDLGKLTYLFDLSLNNNNLSENVPIQITSLKNLE…
>Glyma.09G243600.1.p	LRR XII	LRR XII-b	MVSIKILFSFVLVFLAHSSPQFACLSKTISLASAASIVTARDQAAAQNGEANALLKWKHSFNNYSQDLLSTWRGNSPCKWQGIRCDNSKSVSGINLAYYGLKGTLHTLNFSSFPNLLSLNIYNNSFYGTIPPQIGNMSKVNVLNFSLNSFHGSIPQEMWSLRSLHALDLSQCLQLSGAIPNSIANLSNLSYLDLSTAKFSGHIPPEIGKLNKLGFLRIAENNLFGHIPREIGMLTNLKLIDFSANSLSGTIPETMSNMSNLNKLYLASNSLLSGPIPSSLWNMYNLTLIHLYANNLSGSIPASIENLAKLEELALDSNQISGYIPTTIGNLKRLNDLDLSENNFSGHLPPQICLGGSLAFFAAFHNHFTGPVPKSLKNCSSIVRLRLEGNQMEGDISQD…
>Glyma.12G007000.1.p	LRR XII	LRR XII-b	MNNHTCYACFAIPATLLLVLMVLFQGTVAQTQAQTLLRWKQSLPHQSILDSWIINSTATTLSPCSWRGITCDSKGTVTIINLAYTGLAGTLLNLNLSVFPNLLRLDLKENNLTGHIPQNIGVLSKLQFLDLSTNFLNGTLPLSIANLTQVFELDLSRNNITGTLDPRLFPDGSDRPQSGLIGIRNLLFQDTLLGGRIPNEIGNIRNLTLLALDGNNFFGPIPSSLGNCTHLSILRMSENQLSGPIPPSIAKLTNLTDVRLFKNYLNGTVPQEFGNFSSLIVLHLAENNFVGELPPQVCKSGKLVNFSAAYNSFTGPIPISLRNCPALYRVRLEYNQLTGYADQDFGVYPNLTYMDLSYNRVEGDLSTNWGACKNLQVLNMAGNEISGYIPGEIFQLDQL…
>Glyma.12G007300.1.p	LRR XII	LRR XII-b	MTNHACYSCLLARLVLFLALFQGTSAQTQAQALLRWKQSLPAQSILDSWVINSTATTLTPCSWRGITCDSQGTVTIINLAYTGLAGTLLNLNLSVFPNLLRLDLKENNLTGHIPQNIGVLSKLQFLDLSTNFLNGTLPLSIANLTQVFELDLSRNDITGILDPRLFPDESDRPQSGLIGIRNLLFQDTLLGGRIPNEIGNIRNLTLLALDANNFFGPIPSSLGNCTHLSILRMSQNQLSGPIPPSIGNLTNLTDVRFQINNLNGTVPRELGNLSSLIVLHLAENNLVGELPPQVCKSGRLVNFSAAYNSFTGPIPRSLRNCPALYRVRLEYNRLTGYADQDFGVYPNLTYMDFSYNRVEGDLSANWGACKNLQYLNMAGNGVSGNIPGEIFQLDQLREL…
>Glyma.14G047900.1.p	LRR XII	LRR XII-b	MVFIKLSLIRLILCSLLSLHYSHLFTFSSFAFAAITANEVAENQEMEASESALLEWRESLDNQSQASLSSWTSGVSPCRWKGIVCDESISVTAINVTNLGLQGTLHTLNFSSFPKLLTLDISHNSFSGTIPQQIANLSSVSQLIMSANNFSGPIPISMMKLASLSILNLEYNKLSGSIPEEIGEFQNLKSLILQWNQLSGTIPPTIGRLSNLVRVDLTENSISGTIPTSITNLTNLELLQFSNNRLSGSIPSSIGDLVNLTVFEIDDNRISGSIPSNIGNLTKLVSMVIAINMISGSIPTSIGNLVNLQFFVLYENNISGVIPSTFGNLTNLEVFSVFNNKLEGRLTPALNNITNLNIFRPAINSFTGPLPQQICLGGLLESFTAESNYFTGPVPKSLK…
>Glyma.14G048100.1.p	LRR XII	LRR XII-b	MMFSKLSLLRLILCSLLSLHSSQLFTSTSFAFAAITAENQEREAAALLEWRVSLDNQSQASLSSWSSGVSPCTWKGIVCDDSNSVTAINVANLGLKGTLHSLKFSSFPKLLTLDISNNSFNGIIPQQISNLSRVSQLKMDANLFSGSIPISMMKLASLSLLDLTGNKLSGTIPSIRNLTNLEHLKLANNSLSGPIPPYIGELVNLKVLDFESNRISGSIPSNIGNLTKLGIFFLAHNMISGSVPTSIGNLINLESLDLSRNTISGVIPSTLGNLTKLNFLLVFNNKLHGTLPPALNNFTKLQSLQLSTNRFTGPLPQQICIGGSLRKFAANGNSFTGSVPKSLKNCSSLTRVNLSGNRLSGNISDAFGVHPKLDFVDLSNNNFYGHISPNWAKCPSLTS…
>Glyma.14G048300.1.p	LRR XII	LRR XII-b	MRFVRSSNSFRADNIKHEFCARKIFEDSGNDSAFSFCHYPQTKSFRFSSFAFAAITAYEGTEASAYLSGELALITKAKLLCLHGQVVWKGIVCKESNSVTAISVTNLGLKGTLHTLNFSSFPKLLTLDISYNRFSGTIPQQIANLSRVSRLIMDDNLFNGSIPISMMKLSSLSWLNLASNKLSGYIPKEIGQLRSLKYLLLGFNNLSGTIPPTIGMLANLVELNLSSNSISGQIPSVRNLTNLESLKLSDNSLSGPIPPYIGDLVNLIVFEIDQNNISGLIPSSIGNLTKLVNMSIGTNMISGSIPTSIGNLVNLMILDLCQNNISGTIPATFGNLTKLTYLLVFENTLHGRLPPAMNNLTNFISLQLSTNSFTGPLPQQICLGGSLDQFAADYNYFTG…
>Glyma.15G237200.1.p	LRR XII	LRR XII-b	MVFIFPTLLSMKLQPFWLLLVTCFCAFAMASPPSYDAFASSEIATEANALLKWKASLDNQSQASLSSWTGNNPCNWLGISCHDSNSVSNINLTNAGLRGTFQSLNFSLLPNILILNMSHNFLSGSIPPQIDALSNLNTLDLSTNKLSGSIPSSIGNLSKLSYLNLRTNDLSGTIPSEITQLIDLHELWLGENIISGPLPQEIGRLRNLRILDTPFSNLTGTIPISIEKLNNLSYLDLGFNNLSGNIPRGIWHMDLKFLSFADNNFNGSMPEEIGMLENVIHLDMRQCNFNGSIPREIGKLVNLKILYLGGNHFSGSIPREIGFLKQLGELDLSNNFLSGKIPSTIGNLSSLNYLYLYRNSLSGSIPDEVGNLHSLFTIQLLDNSLSGPIPASIGNLINL…
>Glyma.16G064100.1.p	LRR XII	LRR XII-b	MVFTFPTLLSMKLQPLSLLLVMYFCAFATSSEIASEANALLKWKASLDNHSQASLSSWIGNNPCNWLGIACDVSSSVSNINLTRVGLRGTLQSLNFSLLPNILILNMSYNSLSGSIPPQIDALSNLNTLDLSTNKLFGSIPNTIGNLSKLQYLNLSANGLSGPIPNEVGNLKSLLTFDIFTNNLSGPIPPSLGNLPHLQSIHIFENQLSGSIPSTLGNLSKLTMLSLSSNKLTGTIPPSIGNLTNAKVICFIGNDLSGEIPIELEKLTGLECLQLADNNFIGQIPQNVCLGGNLKFFTAGNNNFTGQIPESLRKCYSLKRLRLQQNLLSGDITDFFDVLPNLNYIDLSDNSFHGQVSPKWGKFHSLTSLMISNNNLSGVIPPELGGAFNLRVLHLSSNH…
>Glyma.16G064200.1.p	LRR XII	LRR XII-b	MVFTFPTLLSMKLQPLSLLLVMYFCAFATSSEIASEANALLKWKASLDNHSQASLSSWIGNNPCNWLGIACDVSSSVSNINLTRVGLRGTLQSLNFSLLPNILILNMSYNSLSGSIPPQIDALSNLNTLDLSTNKLFGSIPNTIGNLSKLQYLNLSANGLSGPIPNEVGNLKSLLTFDIFTNNLSGPIPPSLGNLPHLQSIHIFENQLSGSIPSTLGNLSKLTMLSLSSNKLTGTIPPSIGNLTNAKVICFIGNDLSGEIPIELEKLTGLECLQLADNNFIGQIPQNVCLGGNLKFFTAGNNNFTGQIPESLRKCYSLKRLRLQQNLLSGDITDFFDVLPNLNYIDLSDNSFHGQVSPKWGKFHSLTSLMISNNNLSGVIPPELGGAFNLRVLHLSSNH…
>Glyma.16G064400.1.p	LRR XII	LRR XII-b	MRLHENKLSGSIPFTIGNLSKLSVLYISLNELTGPIPTSIGNLVNLNFMLLDENKLFGSIPFTIGNLSKLSVLSISSNELSGAIPASIGNLVNLDSLFLDENKLSESIPFTIGNLSKLSVLSIYFNELTGSIPSTIGNLSNVRALLFFGNELGGNIPIEMSMLTALEGLHLDDNNFIGHLPQNICIGGTLKIFSASNNNFKGPISVSLKNCSSLIRVGLQQNQLTGDITNAFGVLPNLDYIELSDNHFYGQLSPNWGKFRSLTSLMISNNNLSGLIPPELAGATKLQRLHLSSNHLTGNIPHDLCKLPLFDLSLDNNNLTGNVPKEIASMQKLQILKLGSNKLSGLIPIQLGNLLNLLNMSLSQNNFQGNIPSELGKLKFLTSLDLGLCGNVTGLEPCS…
>Glyma.16G064800.1.p	LRR XII	LRR XII-b	MSHNSLNGTIPPQIGSLSNLNTLDLSTNNLFGSIPNTIDNLSKLLFLNLSDNDLSGTIPSEIVHLVGLHTLRIGDNNFTGSLPQEMGRLMNLRILDIPRSNISGTIPISIEKLCNLSHLDVESNDLSGNIPLRIWHMNLKHLSFAGNNFNGSIPKEIVNLRSVETLWLWKSGLSGSIPKEIWMLRNLTWLDMSQSSFSGSIPRDIGKLRNLKILRMWKSGLSGSMPEEIGKLVNLQILDLGNNSLYGFIPPEIGFLKQLGQLDLSDNFLSGEIPSTIGNLSNLYYLYLYKNSLYGSIPDGVGNLHSLSTIQLSGNSLSGAIPASIGNLVHLDSLLLDGNELSGSIPFTIGNLSKLSELFIQSNELTGPIPASIGYLVHLDSLFLDRNELSGSIPFIIGN…
>Glyma.16G064900.1.p	LRR XII	LRR XII-b	MVFIFPTLLSMKLQPLLLLLVMYFCAFAASSEIASEANALLKWKSSLDNQSHASLSSWSGNNPCIWLGIACDEFNSVSNISLTYVGLRGTLQSLNFSLLPNILTLNMSHNSLNGTIPPQIGSLSNLNTLDLSTNNLFGSIPNTIGNLSKLLFLNLSDNDLSGTIPSEIVHLVGLHTLRIGDNNFTGSLPQEIGRLMNLRILDIPRSNISGTIPISIEKLCNLSHLDVESNDLSGNIPLRIWHMNLKHLSFADNNFNGSIPKEIVNLRSIETLRLWKSGLSGSIPKEIWMLRNLTWLDMSQSSFSGSIPRDIGKLRNLKIFRMSKSGLSGSMPEEIWTLRNLEKLDISMCNLIGSIPISIGALVNLTLLSLHENQLFGHIPHEIGKLVNLQILYLGRNNL…
>Glyma.16G065000.1.p	LRR XII	LRR XII-b	MVFIIPTLLSMKLQPLLLLLVMYFCAFAASSEIASEANALLKWKSSLDNQSHASLSSWSGNNPCIWLGIACDEFNSVSNINLTNVGLRGTLQSLNFSLLPNILTLNMSHNSLNGTIPPQIGSLSNLNTLDLSTNNLFGSIPNTIGNLSKLLFLNLSYNDLSGIIPFTIGNLSKLNVLSISFNELTGPIPVSISNLVNLDSMHLHENKLSGSIPFTIGNLSKLSVLYISLNELTGPIPASIGNLVNLDFMLLDLNKLSGSIPFTIGNLSKLSVLSISFNELIGPIPASIGNLVHLDSLFLEENKLSGSIPFTIGNLSKLSGLYISLNELTRPIPASIGNLVNLDSMHLFKNKLSGSIPFTIGNLSKLSELYIFLNELTGPIPASIGNLVNLDFMDLHENK…
>Glyma.16G065400.1.p	LRR XII	LRR XII-b	MVFIFPTLLSMKLQPLLLLLVMYFCAFAASSEIASEANALLKWKSSLDNQSRASLSSWSGNNPCIWLGIACDEFNSVSNINLTNVGLRGTLQNLNFSLLPNILTLNMSHNSLNGTIPPQIGSLSNLNTLDLSTNNLFGSIPNTIGNLSKLLFLNLSDNDLSGTIPSEIVHLVGLHTLRIGDNNFTGSLPQEIGRLMNLRILDIPRSNISGTIPISIEKLSILSHLDVESNNLSGNIQLRIWHMNLKHLSFAGNNFNGSIPKEIVNLRSIETLWLWKSGLSGSIPKEIWMLRNLTWLDMSQSSFSGSIPRDIGKLRNLKILRMWKSGLSGSMPEEIWTLRNLEQLDIRMCNLIGSFPISIGALVNLTLIMLHENKLFGHIPHEIGKLVNLQVLDLGNNNL…
>Glyma.16G065500.1.p	LRR XII	LRR XII-b	MVFIFPTLLSMKLQPLLLLLVMYFCAFAASSEIASEANALLKWKSSLENQSHASLSSWSGNNPCNWFGIACDEFCSVSNINLTNVGLRGTLQSLNFSLLPNIFTLNMSHNSLNGTIPPQIGSLSNLNTLDLSINNLFGSIPNTIGNLSKLLFLNLSDNDLSGTIPFTIGNLSKLSVLSISFNELTGPIPASIGNLVNLDDIRLHENKLSGSIPFTIGNLSKLSVLSISFNELTGSIPSTIGNLSKVRTLRFIGNELGGKIPIELSMLTALESLQLAGNNFIGHLPQNICIGGTLKNFAAENNNFIGPIPVSLKNCSSLIRVRLQRNQLTGDITDAFGVLPNLDYIELNMSLSQNSINAETSNFEEIASMQKLQILKLGSNKLSGLIPKQLGNLLNLLNM…
>Glyma.16G065600.1.p	LRR XII	LRR XII-b	MVFIFPTLLSMKLQPLLLLLVMYFCAFAASSEIASEANALLKWKSSLDNQSHASLSSWSGNNPCNWFGIACDEFNSVSNINLSNVGLRGTLQNLNFSLLPNILTLNMSHNSLNGTIPPQIGSLSNLNTLDLSTNNLFGSIPNTIGNLSKLLFLNLSDNDLSGTIPSEIVHLVGLHTLRIGDNNFTGSLPQEIGRLMNLRILDIPRSNISGTIPISIEKLSILSHLDVESNNLSGNIPLRIWHMNLKHLSFAGNNFNGSIPKEIVNLRSIETLWLWKSGLSGSIPKEIWMLRNLTWLDMSQSSFSGSIPRDIGKLRNLKILRMWESGLSGSMPEEIWTLRNLEQLDIRMCNLIGSFPISIGALVNLTLIRLHYNKLFGHIPHEIGKLVNLQVLDLGNNNL…
>Glyma.16G065700.1.p	LRR XII	LRR XII-b	MVFIFPTLLSMKLQPLLLLLVMYFCAFAASSEIASEANALLKWKSSLDNQSHASLSSWSGNNPCIWLGIACDEFNSVSNINLTYVGLRGTLQSLNFSLLPNILTLNMSHNSLNGTIPPQIGSLSNLNTLDLSTNNLFGSIPNTIGNLSKLLFLNLSDNDLSGTIPSEIVHLVGLHTLRIGDNNFTGSLPQEIGRLMNLRILDIPRSNISGTIPISIEKLCNLSHLDVESNDLSGNIPLRIWHMNLKHLSFAGNNFNGSIPEEIVNLRSIETLWLWKSGLSGSIPKEIWMLRNLTWLDMSQSSFSGSIPRDIGKLRNLKILRMSKSGLSGYMPEEIGKLVNLQILDLGYNNLSGFIPPEIGFLKQLGQLDLSDNFLSGEIPSTIGNLSNLYYLYLYKNSL…
>Glyma.18G198000.1.p	LRR XII	LRR XII-b	MVFIFPTFHSMKLLSFWLLLIVMRFGAFIMATSLLATASSASLTLQHSEANALLKWKASLDNQSQALLSSWGGNSPCSNWLGIACDHSKSVSNITLRGIGLTGTLQTLNFSSLPNILILDMSHNSLNGSIPPQIGVLSQLTHLGLGVNNLSGPIPSTIGNLTKLTKLSLRSNKLSGPIPSTIGNLTKLSTLALFSNKLSGNIPIELNKLSNLKILSFSYNNFIGPLPHNICISGKLMNFTANDNFFTGPLPKSLKNCSSLVRLRLDQNQLTGNIADDFGVYPNLDYIDLSENKLYGHLSQNWGKCYKLTSLKISNNNLSGSIPVELSQATNLHVLHLTSNHFTGGIPEDLGKLTYLFDLSLDNNNLSRNVPIQIASLKNLKTLKLGANNFIGLIPNHLG…
>Glyma.18G198800.1.p	LRR XII	LRR XII-b	MMFIFPTLQSMKLPSFWLLLIVMLFCAFTVATSRHATIPSSASLTLQQTEANALLKWKASLHNQSQALLSSWGGNSPCNWLGIACDHTKSVSNINLTRIGLRGTLQTLSFSSLPNILTLDMSNNSLNGSIPPQIRMLSKLTHLNLSDNHLSGEIPFEITQLVSLRILDLAHNAFNGSIPQEIGALRNLRELTIEFVNLTGTIPNSIENLSFLSYLSLWNCNLTGAIPVSIGKLTNLSYLDLTHNNFYGHIPREIGKLSNLKYLWLGTNNFNGSIPQEIGKLQNLEILHVQENQIFGHIPVEIGKLVNLTELWLQDNGIFGSIPREIGKNLIQFSAYANHLSGSIPSEVGKLHSLVTIQLLDNNLSGPIPSSIGNLVNLDSIRLEKNKLSGSIPSTVGNL…
>Glyma.18G199000.1.p	LRR XII	LRR XII-b	MHKLHTNLGNHIFDCIRQSLIVEYPIPPMMFIFPTLQSMKLPSFWLLLIVMLFCAFTMATSRHATIPSSASLTLQQTEANALLKWKTSLDNQSQALLSSWGGNTPCNWLGIACDHTKSVSSINLTHVGLSGMLQTLNFSSLPNILTLDMSNNSLKGSIPPQIRVLSKLTHLDLSDNHFSGQIPSEITQLVSLRVLDLAHNAFNGSIPQEIGALRNLRELIIEFVNLTGTIPNSIENLSFLSYLSLWNCNLTGAIPVSIGKLTNLSYLDLTHNNFYGHIPREIGKLSNLKYLWLAENNFSGSIPQEIGNLRNLIEFSAPRNHLSGSIPREIGNLRNLIQFSASRNHLSGSIPSEVGKLHSLVTIKLVDNNLSGPIPSSIGNLVNLDTIRLKGNKLSGSIP…
>Glyma.18G249700.1.p	LRR XII	LRR XII-b	MITTIYILLFLIQTYSYTPIMVLTFERKKSMLFLFLFLFLTLSWPQAAAEDSEANALLKWKQSFDNYSQGLLSTWRGNSPCRWQGIQCDKSNSVSNIDLPFYGLKGTLHTLNFSSFPNLLGLNIYNNSFSGTIPPQIGNISKVNVLNFSLNFFHGSIPQEMWKLMSLQKLDISWCQLSGEISNSIANLSNLSYLDLGSNNFSSHIPPGIGKLHKLEFLGIAGSKLSGSIPQEIGMLANLTYIDLSRNSLSGTIPETIGNMSNLNILVLSNNSLSGPIPPSIWNMSNLTLLYLDANKLSGSIPASIENLANIEHLALDRNHLSGSIPSTIGNLTKLIELYLLFNNLSGSIPPSIGNLINLNVLSLQANNLSGTIPPTFGNLKMLTILELSTNKLNGSIPQ…
>Glyma.18G249900.1.p	LRR XII	LRR XII-b	MVLSIEFLGRYWILLVVFLTHSSPQLAAAENNEANALLRWKDNFDKPSQNLLSTWTGSDPCKWQGIQCDNSNSVSTINLPNYGLSGTLHTLNFSSFPNLLSLNIYNNSFYGTIPPQIGNMSKLNVLNFSLNLFRGSIPQEMWTLRSLRGLDLSQCSELSGEIPNSIANLSNLSYLDLSVCNFSGHIPPEIGKLNKLENLRISRNKLFGSIPPEIGMLTNLKDIDLARNVLSGTLPETIGNMSNLNLLRLSNNSYLSGPIPSSIWNMTNLTLLYLDKNNLSGSIPASIENLANLEQLTVANNHLSGSIPSTIGNLTKLIKLYLGMNNLSGSIPPSIGNLIHLDALSLQVNNLSGTIPATFGNLKMLIVLELSTNKLNGSIPQGLTNITNWYSLLLHENDF…
>Glyma.18G250500.1.p	LRR XII	LRR XII-b	MVLSIEFLGRCWILLVVFLTQSSPQLAAAENNEANALLRWKDNFDKPGQNLLSTWTGSDPCKWQGIQCDNSNSVSTINLPNYGLSGTLHTLNFSSFPNLLSLNIYNNSFYGTIPPQIGNMSKLNVLNFSLNLFRGSIPQEMWTLRSLRGLDLSQCSQLSGEIPNSISNLSNLSYLDLSICNFSGHIPPEIGKLNMLEILRIAENNLFGSIPQEIGMLTNLKDIDLSLNLLSGTLPETIGNMSTLNLLRLSNNSFLSGPIPSSIWNMTNLTLLYLDNNNLSGSIPASIKKLANLQQLALDYNHLSGSIPSTIGNLTKLIELYLRFNNLSGSIPPSIGNLIHLDALSLQGNNLSGTIPATIGNLKRLTILELSTNKLNGSIPQVLNNIRNWSALLLAENDF…
>Glyma.18G250900.1.p	LRR XII	LRR XII-b	MVSIKILACWQILLVFLIHPSPQVACFSKMVSLASAATTVTAASDSEANALLKWKYSLDKPSQDLLSTWKGSSPCKKWQGIQCDKSNSVSRITLADYELKGTLQTFNFSAFPNLLSLNIFNNSFYGTIPPQIGNMSKVNILNLSTNHFRGSIPQEMGRLRSLHKLDLSICLLSGAIPNTITNLSNLEYLDFGSNNFSSHIPPEIGKLNKLEYLGFGDSHLIGSIPQEIGMLTNLQFIDLSRNSISGTIPETIGNMSNLNILYLCNNSLLSGPIPSSLWNMSNLTDLYLFNNTLSGSIPPSVENLINLEYLQLDGNHLSGSIPSTIGNLTNLIELYLGLNNLSGSIPPSIGNLINLDVLSLQGNNLSGTIPATIGNMKMLTVLELTTNKLHGSIPQGLNN…
>Glyma.18G251200.1.p	LRR XII	LRR XII-b	MNYEEKLFYFANFYYQPRDTSKGLDILHVLNNLHNLYALFLSENDFTGHLPPQICSAGSLLHFIAFGNRFRISKNNISGGIPIELVKATKLGRLHLSSNHLNGKLPNELGNMKSLIKLKIRTKYQPSFWKHSKILKIWILLRNLNLSNDKINGSITIEFHNFQALESLDLSGNLLSGTIPRQLGKVQQLQWLNLSCNNLLEELHPLLMTLTKVVWQRNWLDAFPNQPQSNEAQGHSTAIIYYLGCSSISVVWGGRFNRKNNQKKHYLKKCFPYGVMMEMFENIIEATNNFDYRYLIRVRGQGTVYKAELSSCQVYAVKKLYLETDGEKPNIKAFQNEIQALTEIWHRIIIKLCGFCSRSWFSFLVYKFLEGCSLDQILINDAKAAAFDWEKRVNIVKGV…
>Glyma.18G254000.1.p	LRR XII	LRR XII-b	MKFFVICSVVIMGITLELEAVPTPSQLQLEENAIINSGWWNRSESVASRNICSWYGMSCNVAGSVTRINYGFYTPGIRLATLNLSAFKNLEWLEVSNCGLQGTIPSDIGNLPKLTHLDLSHNSLYGEIPPSLANLTQLEFLIISHNNIQGSIPELLFLKNLTILDLSDNSLDGEIPPALANLTQLESLIISDNNIQGSIPELLFLKNLTVLDLSYNSLDGEIPPALANLTQLQRLIISYNNIQGPIPGELWFLKNLTVLDLSYNSLDGEIPPALTNLTQLENLIISHNNIQGSIPQNLVFLKSLTLLDLSANKISGTLPLSQTNFPRLIFLDISDNLLSGSLKPLSVGNHAQLTSIYLRNNSISGKIPPELGYLPFLTTLDLSYNNLTGTVPLSMQNVF…
>Glyma.18G254300.1.p	LRR XII	LRR XII-b	MQLFVFNFYGTTFLVIYGMVIIMGTVLELGATPAPAPAPAPLLPPSEANAILNSGWWNLSQLDSHNICSWYGIDCNVAGSITGIRCPLGTPGIRLATLNLSVFKNLEWLEVSGCGLQGTIPPDIGNLPKLTHLRLSYNSLHGEIPPSLANLTQLERLILSNNKFQGPIPRELLFLRNLTWLDLSYNSLDGKIPPALANLTQLKILHLSNNKFQGPIPGELLFLKNLICLDLSYNSLNGEIPPPLANLSQLDSLILSNNNIQGSIQNLVFSKSLTWLDLSANKISGTLPVPQTNFPSLKLLNISHNLLFGSLKPLSVGNQLAPLTTIYLRNNSISGKIPLELGYFLNTLDLSYNNLTGTVPLSMENVYDLNLSFNNLNGPIPYGLSESRLIGNKGVCSDD…
>Glyma.18G254400.1.p	LRR XII	LRR XII-b	MTLGAEFNVESLTCRDWNTSSKVSQKLHLEDNAILNSGWWNTSESEDSHDICSWYGISCNDVGSITRIKYQFYTPTGIPLATLNLSVFKNLEWFEVAGSGLQGTIPPDIGNLPKLTHLDLSYNSLDERLDLSKNELQGSIPPELLFLKSLTWLDLSYNSLNDLSNNLLDGEIPPALTNLTQLEILGLSNNKFQGSIPSELLFLKNLIVLDLSYNSLDGEIPPARANLTLLERLDLSHNKFQGPIPDLSYNLLDGEIPPALANLTQLEMLDLSNNKFQGPIPRELLFLKNLTWLDLSYNSLDGEIPPALTNLTQLKSLTISNNKFQGPIPGELLFLKNLTWLDLSYNSLDGEIPPTLTILTQLESLIISHNNIQGSIPQNFVFLKRLTSLDLSANKISGI…
>Glyma.18G254500.1.p	LRR XII	LRR XII-b	MQLFVFNFYGTTFLVIYGMVFIMGIVLELGAAPAPAPAPLLPPSEANAILKSGWWNLSQLDSHNICSWCGIGCNVAGSITVIGCPCYTPGTPGIRLATLNLSVFKNLEMLDVSNCGLQGTIPSDIGNLPKLTYLDLSDNSLHGEIPPSLANLTQLEFLIISHNKFQGPIPRELLFLRNLTRLDLSNNSLHGEIPPSLANLTQLESLIISHNKFQGSIPELSFPKYLTVLDLSYNLLNGEIPSALANLIQLESLILSNNKFQGPIPGELLFLKNLAWLDLSYNSLDGEIPPALANLTQLENLDLSNNKFQGPIPGELLFLQDLNWLDLSYNSLDDEIPPALINLTQLERLDLSNNKFQGPIPAELGHLHHVSVNLSFNNLKGPIPYGLSEIQLIGNKDVC…
>Glyma.18G254600.1.p	LRR XII	LRR XII-b	MKFFVICSVVIMGITLELEAVPTPSQLQLEENAIINSGWWNRSKSVASRNICSWYGMSCNVAGSVTRINYPFYTPGIRLATLNLSAFKNLEWLEVSHCGLQGTIPSDIGNLPKLTHLDLSHNSLHGEIPPALANLTQLESLIISHNYIQGSIPELLFLKNLTVLNLSYNSLDGEIPPALANLTQLESLIISHNNIQGSIPELLFLKNLTVLDLSYNSLDGEIPHALTNLTQLESLIISHTYIQGSIPELLFLKNLTVLDLSDNSLDGEIPPALLNLTQLESLIISHNNIRGSIPKLLFLKNLTILDLSYNLLDGEIPHALANLTQLESLIISHNNIQGYIPQNLVFLESLTLLDLSANKISGTLPLSQTNFPSLILLDISHNLLSGSLIPLSVGNHAQL…
>Glyma.18G254700.1.p	LRR XII	LRR XII-b	MKFFVICSVVIMGITLELEAVPTPSQLQLEENAIINSGWWNRSKSVASRNICSWYGMSCNVAGSITRINYPFYTPGIRLATLNLSAFKNLEWLEVSNCGLQGTIPSDIGDLPKLTHLDLSHNSLHGEIPPSLTNLTQLEFLIISHNKFQGLIPGELLFLKNLIWLDLSYNSLDGEIPRALTNLTQLESLIISHNNIQGSIPALLFLKNLTRLDLSYNSLDGEIPPARANLNQLERLDLSHNKFQGPIPRELLFLKNLAWLDLSYNSLDGEIPPALTNLTQLEILDLSNNKFQGPIPGELLFLKNLIWLYLSYNSLDGEIPPARTNLTQLECLILSYNKFQGPIPRELLFLKNLAWLNLSYNSLDGEIPPALANLTQLENLDLSNNKFQGPIPGELLFLK…
>Glyma.18G257800.1.p	LRR XII	LRR XII-b	MAMPFPNYMVVGAWYILLVISWNCFSISIASNAASKSESSLLEAEAHVLLESEWWPSNYTNHVSSRCQWAGITCNNAGSITNITLPDELQLGNKLWRFNFSCFQNLVHLNLAALGISGSIPYGFGTLSKLTYLDLSFNDIMGTIPSDIWNLRNLVTLNLARNKLSGLIPPELGKLRNLIELDLSDNSFIGPIPVEIGQLNNLKHLSLGENKLNGSIPLEIGNLNNLLILDLNTNSLTEVILQDLHNLTSLTELNLSNNEIFNLIPQKLSQLTQLKYLNISNNKFFGEIPADIGNLSKILVLDMSRNMLAGEIPASFCTCSKLEKLILSHNNINGSIPSHIGDLVSLALIDLSHNSISGEIPYQLGSVKYTRILDLSYNELNGTIPRSLVSLGRLDLSYN…
>Glyma.18G268000.1.p	LRR XII	LRR XII-b	LGATPVPAPAPSQFLSEAYAILNCGWWNQSHSNPGDICSWEGIVCNDAGSITRITITYWSTYLNITAGIQFATLNLSALKNLERLEVSYRGLRGTIPPEIGNLSKLTHLDLSNNYLDGEIPPSLGNLTQLESLIISNNKIQGFIPRELLSLKNLRVLYLSINKIQSSIPSELVSLKNLTVLYLSSNRLNGTLPISLVKFTKLEWLDISQNLLSGSLKSLLVGSHAQLVTAIKLNHHLTYLDMSYNSLDDEIPPLLGNLTHLKSLIISNNKIKGSIPRELLFLKNLTSLDLSKNRISGTLPISLSKLTKLQNRDISNNLLVGSLKLLSAGSHHSQLTTIYLSHNIISDEIPPKLGYFPSLKSLDLSYNNLTGMVPLFLNNVSYYMDISYNNLKGPVPEAF…
>Glyma.19G081200.1.p	LRR XII	LRR XII-b	MVFIFPTLLSMKLKPLLLLHVMYFCSFAMAASPISSEIALEANALLKWKASLDNQSQASLSSWIGNNPCNWLGITCDVSNSVSNINLTRVGLRGTLQSLNFSLLPNILILNISYNSLSGSIPPQIDALSNLNTLDLSTNKLSGSIPNTIGNLSKLQYLNLSANGLSGSIPNEVGNLNSLLTFDIFSNNLSGPIPPSLGNLPHLQSIHIFENQLSGSIPSTLGNLSKLTMLSLSSNKLTGSIPPSIGNLTNAKVICFIGNDLSGEIPIELEKLTGLECLQLADNNFIGQIPQNVCLGGNLKYFTAGNNNFTGQIPESLRKCYSLKRLRLQQNLLSGDITDFFDVLPNLNYIDLSENNFHGHISPKWGKFHSLTSLMISNNNLSGVIPPELGGAFNLRVLH…
>Glyma.19G167300.1.p	LRR XII	LRR XII-b	MTTFQKVHALLFHILLLSLLPLKITSSPTTEAEALIKWKNSLSPPLPPSLNSSWSLTNLGNLCNWDAIVCDNTNTTVSQINLSDANLTGTLTALDFSSLPNLTQLNLNANHFGGSIPSAIDKLSKLTLLDFGNNLFEGTLPYELGQLRELQYLSFYNNNLNGTIPYQLMNLPKVWYMDLGSNYFIPPPDWSQYSCMPSLTRLALHLNPTLTSEFPSFILGCHNLTYLDISQNQWKGTIPESMYNNLVKLEYLNLSSSGLEGKLSSNLSKLSNLKDLRIGNNIFNGSVPTEIGLISGLQILELNNISAHGNIPSSLGLLRELWHLDLSKNFFNSSIPSELGQCTNLSFLSLAENNLTDPLPMSLVNLAKISELGLSDNFLSGQLSASLISNWIRLISLQL…
>Glyma.19G167400.1.p	LRR XII	LRR XII-b	MTTFQKVHALLFHIFFFISLLPLKITSSPTTEAEALVKWKNSLSLLPPSLNSSWSLTNLGNLCNWDAIACDNTNNTVLEINLSDANITGTLTPLDFASLPNLTKLNLNHNNFEGSIPSAIGNLSKLSLLDLGNNLFEETLPNELGQLRELQYLSFYNNNLNGTIPYQLMNLPKVWYMDLGSNYFITPPDWSQYSGMPSLTRLGLHLNVFTGEFPSFILECQNLSYLDISQNHWTGTIPESMYSNLPKLEYLNLTNTGLIGKLSPNLSMLSNLKELRMGNNMFNGSVPTEIGLISGLQILELNNIFAHGKIPSSLGQLRELWRLDLSINFLNSTIPSELGLCANLSFLSLAVNSLSGPLPLSLANLAKISELGLSDNSFSGQFSASLISNWTQLISLQVQ…
>Glyma.U024800.1.p	LRR XII	LRR XII-b	MHIATKMSIPFTIGNLSKLSTLSISYNKLSGSIPFTIGNLSNVRELVFIGNELGGKIPIEMSMLTALESLQLADNDFIGHLPQNICIGGTFKKISAENNNFIGPIPVSLKNCSSLIRVRLQRNQLTGDITDAFGVLPNLDYIELSDNNFYGQLSPNWGKFRSLTSLKISNNNLSGVIPPELAGATKLQQLHLSSNHLTGNIPHDLCNLPLFDLSLDNNNLTGNVPKEIASMQKLQILKLGSNKLSGLIPKQLGNLLNLLNMSLSQNNFQGNIPSELGKLKFLTSLDLGGNSLRGTIPSMFGELKSLETLNLSHNNLSGNLSSFDDMTSLILGKPMLTQISYHLCQTSTNKEDQATSIQTPNIFAIWSFDGKMVFENIIEATEDFDDKHLIGVGGQGCVY…
>Glyma.01G150700.1.p	LRR XIII	LRR XIII-a	MGICLLKWQWPWLLYVLLIHVVINKSEAITPDGEVLLSFRTSVVSSDGILLQWRPEDPDPCKWKGVKCDLKTKRVTHLSLSHHKLSGSISPDLGKLENLRVLALHNNNFYGSIPPELGNCTELEGIFLQGNYLSGAIPSEIGNLSQLQNLDISSNSLSGNIPASLGKLYNLKNFNVSTNFLVGPIPSDGVLANFTGSSFVGNRGLCGVKINSTCRDDGLPDTNGQSTNSDQNQIGKKKYSGRLLISASATVGALLLVALMCFWGCFLYKKFGKNDRISLAMDVGAGASIVMFHGDLPYSSKDIIKKLETLNEEHIIGIGGFGTVYKLAMDDGNVFALKRIVKLNEGFDRFFERELEILGSIKHRYLVNLRGYCNSPTSKLLIYDYLPGGSLDEALHERA…
>Glyma.04G174700.1.p	LRR XIII	LRR XIII-a	MGLVVLMLMVVISTTVLCPSSLALTLDGLALLEVKSTLNDTRNFLSNWRKSDESHCTWTGITCHLGEQRVRSINLPYMQLGGIISPSIGKLSRLHRLALHQNGLHGVIPNEISNCTELRALYLRANYLQGGIPSNIGNLSFLHVLDLSSNSLKGAIPSSIGRLTQLRVLNLSTNFFSGEIPDIGVLSTFGSNAFIGNLDLCGRQVQKPCRTSLGFPVVLPHAESDEAAGKSNPKWVLVGAITLMGLALVITLSLLWICMLSKKERAVMRYIEVKDQVNPESSRKDDEKLESVDEDDVVGSGGFGTVYRMVMNDCGTFAVKRIDRSREGSDQGFERELEILGSIKHINLVNLRGYCSLPSTKLLIYDYLAMGSLDDLLHENTEQSLNWSTRLKIALGSAR…
>Glyma.05G030100.1.p	LRR XIII	LRR XIII-a	MEMGTVAWIFLVIMVTFFCPSSLALTQDGMALLEIKSTLNDTKNVLSNWQEFDESPCAWTGISCHPGDEQRVRSINLPYMQLGGIISPSIGKLSRLQRLALHQNSLHGTIPNELTNCTELRALYLRGNYFQGGIPSNIGNLSYLNILDLSSNSLKGAIPSSIGRLSHLQIMNLSTNFFSGEIPDIGVLSTFDKSSFIGNVDLCGRQVQKPCRTSFGFPVVLPHAESDEAAGPTKRPSHYMKGVLIGAMAILGLVLVIILSFLWTRLLSKKERAAKRYTEVKKQVDPKASTKLITFHGDLPYTSSEIIEKLESLDEENLVGSGGFGTVYRMVMNDCGTFAVKQIDRSCEGSDQVFERELEILGSIKHINLVNLRGYCRLPSSRLLIYDYVALGSLDDLLH…
>Glyma.06G190000.1.p	LRR XIII	LRR XIII-a	MGHAVLILVVVISSIVLCPSSLALTQDGLTLLEVKSTLNDTRNFLSNWRKSGETHCTWTGITCHPGEQRVRSINLPYMQLGGIISPSIGKLSRLHRLALHQNGLHGIIPNEISNCTELRALYLRANYLQGGIPSNIGNLSFLHVLDLSSNSLKGAIPSSIGRLTQLRVLNLSTNFFSGEIPDIGVLSTFGNNAFIGNLDLCGRQVQKPCRTSLGFPVVLPHAESDEAEVPDKRSSHYVKWVLVGAITIMGLALVMTLSLLWICLLSKKERAARRYIEVKDQINPESSRKNDGTKLITFHGDLPYTSLEIIEKLESLDEDDVVGSGGFGTVYRMVMNDCGTFAVKRIDRSREGSDQGFERELEILGSIKHINLVNLRGYCRLPSTKLLIYDYLAMGSLDD…
>Glyma.09G215700.1.p	LRR XIII	LRR XIII-a	MGICLWKWQWPWLLYVLLIHVVIYKSGAITPDGEVLLSFRTSVVSSDGILLQWRPEDPDPCKWKGVKCDPKTKRVTHLSLSHHKLSGSISPDLGKLENLRVLALHNNNFYGTIPSELGNCTELEGIFLQGNYLSGVIPIEIGNLSQLQNLDISSNSLSGNIPASLGKLYNLKNFNVSTNFLVGPIPADGVLANFTGSSFVGNRGLCGVKINSTCRDDGSPDTNGQSTSSDQNQIGKKKYSGRLLISASATVGALLLVALMCFWGCFLYKKFGKNDRISLAMDVGSGASIVMFHGDLPYSSKDIIKKLETLNEEHIIGIGGFGTVYKLAMDDGNVFALKRIVKLNEGFDRFFERELEILGSIKHRYLVNLRGYCNSPTSKLLIYDYLPGGSLDEALHERA…
>Glyma.17G096500.1.p	LRR XIII	LRR XIII-a	MEMGTVAWISLVIIVTVFCPSSLALTLDGMTLLEIKSTLNDTKNVLSNWQQFDESHCAWTGISCHPGDEQRVRSINLPYMQLGGIISPSIGKLSRLQRLALHQNSLHGTIPNELTNCTELRALYLRGNYFQGGIPSNIGNLSYLNILDLSSNSLKGAIPSSIGRLSHLQIMNLSTNFFSGEIPDIGVLSTFDKNSFVGNVDLCGRQVQKPCRTSLGFPVVLPHAESDEAAVPTKRPSHYMKGVLIGAMAILGLALVIILSFLWTRLLSKKERAAKRYTEVKKQADPKATGTKLITFHGDLPYTSSEIIEKLESLDEEDIVGSGGFGTVYRMVMNDCGTFAVKQIDRSCEGSDQVFERELEILGSINHINLVNLRGYCRLPSSRLLIYDYLAIGSLDDLL…
>Glyma.04G056200.1.p	LRR XIII	LRR XIII-b	MAFRFGLLLLFSLLCLDSIGSVNSHDGETLLEIKKSFSDVDNVLYDWTDSPSSDYCVWRGVTCDNVTFNVVALNLSGLNLEGEISPVIGRLNSLVSIDFKENRLSGQIPDELGDCSSLKSIDLSFNEIRGDIPFSVSKMKQLENLILKNNQLIGPIPSTLSQVPNLKILDLAQNNLSGEIPRLIYWNEVLQYLGLRGNNLVGSLSPDMCQLTGLWYFDVRNNSLTGTIPENIGNCTTLGVLDLSYNKLTGEIPFNIGYLQVATLSLQGNKFLGHIPSVIGLMQALTVLDLSCNMLSGPIPPILGNLTYTEKLYLHGNKLTGLIPPELGNMTNLHYLELNDNHLSGHIPPELGKLTDLFDLNVANNNLEGPVPDNLSSCKNLNSLNVHGNKLSGTVPSAF…
>Glyma.06G056400.1.p	LRR XIII	LRR XIII-b	MAFRFGLLLLVSLLCLDSISSVNSHVGETLLEIKKWFRDVDNVLYDWTDSTSSDYCVWRGVTCDNVTFNVVALNLSGLNLEGEISPAIGRLNSLISIDFKENRLSGQIPDELGDCSSLKSIDLSFNEIRGDIPFSVSKMKQLENLILKNNQLIGPIPSTLSQVPNLKILDLAQNNLSGEIPRLIYWNEVLQYLGLRGNNLVGSLSPDMCQLTGLWYFDVRNNSLTGSIPENIGNCTTLGVLDLSYNKLTGEIPFNIGYLQVATLSLQGNKLSGHIPSVIGLMQALTVLDLSCNMLSGPIPPILGNLTYTEKLYLHGNKLTGLIPPELGNMTNLHYLELNDNHLSGHIPPELGKLTDLFDLNVANNNLEGPVPDNLSLCKNLNSLNVHGNKLSGTVPSAF…
>Glyma.09G152400.1.p	LRR XIII	LRR XIII-b	MEKAVLVLAFVGKLRRHFLLLVVAMVLVLLLSSFASPLSDEGQALMKIKASFSNVADVLHDWDDLHNDDFCSWRGVLCDNVSLTVFSLNLSSLNLGGEISPAIGDLVTLQSIDLQGNKLTGQIPDEIGNCAELIYLDLSDNQLYGDLPFSISKLKQLVFLNLKSNQLTGPIPSTLTQIPNLKTLDLARNRLTGEIPRLLYWNEVLQYLGLRGNMLSGTLSSDICQLTGLWYFDVRGNNLTGTIPDSIGNCTNFAILDLSYNQISGEIPYNIGFLQVATLSLQGNRLTGKIPEVFGLMQALAILDLSENELIGPIPPILGNLSYTGKLYLHGNMLTGTIPPELGNMSRLSYLQLNDNQVVGQIPDELGKLKHLFELNLANNHLEGSIPLNISSCTAMNKF…
>Glyma.10G242300.1.p	LRR XIII	LRR XIII-b	MEDNALVLLFYPGRHKWKLLMSPLLLMLLLISPLASSFSEEGQALMAMKALFSNMADVLLDWDDAHNDDFCSWRGVFCDNVSHTVVSLNLSSLNLGGEISPAIGDLTNLQSIDLQGNKLTGQIPDEIGNCAALVHLDLSDNQLYGDIPFSLSKLKQLELLNLKSNQLTGPIPSTLSQIPNLKTLDLARNRLSGEIPRILYWNEVLQYLGLRGNMLSGTLSRDICQLTGLWYFDVRGNNLTGTIPDNIGNCTSFEILDISYNQITGEIPFNIGFLQVATLSLQGNRLTGKIPEVIGLMQALAILDLSENELVGSIPPILGNLTFTGKLYLHGNMLTGPIPPELGNMSKLSYLQLNDNGLVGNIPNEFGKLEHLFELNLANNHLDGTIPHNISSCTALNQF…
>Glyma.14G098600.1.p	LRR XIII	LRR XIII-b	MAFRFGVLILALLICLSVNSVESDDGATLLEIKKSFRDVDNVLYDWTDSPSSDYCAWRGIACDNVTFNVVALNLSGLNLDGEISPAIGKLHSLVSIDLRENRLSGQIPDEIGDCSSLKNLDLSFNEIRGDIPFSISKLKQMENLILKNNQLIGPIPSTLSQIPDLKILDLAQNNLSGEIPRLIYWNEVLQYLGLRGNNLVGSLSPDLCQLTGLWYFDVRNNSLTGSIPENIGNCTAFQVLDLSYNQLTGEIPFNIGFLQVATLSLQGNKLSGHIPSVIGLMQALAVLDLSCNMLSGPIPPILGNLTYTEKLYLHGNKLTGFIPPELGNMSKLHYLELNDNHLSGHIPPELGKLTDLFDLNVANNNLKGPIPSNLSSCKNLNSLNVHGNKLNGSIPPSLQ…
>Glyma.16G203300.1.p	LRR XIII	LRR XIII-b	MEVALLLAFVGKLRRHFLLLVVGMVLVLFLSPFVSPLGDEGQALMKIKSSFSNVADVLHDWDALHNDDFCSWRGVLCDNVSLSVLFLNLSSLNLGGEISPAIGDLVNLQSIDLQGNKLTGQIPDEIGNCAELIYLDLSDNQLYGDIPFSISNLKQLVFLNLKSNQLTGPIPSTLTQISNLKTLDLARNRLTGEIPRLLYWNEVLQYLGLRGNMLSGTLSSDICQLTGLWYFDVRGNNLTGTIPDSIGNCTNFAILDLSYNQISGEIPYNIGFLQVATLSLQGNRLTGKIPEVIGLMQALAILDLSDNELIGPIPPILGNLSYTGKLYLHGNMLTGPIPPELGNMSRLSYLQLNDNQLVGQIPDELGKLEHLFELNLANNHLEGSIPLNISSCTALNKFN…
>Glyma.17G226100.1.p	LRR XIII	LRR XIII-b	MAFRFGVLILALVICLNFNSVESDDGATLLEIKKSFRDVDNVLYDWTDSPSSDYCAWRGISCDNVTFNVVALNLSGLNLDGEISPAIGKLQSLVSIDLRENRLSGQIPDEIGDCSSLKNLDLSFNEIRGDIPFSISKLKQLENLILKNNQLIGPIPSTLSQIPDLKILDLAQNNLSGEIPRLIYWNEVLQYLGLRGNNLVGSLSPDMCQLTGLWYFDVRNNSLTGSIPENIGNCTAFQVLDLSYNQLTGEIPFNIGFLQVATLSLQGNKLSGHIPPVIGLMQALAVLDLSCNLLSGSIPPILGNLTYTEKLYLHGNKLTGFIPPELGNMSKLHYLELNDNHLSGHIPPELGKLTDLFDLNVANNNLEGPIPSNLSSCKNLNSLNVHGNKLNGSIPPSLQ…
>Glyma.20G151800.1.p	LRR XIII	LRR XIII-b	MEDNAFLLLFYVGRRNWKLLMSPLLLVLLLLSPLASPFSEEGQALMAMKASFGNMADTLLDWDDAHNDDFCSWRGVFCDNVSLTVVSLNLSSLNLGGEISPAIGDLGNLQSIDLQGSKLTGQIPDEIGNCAALVHLDLSDNQLYGDIPFSLSKLKQLEFLNLKSNQLTGPIPSTLTQIPNLKTLDLARNRLTGEIPRILYWNEVLQYLGLRGNMLSGTLSPDICQLTNLWYFDVRGNNLTGTVPDSIGNCTSFEILDISYNRITGEIPYNIGFLQVATLSLQGNRLTGEIPEVIGLMQALAILDLSENELVGPIPPILGNLTFTGKLYLHGNMLTGSIPPELGNMSKLSYLQLNDNHLEGNIPNEFGKLEHLFELNLANNHLDGTIPHNISSCTALNQF…
>Glyma.04G012800.1.p	LRR XIV	LRR XIV-a	MGIVWFGFLLLLLSQVTLEQIEPLSSAEERESLLELRASLGLRSKEWPRKPDPCLIWVGITCQNGRVVGINISGFRRTRIGRRNPQFAVDALANFTLLQTFNASNFVLSGPIPDWFGLSLPSLRVLDLRFCSIVDAIPSTLGNLTNLTGLYLSDNNLIGNVPGTLGQLLALSVLDLSRNSLTGSVPASFAFLSNLSSLDLSANFLSGAVPTGIGTLSRLQYLNLSNNGLASLPAQLGGLASLVDLDLSENSFVGVGLPLDLTGLRNLRRMILANSMLSGVLPGRLFSDSLQFLVLRQNNFSGSLPVELWSLPRLSFLDVSANNFSGLLPNSSSAANNATVAVLNISHNKFYGGLTPALRRFAFVDLSSNYFEGKVLDFMRNVSLDINCLQNATNQRSTV…
>Glyma.06G012700.1.p	LRR XIV	LRR XIV-a	MGIVWLGLLLLVLSQVTLEQNEPLSSVEERESLLELRGSLGLRSKEWPRKPDPCLIWVGITCQNGRVVGINISGFRRTRLGRRNPQFAVDALANFTLLRSFNASNFPLPGSIPDWFGLSLPSLTVLDLRSCSIVDAIPSTLGNLTNLTSLYLSDNNLIGNVPGTLGQLLALSVLDLSRNSLTGSIPASFAFLGNLSSLDMSANFLSGAIPTGIGTLSRLQYLNLSNNGLSSLPAELGGLASLVDLDLSENSFVGGGLPPDFTRLRNLRRMILANSMLTGALPGRLFSDSLQFLVLRQNNFSGSLPVELWSLPRLSFLDVSANNFSGLLPNSTSAANNATAAVLNISHNKFYGGLTPALRRFGFVDLSRNYFEGKILDYMLNVSLDINCLQKATNQRSTM…
>Glyma.14G074700.1.p	LRR XIV	LRR XIV-a	MGMGGIAVSVVTVLLLMIGLTMGMSLSSRTEWFALRELRQSLEIRAKYWPIKAEPCGNWTGVQCRNGRVVGINVSGLRRTRWGRLNPSFEVDSLVNFTLLETFNASGFKLNGSIPEWLGERLGVLEELDLSLCSIKGSIPDSIGRLSKLKVLLLSGNFLTGRMPSTLGNLTRLSVLDLSGNSLSWPVPDSVSKLGNLSRLDLSYNFLSGSVPPELGALSSLQFLNLSGNSFTGSVPSQLGNLSKLVEVDLSMNFLSRSLSGGLFSSVVLALEVLILRGNLLDGVLPANLRSMPRLHFLDVSSNNLTGTLPNFADWNVSSAGVVFNLSNNMFYGLLNTSLDRFKMIDLSSNFLEGEVLGGGGGVSNVDLDRNCLQRIPNQRNLEDCRMFYDKRNLSSAFP…
>Glyma.17G250800.1.p	LRR XIV	LRR XIV-a	MGMEGIAVSVVTMLLLMVGLTMGMSSRTEWFALRELRQSLEIRAKYWPIKAEPCGNWTGVQCRNGRVVGINVSGLRRTRWGRLNPSFEVGSLVNFTLLETFNASGFKLNGSIPEWLGESLGVLEVLDLSFCSIKGSIPDSIGWLSKLKVLLLSGNFLTGRMPSTFGNLTRLSVLNLSGNSLSGTVPDSVSKLGNLSRLDLSYNFLSGSVPPELGALSSLQFFNLSGNSFTGTFPSQLGNLSKLVDVDLSMNFLSGSLPGGSSSSGLLALKVLILRGNLFDGVLPADLWPMPRLHFLDVSSNNLTGTLPNFTSWNVSSVGFVFNLSNNLFYGLLNTSLDRFEIIDLSSNYLEGEVPGGGVNNVSLDRNCLQRIPNQRDLEDCRVFYDNRSLPFGFLKSGS…
>Glyma.09G097500.1.p	LRR XIV	LRR XIV-b	MEVFKYSHIKNLLLATFMVSSAVLAIDDPYSEALLSLKAELVDDDNSLQNWVVPSGGKLTGKSYACSWSGIKCNNGSTIVTSIDLSMKKLGGVVSGKQFSIFTNLTSLNLSHNFFSGNLPAKIFNLTSLTSLDISRNNFSGPFPGGIPRLQNLIVLDAFSNSFSGSLPAEFSQLASLKVLNLAGSYFRGSIPSEYGSFKSLEFLHLAGNSLSGSIPPELGHLNTVTHMEIGYNLYQGFIPPEIGNMSQLQYLDIAGANLSGLIPKQLSNLSNLQSLFLFSNQLTGSIPSELSNIEPLTDLDLSDNFFTGSIPESFSDLENLRLLSVMYNDMSGTVPEGIAQLPSLETLLIWNNKFSGSLPRSLGRNSKLKWVDASTNDLVGNIPPDICVSGELFKLILF…
>Glyma.15G203600.1.p	LRR XIV	LRR XIV-b	MEIFKCFYIKNLILVTFFMVSSAVLAIDPYSEALLSLKSELVDDDNSLHNWVVPSGGKLTGKSYACSWSGIKCNNDSTIVTSIDLSMKKLGGVVSGKQFIIFTNLTSLNLSHNFFSGQLPAEIFNLTSLTSLDISRNNFSGPFPGGIPRLQNLVVLDAFSNSFSGPLPAEFSQLENLKVLNLAGSYFRGSIPPEYGSFKSLEFLHLAGNSLTGSIPPELGHLKTVTHMEIGYNEYQGFIPPELGNMSQLQYLDIAGANLSGPIPKQLSNLTSLQSIFLFRNQLTGSIPSELSIIEPLTDLDLSDNFLIGSIPESFSELENLRLLSVMYNDMSGTVPESIAKLPSLETLLIWNNRFSGSLPPSLGRNSKLKWVDASTNDLVGSIPPDICASGELFKLILF…

## Sheet: LRR I
ID	Groups	Subgroups	Sequences
>Glyma.01G004800.1.p	LRR I	LRR I-a	MPSSIGCILLLTLCDLVLVALVHAQQQIGFISIDCGGTPTNNEYTDEITNIRYTTDGAYIQTGVNKNISSEYAYPKNPNLPLLLSDLRSFPLGERNCYRLVAGKRGELHLIRASFLYGNYDGENKPPEFDLYVDVNFWSTVKFRNASEEVTMEIISVAQSGVTHVCLVNKGAGTPFISGLELRPLNSSIYDTEFGESASLSLFKRWDIGSTNGSGRYEDDIYDRIWSPFNSSSWESVNTSTPINVNDDGYRPPFKVIRTAARPRNGSDTLEFSWTPDDPSWKFYVYLYFAEVEQLEKTQLRKFNIAWNGSPLFDDSLIPRHLFATTLSNSKSLVANEHKISIHKTKDSTLPPILNAVEIYVARQLDALATFEEDVDAILSIKENYRIQRNWVGDPCEPK…
>Glyma.07G013700.1.p	LRR I	LRR I-a	MIHQTMMGMLLQFLYALFGVLTAVVLVQAQDQSGFTSIDCGLPEASSYNEKTTGIFYISDAKFIDAGVSKSISPAQKSTHLQQLAYVRSFPSGERNCYRINVTSGTKYLIRATFFYGNYDGLNQPPQFDLHLGANIWDTVNFPNASLSEISEIIHTPSLDYIQPCLVNTGKGTPFISAIELRTLNNAFYVTASAESLAYYQRYDLGSITNLGYRYNYDVYDRIWVPHGLNQWTQLSSTLHLLDIFQNDYKLPEVVMSTAATPINASAPFQFYWGPDNVDDKFYIYMHFSEVEILAENETRTFNIFMNGKLFYGPLTPGYLTTNTIYAKSALTGATRYLFSLAKTGTSTLPPIINAMEIYKVIDFPQSETEQDDVDAITNIKNAYGVDRNWQGDPCGPVA…
>Glyma.07G127100.1.p	LRR I	LRR I-a	MASSIGCILLLTLCVVLVALVHAQQQIGFISIDCGSSPPNNEYTDDITKIRYTTDGAYIQTGVNKNISSEYAYPKNPNLPLPLSDLRSFPQGERNCYRLVAGRRGSLHLIRASFLYGNYDGVNKPPEFDLYVDVKFWSTVKFRNASEEVTMEIISVAESGVTHVCLVNKGAGTPFISGLELRPLNSSIYSTEFGESASLSLFKRWDIGSLNGSGRYEDDIYDRIWSPFNSSSWESVSTSTPINVNDDGFRPPFEVIRTAARPRNGSDTLEFSWTPDDPSWKFYVYLYFAEVEQLEKTQLRKFNISWNGSPLFDDSLVPRHLFATTLSNSKSLVANEHRISIHKTKDSTLPPILNAVEIFVARQLDALATFEQDVDAILSIKESYRIQRNWVGDPCEPKN…
>Glyma.08G198100.1.p	LRR I	LRR I-a	MEAYEHLTKHKRWYKDDIYDRRWYWRDVKDWYKINTTIDVNKSGNDIYKVPAEVLKTAVQSFNRSYDLHYDFEIEWNLQLNKYSGYYVYFHFAEIQQLAPGLRRIINITLNDENILSEPITLEYMKPVTISNKNATQGFVRFSIRATAESDAPPILNAFEVYKLVTDLNSPTDIKDVDAIVNIKRYYGISRIDWQGDPCVPEIFRWSGLDCSYGINPRIISLNLSSSKLGGQIAASVSDLSELQSLDVSDNSLNGFVPESLSQLEYLRILNIGGNKLSGSIPAKLIERSKNGSLILSVDGNQNLCTSTPCHKRNRVVIPLVATLAGAFILLAVSLFVFRRVQVVVSMKKLKFSNKMEYVDSKKQEFSYSEVQMITNNFERVVGKGGFGTVYYGCIGETR…
>Glyma.08G198500.1.p	LRR I	LRR I-a	MHTDSMRSALVWIFTLNVCLQILFIPGGDSKPHPRFREKITEEYNPGFISIDCGASNDYLDEETSIFYKTDTDFIETGENLLTSSVFINTNIPGLGRQLHTLRSFPEGNRNCYTLKPEYKQGEQQSYLIRAMFGYGNYDGKNHAPTFDLYLGVNYWKNVNTADRSYIWAEIIHAPTTDTIQVCLVNIDTGTPFISSLELRPLSTSIYQIMSQSYLHLWGRFDVGGPVETYYKRYKDDIYDRRWYSPDVKDWYKINTTIDVNKSGNDIYKVPAEVLKTAVQSFNRSYDLYYDYEIEWNVHLNKYSRYYVYFHFAEIQKLAPGLRRIINITLNDENILSEPITLEYMKPVTISNKNATQGFVRFSIRATAESDAPPILNAFEVYELITDLNSPTDIKDVDA…
>Glyma.08G198600.1.p	LRR I	LRR I-a	MQIKSTYGIKQKWQGDPCSPKDLHMEGYNGHNQPRITSLYVGLPQIKPCINNSSIIYIHLSTSFNLICDQSNFQEPVLWDLSNNSLTGSIPDSLSELKSLRILNIGGNKLSGSIPATLSERTRNGSLLILRRRLQDFFIHKLSCFNKIVSVDSKKQEFSYSEVQSITNNFERIVGKGGFGTVYYGCIGETQVAVKMLSPSTQGYQQFLTEELKMNRNIDSDLQAKILTRVHHRCLTPLIGYCNEGTGTALIYEYMTNGDLAEQLSGESQTLIGWEQRLQIALDSAVGLEYLHNGCKPPIVHRDVKTRNILLNENRHEIITGRAAIMKTHEKTHIIKWVGSMLLADDGEIDGVVDTRLQGEYDSEAARKVVDVAMACVAPSSVNRPTMNQVVIELKQCLC…
>Glyma.08G198800.1.p	LRR I	LRR I-a	MHTDSMRSALVWIFTLNVCLQILFIPGGDSKPHPRFREKITEDYNPGFISIDCGASNDYLDEETSIFFKTDTDFIETGENFLTSSQFIQTNDPDLGRQLHTLRSFPEGNRNCYTLKPEYKQGEQKSYLIRAMFGYGNYDGKNHAPTFDLYLGVNYWINVNTATNSYIWTEIIHAPTTDTIQVCLVNIDTGTPFISSLELRPLSTSIYQIMSQSYLHLKGRFDVGGPVVNFYKRYKDDIYDRRWYWRDVKDWYKINTTIDVNKSGNDIYQVPAEILKTAVQSFNRSYDLYHDYEIEWNVHLNKYSRYYVYFHFAEIQKLAPGLRRIINITLNDENILSEPITLEYMKPVTISNKNATQGFVRFSIRATAESDAPPILNAFEVYELITDLNSPTDIKDVDA…
>Glyma.08G198900.1.p	LRR I	LRR I-a	MMGMLLQFLYVLFGVLISVVLVQAQDQSGFISIDCGLPESSSYTEKTTSIFYISDAKFIDAGVSKSISPAEKSTHLQQLAYVRSFPSGERNCYRINVTSGTKYLIRATFFYGNYDGLNQPPQFDLHLGPNLWDTVSFPNASLSEISEIIYTPSLDYIHPCLVNKGQGAPFISTIELRTLKNASYVTASAESLAYYRRYDLGSITNLVYRYNYDVYDRIWVPHGFNQWTQLSSTLNHDIFQNDYKLPEVVMSTAATPINASAPFQFYWDPDNVNEKFYIYMHFNEVKILAENETRTFNIFMNGKLFYGPLTPGYLTKNIIYSTSALTGATRYLFSLAKTGTSTLPPIMNAMEIYKVIDFAQSETEQDDVDAITNIKNAYGVDRNWQGDPCGPVAYIWEGL…
>Glyma.08G199400.1.p	LRR I	LRR I-a	MERETRRIVILNVWAWLALVSLFTIHTNSALENNNPGFISIDCGSEAAYSHTETGIWFETDNDYVGTGSNHMVSSNVNLNYRDYGRQLNTLRCFPKGERNCYTLKPQHGKNNSSKYLIRAFFSYGNYDGKNEAPSFDMYIGVNLVDKVNLTDYADTYWFTEIIQTVSSESIDVCLVKSGPTIPCIASLELRPLNTSIYHTPTAAPQPLLYLQLRIDVGSSALPPPYGDYYFRYKDDVYDRIWRCDLDDTNGWYPLVMESLNLDSGRRSSDIYKLPSQVLRTAVQSPNVSHPLQFDYDNLYAPLDKPYEYYVYFHFLEIQQLPIGKKRIINITLNYQTILTQPLVLEYLKPVTIAPQKTSSGSVLFNVSATSESDAPPILNAFEVYKLITQLDLPTQARD…
>Glyma.13G352700.1.p	LRR I	LRR I-a	MEGHFLFLMFHLSLTLPIIVRAQNQSGFISIDCGLEDEPNYTDETTSIYYSSDVNFTNSGVSHSISSKYKASLDRQFWNVRSFPDGTRNCYTLVVPQVSSKKYLVRARFAYGNYDGKDSLPEFDIYLGDSWWGSVVFQDASSVVTKEIIYAASSNYAHVCLFNTAKGTPFISVLELRVLNSEAYLVNFVELLARFDVGLQDGEIIRYPDDVYDRIWTPYNSNEWTQIDNTLTIDHDATTSFDFLPLPPSIVMGTAAIPANVNDNIEFHFLPKNNASTCYVYMFFAELQKLQANQIREFNIFVNGDILNNAPINPIYLQNAYHLAIIENPLELWINKTSGSTLPPLLNAIEIYMTKNFSLSETYQTDVDGIINVKSIYGIKRNWQGDPCTPLAYLWDGLN…
>Glyma.13G352800.1.p	LRR I	LRR I-a	MGMSRSFLVGFIGGLVLAVLIQAQDQSGFISIDCGAPAGVSYTELTRTGINYISDANFIDTGVSRKIVSELKSVYQQQLWDVRSFPEGKRNCYKISITRGSTYLIRTSFLYGNYDGLNTEPQFDIHLGANRWATVIIYNATIYYAKEIIHVPSQDYVQICLVNTGHGIPFISAIELRTLKNDTYVTQFGSLETYNDYERCDLGSNTGGYRYKDDVYDRFWNTCDFDEDWTPVLNASIPADSLEQNDYEPPAIVLSTAVTPANVSVPLVIKWVPQDPTDQFYVYMHFLEIQVLATNQTRQFSITENGKTWFPNLSPTNQSVDTIYSLRAVSGEQIKYSFEMTENSTLPPIISAIEIYRVIDFQQSDTFQGDVDAITAIKSVYGVTRDWQGDPCAPIDYLW…
>Glyma.13G352900.1.p	LRR I	LRR I-a	MALVYLSSYMMSMTFSIAFLGGLLILAQDQSGFISIDCGAPADINYTEPKTGINYTSDANFVNTGVSGTVETEIISSGYQRQMMNVRSFPEGKRNCYKINITRGSTYLIRTNFLYGNYDGLNKAPQFDIHLGANRWYTVTISNASTPQANEIIYVPSLDYLQICLVDTDHGTPFISAIELRTLKNYTYVTQFGSLEYYNRWDLGSNNSYRYNHDVYDRFWYIYGDNKDWKQLSASIPADSLNQNDYKPPEIILSTAVTPVNASAPLVISWEPPDQTELYYVYMHFTEIQVLAKNQTREFNIAQNGKPWCPNMSPPYQNVTTIYSRLGTSGKKIEYSLEKTKDSSLPPIINAIEIYRVINFQQSDTHQGDVDAIATIKSVYGMTRDWQGDPCSPVAYLWN…
>Glyma.13G353000.1.p	LRR I	LRR I-a	MGIKSHYILTSSVRKSWQGDPCAPSKYSWNGLNRSNNGYNSPTIIALDLSNNILTGPLPDFSQLQHLKALNLSGNRLSDEIPSLLTERSNNGSLSLRFCVGNPYLCRVSPCEEDKKNIALLVAGILSAVVFFIALGIVLNIIWRRRCNRKPALKQAVRSNEEIVLKTNNTQYTYSQILTITDNFDKMIGKGGCGIVYLGSLQDGTQVAVKMLLPKCPQGSQQFQTEAQLLMRVHHKNLASFLGYCNEVGHTGIIYEYMAYGNLEEYLSDARREPLSWRQRIQIAVDAAQGIEYLHHGCKPPIIHRDIKTANILLNEKMQAKVADFGFSKLFSAENESHVSTVVIGTFGYVDPEYYTSSRLTEKIDLITGQPAIIKGHQNTHIAQWVDNFLVRGDIQQIV…
>Glyma.15G021300.1.p	LRR I	LRR I-a	MDGKWRCHWAWSCTLWCVLAYTVSEFTGKSIVMATGKNSMHHKQGRRKLDDVTGSICIDCGIAEGLDYTDDKTQIHYTSDAQFIGTGTSKSISHKFISDTPQRTFTNVRSFPEGKKNCYTLRHPEGRNTIYLIRASFMYGNYDDLNKLPQFDLYIGVNLWDTVMFENATHVVIKEILHVPSLDELYVCLLNTDKGTPFISALEVRHFDHSSYRTKSELLSLYRRFDIGSTTNEIVRYDKDVYDRMWYPYNLPDSTPLNTSFTVDSLNHTAYHLPSAVMKTAVRPTNENDSLEFEFDTGQPTSESYVYMHFAEIEVLNENECRAFDITLNGKLWAEYVTPTYLQSNTIDGNQSIRGSKLKFSMHKKPNSTHPPILNAMEIYIVKEFLHSPTNQDDVKAII…
>Glyma.15G021400.1.p	LRR I	LRR I-a	MGMSRSFLVAFLGCLLLAVPIQAQDQSGFISIACGAPAGVNFTVPKTGLNYTSDANFINTGVSRTIVPELRDQFQRYVWNLRSFPEGKRNCYKINITRGSKYLIRASFLYGNYDGLNMLPQFDLLLGANRWRTVNINNASVSRDFEIIYVPSLDYVHICMVDTGLGTPFISAIELRSLRNDIYETEFGSLEKYIRRDLGSNKGYRYDDDVYDRYWSYDDADTWYDNVDKWRKLNFPIDADSLVQNKYQPPAVVMSTAVTPANVSAPLVISWEPDDPKESFYVYMHFTEIQVLAKNQTREFNITLNGKLWYENESPRYHSVNTIYSTSGISGKLINFSFVMTETSTLPPIINAIEIYRVKEFPQQDTYQGDVDAITTIKSVYGVTRDWQGDPCSPKDYLW…
>Glyma.15G021800.1.p	LRR I	LRR I-a	MGMSRSFLVTFLGCLVLAVLIQAQDQSGFISIACGAPAGVNFTVPNTGLNYTSDANFINTGVSRTIVPELRDQFLQNVWNLRSFPEGQRNCYKINITRGSKYLIRASFLYGNYDGLNMLPKFDLLLGANRWLTVNINNASVSLDFEIIYVPSLDYVHICMVDTGHGTPFISAIELRTLRIDIYETRFGSLETDFRVDLGSNRGYRYNYDVYDRYWSGADLDTWRPLNFPIDADSLVQNDYKPPAVVMSTAITPANVSAPLVISWKPDDPKDSFYVYLHFTEIQVLAKNQTREFNITLNGNPWTENISPRYHSVNTIYSTSGISGEKINFSFVMTETSTLPPIINAIEIYRVKEFPQPDTYQGDVDAITTIKSVYGVTRDWQGDPCSPKDYLWEGLNCTY…
>Glyma.15G021900.1.p	LRR I	LRR I-a	MGMSMSFHVVLLVSLVLAVLIQAQDQSGFISIDCGAPDVNYTESTTGINYTSDANFINTGVSRIIASELKNGYQKQAWYVRSFPEGVRNCYKINITRGSTYLIRASFLYGNYDGLNMLPQFDLLLGANRWATVTIYNASLDQFNEIIHVPSLDSVQLCLVNTGHGTPFISAVELRTLKNDTYVTRFGSLETYNRWDLGSNQAYRYNYDVYDRAWFTYGNNNDWTQLNVSISVDSLSQSDFKPPAIVMSTAVTPVNASAPLVISWEPQDQTELYYVYMHFTEVEVLEKNQTREFNINQNGKPWYQNLSPRYQKADTIYSGIGTSGEKIKYSLEMTENSNLPPIINAIEIYRLKDFQQSDTYQGDVDVITTIKSVYKVTRDWQGDPCGPVAYLWHGLNCTY…
>Glyma.01G020100.1.p	LRR I	LRR I-b	MMELPDIWILRLVVACVFCLLIFIRSASGSATEGFENIACCADSNYTDPQTTLNYTTDYRWFPDKGSCRRTKDVLNEKVRLFFVDEGKRCYNLPTIKNKVYLIRGTFPFNGVNSSFNVSIGVTQLGAVRSSGLQDLEIEGIFRATKDYIDFCLVKGEVDPFISQLELRPLPEEYLHDLPASVLKLISRNSFWGTKDEIRFPTDPSDRIWKATSSSLSALLLSSNVSNFDLKSNVTPPLQVLQTAVTHPDRLQFVLSGLDIEDNEYRVFLYFLELNSTVKAGKRVFDIYVNGEIKKERFDILAGGSNYTYTVLNVSANGLLNLTLVKASGAEFGPLLNAYEVLQMRSWIEETNQKDVEGIQKIREELLLQNQDNKALESWTGDPCFFPWQGITCDGSNGS…
>Glyma.03G177600.1.p	LRR I	LRR I-b	MESILLFFSSFKFALSLSLILHSPFSSAQIMQGFVSLDCGGTEKFADEIGLHWTPDDKLTYGQISTISVVNETRKQYTTLRHFPADSRKYCYTLEVVSRTRYLLRASFLYGNFDDNNVYPKFDISIGPTHWSTIVISDANSIEMRELIFLASSPTVSVCLSNATTGQPFISTLELRQFNGSVYYTQFEEHFYLSVSARINFGAESDAPIRYPDDPFDRIWESDSVKKANYLVDVAAGTEKISTTVPIDVNRDEMPPVKVMQTAVVGTNGSLTYRLNLDGFPGTGWAFTYFAEIEDLDPNESRKFRLVLPGQPDISKAVVNIEENAQGKYRLYEPGFTNISLPFVLSFRFGKTYDSSRGPLLNAMEINMYLEKNDGSLDGATISNILSHYSAEDWAQEGG…
>Glyma.09G202300.1.p	LRR I	LRR I-b	MMELPDIWILRLVVACVFCLHIFIRSASGYATEGFENIACCADSNYTDPQTTLNYTTDYRWFPDKGSCRRTKDVLNEKVRLFFVDEGKRCYNLSTIKNKVYLIRGTFPFNGVNSSFNVSIGVTQLGAVRSSGLQDLEIEGVFRAAKDYIDICLVKGEVDPLISHIELRPLPEEYLHDLPASVLKLISRNSLWGSKDEIRFPTDPSDRIWKATSSPSSALLVSSNVSNFDLKSNVTPPLQVLQTALTHPERLQFMHSGIDTEDNEYRVFLYFLELNSTVKAGKRVFDIYVNGEIKKERFDILAEGSNYTYTVLNVSANGLLNLTLVKASGAEFGPLLNAYEILQMRSWIEETNHKDVEVIQKIKEEVLLQNQGNKALESWTGDPCFFPWQGITCDSSNGS…
>Glyma.13G136700.1.p	LRR I	LRR I-b	MLTDFILSYILKNSKRSGRNLLGEEMENRVPFFFFFLFSFSLLLLLLLELSSAQMPGFVSLDCGGKENFTDEIGLNWTPDKLRYGEISNISVANETRKQYTALRHFPADSRKYCYTLDVVSRTRYLLRASFLYGNFDANNVYPKFDIFIGATHWSTIVISDANTIEMRELIFLALSPTVSVCLSNATTGKPFISTLELRQFNGSVYYTYTEEHFYLSVSARINFGADSDAPIRYPDDPFDRIWESDSVKKANYLVDVAAGTRKISTNKSIDVNSDEMPPMKVMQTAVVGTNGSLTYRLNLDGFPGFAWAFTYFAEIEDLAENESRKFRLVLPGHSDISKAVVNIEENAPGKYRLYEPGYTNLSLPFVLSFRFGKTSDSSRGPLLNAMEINEYLEKNDGS…
>Glyma.16G092600.1.p	LRR I	LRR I-b	MTSWTSGMHGLASFCFAASGLSLSVNKMALFSIWFHICSRSENDEHDFSFVAVLKSRTLPGFLSLSCGGRTSFRDTSNISWVPDTSYITTGKTTTITYSDDSSALNISARFFLNSRRRKCYRIPVNNSTTLVLVRATFLYKNYDGLGKPPKFSASIGTAIAATINLAESDPWSEEFLWTVNKDTLSFCLNAIPKGGSPVISSLEIRPLPQGAYTNGMADFPNKLLRKSYRIDCGHSNGSIRYPLDPFDRIWDADRSFTPFHVATGFKIQLSFKQSSLEEKPPPAILQTGRVLARRNTLTYSLPLDALGDYYIILYFAGILPVFPSFDVLINGELVKSNYTINSSETSALYLTRKGIGSLNITLKSISFCPQINAFEVYKMVDVPSDASSTTVSALQVIQ…
>Glyma.19G178400.1.p	LRR I	LRR I-b	MESIFLSSFKFALSLSLLLHSPSFSSAQIMQGFVSLDCGGTEKFTDELGLHWTPDDKLTYGQISTISVANETRKQYTTLRHFPADSRKYCYTLEVVSRTRYLLRASFLYGNFDNNNVYPKFDISVGATHWSTIVISDANSIEMRELIFLASSPTVSVCLSNATTGQPFISTLELRQFNGSVYYTQFEQHFYLSVSARINFGAESDAPIRYPDDPFDRIWESDSVKKANYLVDVAAGTEKISTTVPIDVNRDEMPPVKVMQTAVVGTNGSLTYRLNLDGFPGTGWAFTYFAEIEDLDPDESRKFRLVLPGQPDISKAVVNIEENAQGKYRLYEPGFTNISLPFVLSFRFGKTYDSSRGPLLNAMEINMYLEKNDGSLDGATISNILSHYSAADWLQEGGD…

## Sheet: LRR II
ID	Groups	Subgroups	Sequences
>Glyma.01G028700.1.p	LRR II	LRR II	MEHSSLVFWLLGFLLLLLMEISSAALSPSGINYEVVALMAIKNGLIDPHNVLENWDINSVDPCSWRMITCSPDGSVSVLGLPSQNLSGTLSPGIGNLTNLQSVLLQNNAISGRIPAAIGSLEKLQTLDISNNAFSGEIPSSLGGLKNLNYLRLNNNSLTGSCPQSLSNIEGLTLVDLSYNNLSGSLPRISARTLKIVGNPLICGPKANNCSTVLPEPLSFPPDALRGQSDSGKKSHHVALAFGASFGAAFVLVIIVGFLVWWRYRRNQQIFFDVNEHYDPEVRLGHLKRFSFKELRAATDHFNSKNILGRGGFGIVYKACLNDGSVVAVKRLKDYNAAGGEIQFQTEVETISLAVHRNLLRLSGFCSTQHERLLVYPYMSNGSVASRLKDHIHGRPALD…
>Glyma.01G071700.1.p	LRR II	LRR II	MERRRDVALFCLALFFLWTSVAALLSPKGVNYEVQALMGIRNSLADPHSVLNNWDPDAVDPCNWAMVTCSSDHFVIALGIPSQNISGTLSPSIGNLTNLQTVLLQDNNITGPIPSEIGRLQKLQTLDLSDNFFTGQLPDSLSHMKGLHYLRLNNNSLTGPIPSSLANMTQLAFLDISYNNLSEPVPRINAKTFNIVGNPQICVTGVEKNCSRTTSIPSAPNNSQDSQSTKRPKSHKVALAFASSLSCICLLILGLGFLIWWRQRYNKQIFFVVNEQHREEVCLGNLKKFHFRELQLATNNFSSKNLIGKGGFGNVYKGYLQDGTVIAVKRLKDGNAIGGEIQFQTEVEMISLAVHRNLLRLYGFCMTATERLLVYPYMSNGSVASRLKAKPALDWPTRK…
>Glyma.02G036500.1.p	LRR II	LRR II	MEHSSSLVFWLLGLLLLLLMEISSAALSPSGINYEVVALMAIKNDLIDPHNVLENWDINSVDPCSWRMITCSPDGSVSALGLPSQNLSGTLSPGIGNLTNLQSVLLQNNAISGRIPAAIGSLEKLQTLDLSNNTFSGEIPSSLGGLKNLNYLRLNNNSLTGSCPQSLSNIEGLTLVDLSYNNLSGSLPRISARTLKIVGNSLICGPKANNCSTILPEPLSFPPDALRGQSDSGKKSHHVALAFGASFGAAFVLVIIVGFLVWWRYRRNQQIFFDVNEHYDPEVRLGHLKRFSFKELRAATDHFNSKNILGRGGFGIVYKACLNDGSVVAVKRLKDYNAAGGEIQFQTEVETISLAVHRNLLRLSGFCSTQHERLLVYPYMSNGSVASRLKDHIHGRPAL…
>Glyma.02G076100.1.p	LRR II	LRR II	MERELWGSVFIYWVLLARPLWLVSANMEGDALHSLRTNLQDPNNVLQSWDPTLVNPCTWFHVTCNNDNSVIRVDLGNAVLSGQLVPQLGQLKNLQYLELYSNNISGPIPNDLGNLTNLVSLDLYLNRFSGPIPESLGKLSKLRFLRLNNNSLTGPIPMPLTNITALQVLDLSNNQLSGVVPDNGSFSLFTPISFNNNLDLCGPVTGHPCPGSPPFSPPPPFVPPSPISAPEGNSATGAIAGGVAAGAALLFAAPAIVFAWWRRRKPQEFFFDVPAEEDPEVHLGQLKRFSLRELQVATDTFSNKNILGRGGFGKVYKGRLTDGSLVAVKRLKEERTPGGELQFQTEVEMISMAVHRNLLRLRGFCMTPTERLLVYPYMANGSVASCLRERPAHQQPLDW…
>Glyma.02G127800.1.p	LRR II	LRR II	MERSGDVALFCLALFFLWTSVAALLSPKGVNYEVQALMSIKNSLVDPHSVLNNWDTDAVDPCNWAMVTCSSDHFVIALGIPSQSISGTLSPSIGNLTNLQTVLLQDNNITGPIPFEIGRLQKLQTLDLSDNFFTGQLPDTLSYMKGLHYLRLNNNSLTGPIPSSLANMTQLAFLDISYNNLSEPVPRINAKTFNIIGNPQICATGVEKNCFRTTSIPSAPNNSQDSQSTKRPKSHKFALAFASSLSCICLLILGLGFLIWWRQRYNKQIFFDVNEQHREEVCLGNLKKFHFRELQLATNNFSSKNLIGKGGFGNVYKGYVQDGTVIAVKRLKDGNAIGGEIQFQTEVEMISLAVHRNLLRLYGFCMTATERLLVYPYMSNGSVASRLKAKPALDWATRK…
>Glyma.02G207400.1.p	LRR II	LRR II	MALHSLFFFFFFFFSRYTLSSASQPRNPEVEALMYIKAALHDPHGVLNNWDEYSVDACSWTMITCSSDYLVIGLGAPSQSLSGTLSPSIGNLTNLRQVLLQNNNISGNIPPALGNLPKLQTLDLSNNRFSGLIPASLSLLNSLQYLRLNNNNLSGSFPVSLAKTPQLAFLDLSYNNLSGPLPKFPARSFNIVGNPLVCGSSTTEGCSGSATLMPISFSQVSSEGKHKSKRLAIALGVSLSCASLILLLFGLLWYRKKRQHGAMLYISDCKEEGVLSLGNLKNFSFRELLHATDNFSSKNILGAGGFGNVYRGKLGDGTMVAVKRLKDVNGSAGESQFQTELEMISLAVHRNLLRLIGYCATPNEKLLVYPYMSNGSVASRLRGKPALDWNTRKRIAIGA…
>Glyma.05G119500.1.p	LRR II	LRR II	MANMERVISDFMSWFPLWAILVLDLLLKVSGNTEGDALTALKNSVSDPNNVLQSWDSTLVDPCTWFHVTCNNENSVTRVDLGNANLSGQLVPQLGQLPNLQYLELYSNNITGKIPDELGSLRNLVSLDLYSNNITGPISDNLANLKKLRFLRLNNNSLSGKIPVRLTTVDSLQVLDLSNNNLTGDIPINGSFSSFTPISFRNNPSLNNTLVPPPAVTPPQSSSGNGNRAIVIIAGGVAVGAALLFAAPVIVLVYWKRRKPRDFFFDVAAEEDPEVHLGQLKRFSLRELQVATDTFNNKNILGKGGFGKVYKGRLTNGDLVAVKRLKEERTQGGEMQFQTEVEMISMAVHRNLLRLRGFCMTPTERLLVYPFMSNGSVASCLRDRPESQPPLEWPKRKNI…
>Glyma.05G119600.1.p	LRR II	LRR II	MTNMQRVVSSFMSLFLILWMFVVLDLVIKVSGNAEGDALMALKNNMIDPSDALRSWDATLVHPCTWLHVFCNSENSVTRVDLGNENLSGQLVPQLGQLPNLEYLELYSNNITGEIPVELGSLTNLVSLDLYLNKITGPIPDGLANLKKLKSLRLNNNSLSGNIPVGLTTINSLQVLDLANNNLTGNVPVYGSFSIFTPISFKNNPFLYQTTPVTPAATPQQNPSGNGITAIGVIAGGVAVGAALLFASPVIAIVYWNRRKPPDDYFDVAAEEDPEVSFGQLKKFSLPELRIATDNFSNNNILGKGGYGKVYIGRLTNGGNVAVKRLNPERIRGEDKQFKREVEMISMAVHRNLLRLIGFCMTSSERLLVYPLMVNGSLESCLREPSESKPPLEWPMRKR…
>Glyma.05G177500.1.p	LRR II	LRR II	MPVEMDFIFVLLLLGCLCSFVLPDTQGDALFALKISLNASAHQLTDWNQNQVNPCTWSRVYCDSNNNVMQVSLAYMGFTGYLTPIIGVLKYLTALSLQGNGITGNIPKELGNLTSLSRLDLESNKLTGEIPSSLGNLKRLQFLTLSQNNLSGTIPESLASLPILINVLLDSNNLSGQIPEQLFKVPKYNFTGNNLNCGASYHQPCETDNADQGSSHKPKTGLIVGIVIGLVVILFLGGLLFFWCKGRHKSYRREVFVDVAGEVDRRIAFGQLRRFAWRELQIATDNFSEKNVLGQGGFGKVYKGVLADNTKVAVKRLTDYESPGGDAAFQREVEMISVAVHRNLLRLIGFCTTPTERLLVYPFMQNLSVAYRLRELKPGEPVLDWPTRKRVALGTARGL…
>Glyma.05G196400.1.p	LRR II	LRR II	MFRQNFSRGPLKILTRWLIFLTILQVGCAIKDPDVEGEALLDVLHFLNDSNKQITDWDSFLVSPCFSWSHVTCRNGHVISLALASVGFSGTLSPSITKLKYLSSLELQNNNLSGPLPDYISNLTELQYLNLADNSFNGSIPANWGELPNLKHLDLSSNGLTGSIPMQLFSVPLFNFSDTHLQCGPGFEQSCASKSENPASAHKSKLAKIVRYASCGAFALLCLGAIFTYRHHRKHWRKSDDVFVDVSGEDESKIFFGQLRRFSWRELQLATKNFSEGNVIGQGGFGKVYKGVLSDNTKVAVKRLIDYHNPGGEAAFEREVQLISVAVHRNLLRLIGFCTTTTERILVYPFMENLSVAYRLRDLKPGEKGLDWPTRKRVAFGTAHGLEYLHEQCNPKIIH…
>Glyma.08G004200.1.p	LRR II	LRR II	MVCVQRAKLVDSNLEIKEVYMFRQNLSRGPLKILTRWLIFLTILQVSCAIKDPDVEGEALLDLLHFLNDSNKQITDWDSFLVSPCFSWSHVTCRNGHVISLALASVGFSGTLSPSIIKLKYLSSLELQNNNLSGPLPDYISNLTELQYLNLADNNFNGSIPAKWGEVPNLKHLDLSSNGLTGSIPKQLFSVPLFNFTDTQLQCGPGFEQPCASKSENPASAHKSKLAKIVRYASCGAFALLCLGAIFTYRQHQKHRRKIDVFVDVSGEDERKISFGQLRRFSWRELQLATKNFSEGNVIGQGGFGKVYKGVLSDNTKVAVKRLIDYHNPGGEAAFEREVQLISVAVHRNLLRLIGFCTTTTERILVYPFMENLSVAYRLRDLKPGEKGLDWPTRKRVAF…
>Glyma.08G074500.1.p	LRR II	LRR II	MTNMERMISSFMSLFFILWIFVVLDLVLKVYGHAEGDALIVLKNSMIDPNNALHNWDASLVSPCTWFHVTCSENSVIRVELGNANLSGKLVPELGQLPNLQYLELYSNNITGEIPVELGNLTNLVSLDLYMNKITGPIPDELANLNQLQSLRLNDNSLLGNIPVGLTTINSLQVLDLSNNNLTGDVPVNGSFSIFTPISFNNNPFLNKTIPVTPAATPQQNPSGNGIKAIGVIAGGVAVGAALLFASPVIALVYWNRRKPLDDYFDVAAEEDPEVSLGQLKKFSLPELRIATDNFSNKNILGKGGFGKVYKGRLTNGDDVAVKRLNPESIRGDDKQFQIEVDMISMAVHRNLLRLIGFCMTSSERLLVYPLMANGSVESRLREPSESQPPLDWPKRKNI…
>Glyma.08G134600.1.p	LRR II	LRR II	MPVEMDFIFVLLLLGCLCSFVLPDTQGDALFALKISLNASAHQLTDWNQNQVNPCTWSRVYCDSNNNVMQVSLAYMGFTGYLNPRIGVLKYLTALSLQGNGITGNIPKELGNLTSLSRLDLEGNKLTGEIPSSLGNLKKLQFLTLSQNNLSGTIPESLASLPILINVLLDSNNLSGQIPEQLFKVPKYNFTGNNLSCGASYHQPCETDNADQGSSHKPKTGLIVGIVIGLVVILFLGGLMFFGCKGRHKGYRREVFVDVAGEVDRRIAFGQLRRFAWRELQIATDNFSEKNVLGQGGFGKVYKGVLADNTKVAVKRLTDYESPGGDAAFQREVEMISVAVHRNLLRLIGFCTTPTERLLVYPFMQNLSVAYRLREIKPGEPVLDWPTRKQVALGTARGL…
>Glyma.08G180800.1.p	LRR II	LRR II	MDRVTSSFMGSFFVWAILVLDLVLKASGNQEGDALNALKSNLQDPNNVLQSWDATLVNPCTWFHVTCNSDNSVTRVDLGNADLSGQLVPELGQLTNLQYLELYSNNITGKIPEELGNLTNLVSLDLYLNTLDGPIPTTLGNLAKLRFLRLNNNSLTGGIPMSLTNVSSLQVLDLSNNKLKGEVPVNGSFSLFTPISYQNNPDLIQPKNTPSPVSPTPPAASSGNSNTGAIAGGVAAGAALLFAAPAIALAYWRRRKPQDHFFDVPAEEDPEVHLGQLKRFSLRELQVATDNFSNKHILGRGGFGKVYKGRLADGSLVAVKRLKEERTQGGELQFQTEVEMISMAVHRNLLRLRGFCMTPTERLLVYPYMANGSVASCLRERQESQPPLGWPERKRIALG…
>Glyma.08G255300.1.p	LRR II	LRR II	MGTPRGIALLSFTSFLFWSSANALLSPKGVNFEVQALMGIKYSLEDPHGVLDNWDGDAVDPCSWTMVTCSSENLVIGLGTPSQSLSGTLSPSIGNLTNLQIVLLQNNNISGPIPSELGKLPKLQTLDLSNNFFKGEIPPSLGHLRSLQYLRLNNNSLVGECPESLANMTQLNFLDLSYNNLSDPVPRILAKSFSIVGNPLVCATGKEPNCHGMTLMPMSMNLNNTEDALQSGRPKTHKMAIAFGLSLGCLCLIVIGFGLVLWWRHKHNQQAFFDVKDRHHEEVYLGNLKRFQFRELQIATKNFSSKNILGKGGFGNVYKGILPDGTLVAVKRLKDGNAIGGEIQFQTEVEMISLAVHRNLLRLYGFCMTPSERLLVYPYMSNGSVASRLKGKPVLDWGT…
>Glyma.10G218800.1.p	LRR II	LRR II	MERKFMALGFIWWVVVVHPLCLISANMEGDALHSLRTNLQDPNNVLQSWDPTLVNPCTWFHVTCNNDNSVIRVDLGNAALSGQLVPQLGQLKNLQYLELYSNNITGPIPSDLGNLTNLVSLDLYLNHFTGPIPDSLGKLSKLRFLRLNNNSLSGPIPMSLTNITALQVLDLSNNHLSGVVPDNGSFSLFTPISFANNMDLCGPVTGHPCPGSPPFSPPPPFVPPPPISAPGGNGATGAIAGGVAAGAALLFAAPAIAFAWWRRRKPQEFFFDVPAEEDPEVHLGQLKRFSLRELQVATDSFSNKNILGRGGFGKVYKGRLADGSLVAVKRLKEERTPGGELQFQTEVEMISMAVHRNLLRLRGFCMTPTERLLVYPYMANGSVASCLRERPPYQEPLDW…
>Glyma.11G240900.1.p	LRR II	LRR II	MIPLLLPVSFVLSLFVWLTPISVDVSGKMDLASVLLLLTSLCSSSALAELDSQEDALYALKVSLNASPNQLTNWNKNLVNPCTWSNVECDQNSNVVRISLEFMGFTGSLTPRIGSLNSLTILSLQGNNITGDIPKEFGNLTSLVRLDLENNKLTGEIPYSLGNLKKLQFLTLSQNNLNGTIPESLASLPSLINVMLDSNDLSGQIPEQLFSIPTYNFTGNNLNCGVNYLHLCTSDNAYQGSSHKTKIGLIVGTVTGLVVILFLGGLLFFWYKGCKSEVYVDVPGEVDRRITFGQIKRFSWKELQIATDNFSEKNILGQGGFGKVYKGILADGTKVAVKRLTDYESPAGDAAFQREVELISIAVHRNLLRLIGFCTTSTERLLVYPFMQNLSVAYRLREL…
>Glyma.13G050200.1.p	LRR II	LRR II	MGKPRGEAILCFLFFFWFWSSSNALLSPKGVNFEVQALMGIKASLVDPHGILDNWDGDAVDPCSWNMVTCSPENLVISLGIPSQNLSGTLSPSIGNLTNLQTVVLQNNNITGPIPSELGKLSKLQTLDLSDNFLSGEIPPSLGHLRRLQYLRLNNNSFDGECPESLANMAQLAFFDLSYNNLSGPIPKILAKSFSIVGNPLVCATEKEKNCHGMTLMPMPMNLNNTEDASPSGRKKAHKMAIAFGLSLGCLSLIVLGVGLVLWRRHKHKQQAFFDVKDRHHEEVYLGNLKRFHLRELQIATKNFSNKNILGKGGFGNVYKGILSDGTLLAVKRLKDGNAIGGDIQFQTEVEMISLAVHRNLLKLYGFCMTPTERLLVYPYMSNGSVASRLKGKPVLDWG…
>Glyma.13G228000.1.p	LRR II	LRR II	MEDVKVVAWLISLFLWNWVLVVDGTDSLLSPKGVNYEVAALMSMKSKMNDELHVMDGWDINSVDPCTWNMVGCSAEGYVISLEMASAGLSGTISSGIGNLSHLKTLLLQNNQLSGPIPTEIGRLLELQTLDLSGNQLDGEIPNSLGFLTHLSYLRLSKNKLSGQIPQLVANLTGLSFLDLSFNNLSGPTPKILAKGYSISGNNFLCTSSSQICMGFSKPVNDSIADTGSSQTSGSHHQRVLAVVIGFSCAFVISLVLLVFWLHWYRSHILYTSYVEQDCEFDIGHLKRFSFRELQIATGNFNSKNILGQGGFGVVYKGCLANKMLVAVKRLKDPNYTGEVQFQTEVEMIGLAVHRNLLRLYGFCMTPDERLLVYPYMPNGSVADRLRETCRERPSLDWN…
>Glyma.15G051600.1.p	LRR II	LRR II	MERVTSSFMGSFFFWAILVLDLVLKASGNQEGDALNALKSNLQDPNNVLQSWDATLVNPCTWFHVTCNSDNSVTRVDLGNADLSGQLVSQLGQLTNLQYLELYSNKITGKIPDELGNLTNLVSLDLYLNTLNGPIPTTLGKLAKLRFLRLNNNSLTGGIPISLTNVSSLQVLDLSNNHLKGEIPVNGSFSLFTPISYQNNLGLIQPKYTPSPVSPTPPPASSGNSNTGAIAGGVAAGAALLFAAPAIALAYWRRRKPQDHFFDVPAEEDPEVHLGQLKRFSLRELQVATDNFSNKHILGRGGFGKVYKGRLADGSLVAVKRLKEERTQGGELQFQTEVEMISMAVHRNLLRLRGFCMTPTERLLVYPYMANGSVASCLRERQESQPPLGWPERKRIALG…
>Glyma.15G084500.1.p	LRR II	LRR II	MEHIKVVAWLISLFLWNWVLVVDGTDNLLSPKGVNYEVAALMSMKSKTNDEFHVHVMDGWDINSVDPCTWDMVGCSAEGYVMSLEMASVGLSGTISSGIENLSHLKTLLLQNNQLSGPIPTEIGKLLELQTLDLSGNQLDGEIPNSLGCLTHLSYLRLSKNKLSGQIPQFVANLTGLSFLDLSFNNLSGPTPKILAKGYSISGNNFLCTSSSQICMGFSKPVNDTGSSQTSGSHHQRVLVVALQDCEFDIGHLKRFSFWELQTATGNFNSKNILGQGGFGVVYKGCLANKMLVAVKRLKDPNYTGEVQFQTEVEMIGLAVHRNLLRLYGFCMTPDERLLVYPYMPNGSVADHLRGECVLHEQCNPKIIHRDVKAANILLDESFEAVVGDFGLAKLLDQR…
>Glyma.17G070300.1.p	LRR II	LRR II	MIMPLSCLLLLLLFFLSRHTLSSASQPRNPEVEALINIKGGLNDPHGVLNNWDEYSVDACSWTMITCSSDYLVIGLGAPSQSLSGTLSPAIENLTNLRQVLLQNNNISGNIPPELGNLPKLQTLDLSNNRFSGLIPASLSQLNSLQYLRLNNNNLSGSFPVSLAKTPQLAFLDLSYNNLSGPLPKFPARSFNIVGNPLVCGSSTTEGCSGSATLMPISFSQVSSEGKHKSKRLAIAFGVSLGCASLILLLFGLLWYRKKRQHGVILYISDYKEEGVLSLGNLKKFTFRELLHATDNFSSKNILGAGGFGNVYRGKLGDGTMVAVKRLKDVNGSAGESQFQTELEMISLAVHRNLLRLIGYCATSSEKLLVYPYMSNGSVASRLRGKPALDWNTRKRIAI…
>Glyma.18G016400.1.p	LRR II	LRR II	MDLASVLLLLTSLCSSSALHELDSQEDALYALKVSLNVSANQLTNWNKNLVNPCTWSNVECDQNSNVVRISLEFMGFTGSLTPRIGSLKSLTILSLQGNNITGDIPKEFGNLTNLVRLDLESNKLTGEIPYSLGNLKRLQFLTLSQNNLYGTIPESLASLPSLINVMLDSNDLSGQIPEQLFSIPMYNFTGNNLNCGVNYHHLCTSDNAYQDSSHKTKIGLIAGTVTGLVVILFLGGLLFFWYKGCKREVYVDVPGEVDRRITFGQIKRFSWKELQIATDNFSEKNILGQGGFGKVYKGILADGTKVAVKRLTDYESPAGDAAFQREVELISIAVHRNLLRLIGFCTTSTERLLVYPFMQNLSVAYRLRELKRGEPVLDWPTRKRVALGTARGLEYLHE…
>Glyma.18G278200.1.p	LRR II	LRR II	MGTQRGIALLSFTFFLLLSSANALLSPKGVNFEVQALMGIKDSLEDPHGVLDNWDGDAVDPCSWTMVTCSSENLVIGLGTPSQSLSGTLSPSIGNLTNLQIVLLQNNNISGPIPSELGKLSKLQTLDLSNNFFSGGIPPSLGHLRSLQYLRFNNNSLVGECPESLANMTQLNFLDLSYNNLSGPVPRILAKSFSIIGNPLVCATGKEPNCHGMTLMPMSMNLNNTEDALQSGRPKTHKMAIAFGLSLGCLCLIVLGFGLVLWWRHKHNQQAFFDVKDRHHEEVYLGNLKRFQFRELQIATNNFSSKNILGKGGFGNVYKGVFPDGTLVAVKRLKDGNAIGGEIQFQTEVEMISLAVHRNLLRLYGFCMTPTERLLVYPYMSNGSVASRLKGKPVLDWGT…
>Glyma.19G039100.1.p	LRR II	LRR II	MGKPRREDVLCFVLFFWFCSFSNALLSPKGVNFEVLALMGIKASLVDPHGILDNWDEDAVDPCSWNMVTCSPENLVISLGIPSQNLSGTLSPSIGNLTNLQTVVLQNNNITGPIPSEIGKLSKLQTLDLSDNFFSGEIPPSMGHLRSLQYLRLNNNSFDGQCPESLANMAQLAFLDLSYNNLSGPIPKMLAKSFSIVGNPLVCATEKEKNCHGMTLMPMSMNLNDTEHALPSGRKKAHKMAIAFGLILGCLSLIVLGVGLVLWRRHKHKQQAFFDVKDRHHEEVYLGNLKRFHLRELQIATNNFSNKNILGKGGFGNVYKGILPDGTLVAVKRLKDGNAIGGDIQFQTEVEMISLAVHRNLLKLYGFCMTPTERLLVYPYMSNGSVASRLKGKPVLDWG…
>Glyma.20G173000.1.p	LRR II	LRR II	MERKFMALGFIWWVVLVHPLCLISANMEGDALHSLRTNLQDPNNVLQSWDPTLVNPCTWFHVTCNNDNSVIRVDLGNAALSGQLVPQLGQLKNLQYLELYSNNITGPIPSDLGNLTNLVSLDLYLNHFTGPIPDSLGKLSKLRFLRLNNNSLSGPIPMSLTNITALQVLDLSNNHLSGVVPDNGSFSLFTPISFANNLDLCGPVTGHPCPGSPPFSPPPPFVPPPPISAPGGNGATGAIAGGVAAGAALLFAAPAIAFAWWRRRKPQEFFFDVPAEEDPEVHLGQLKRFSLRELQVATDSFSNKNILGRGGFGKVYKGRLADGSLVAVKRLKEERTPGGELQFQTEVEMISMAVHRNLLRLRGFCMTPTERLLVYPYMANGSVASCLRERPPHQEPLDW…

## Sheet: LRR III
ID	Groups	Subgroups	Sequences
>Glyma.01G001800.1.p	LRR III	LRR III	MALLTSFITSFTLLLLFVIMITSASDTGSLLKFRDSLENNNALLSSWNASIPPCSGSSHWPRVQCYKGHVSGLKLENMRLKGVIDVQSLLELPYLRTISLMNNDFDTEWPDINKIVGLKTLFLSNNNFSGEIPAQAFQGMQWLKKIHLSNNQFTGPIPTSLASMPRLMELRLEGNQFTGPIPNFQHAFKSFSVANNQLEGEIPASLHNMPPSSFSGNEGVCGAPLSACSSPKKKSTASIVAAAVLVIVALIVIGAVILLVLHQRRKQAGPEVSAENPSSIMFQSQQKEASSSDEGSRGSPTSSSHRSRSLRLLFVRDDREKFDYNELFRASAKMLGSGCFSSSYKVALLDGPEMVVKRFKQMNNVGREEFDEHMRRIGRLNHPNLLPLVAYYYRKVEKL…
>Glyma.01G125200.1.p	LRR III	LRR III	MTLSSFLCLVFIFQFLFTSPSLSLSSDGLALLALKSAVDEPSAAAFSDWNNGDPTPCGWSGIACTNISGEAEPRVVGISLAGKSLSGYLPSELGTLRFLRRLNLHDNAFSGVLPAQLSNATALHSLFLHGNNLSGAIPSSLCTLPRLQNLDLSKNAFSGHIPEHLKNCKNLQRLVLAGNKFSGEIPAGVWPDLRNLLQLDLSDNELTGSIPGEIGTLISLSGTLNLSFNHLSGKIPASLGKLPATVSYDLKNNNLSGEIPQTGSFSNQGPTAFLGNPDLCGFPLRKSCSGLDRNFSPGSDQNKPGNGNRSKGLSPGLIILISAADAAVVAFIGLVIVYIYWKRKDDENACSCIRKRSFGEEKGNMCVCGGLSCVGGVKSDDDEEEEYEGGEGEGEGELV…
>Glyma.01G125800.1.p	LRR III	LRR III	MGHNNTCHHHVKGFHTDPFQHSLSFASNGGGDRRRKCRSNEKSGSGGFICLPFFLFLLASTSTIQHVSGHLWDGVVVTQADFQALRVIKNELIDFKGVLKSWNDSGVGACSGGWAGIKCVNGEVIAIQLPWRGLGGRISEKISQLQSLRKLSLHDNALGGPVPLTLGLLPNLRGVYLFNNKLSGSIPPSLGNCPMLQSLDISNNSLSGKIPSSLARSTRIFRINLSFNSLSGSIPSSLTMSPSLTILALQHNNLSGSIPDSWGGTGKKKASQLQVLTLDHNLFSGTIPVSLGKLAFLENVSLSHNKIVGAIPSELGALSRLQILDLSNNVINGSLPASFSNLSSLVSLNLESNQLASHIPDSLDRLHNLSVLNLKNNKLDGQIPTTIGNISSISQIDLS…
>Glyma.01G224000.1.p	LRR III	LRR III	MQVSVCPLLLFGGKLSVSLFVFVFQKTSGGWLECVQQKQLVLCRMMERILCFIYLVSLILFQANAAEPISDKQALLDLLEKLPPSRSLNWNASSSPCTSWTGVTCNGDRSRVIAIHLPGFGFHGTIPPNTISRVTGLQTLSLRSNFINGHFPCDFSNLKNLSFLYLQYNNFTGPLPDFSAWRNLSVVNLSNNFFTGTIPLSLSNLAQLTAMNLANNSLSGQIPVSLLQRFPNSAFVGNNVSLETSPLAPFSKSAKHGEATVFWVIVAASLIGLAAFVGFIFVCWSRKKKNGDSFALKLQKVDMSPEKVVSRDLDANNKIVFFEGCSYAFDLEDLLRASAEVLGKGTFGAAYKAALEDATTVVVKRLKEVAVGKKDFEQLMEVVGNLKHENVVELKGYYY…
>Glyma.02G175500.1.p	LRR III	LRR III	MPGHHLHLSLFFFLISLPLTLPLNSDGLSLLAFKAAISVDPTGALATWTDTSLTPCTWAGVTCKHNHVTQLTLPSKALTGYLPSELGFLAHLKRLSLPHNNLSHAIPTTLFNATTLLVLDLSHNALTGPLPASLSSLKRLVRLDLSSNLLSGHLPVTLSNLPSLAGTLNLSHNRFTGNIPSSLGSLPVTISLDLRYNNLTGEIPQVGSLLNQGPTAFSNNPYLCGFPLQNACPENPKVPTTKQRQNPNRDLQTGEQNPRGGGLFVCVVAMVVISGILLCFAVVFMILRRGRCGDEGQFGKVEGGNVGCVDDVKGRFVVVEEEGGVLGGMELEDLLRGSAYVVGKSRSGIVYKVVGVGKGAAAARVVAVRRLGEGGAAWRLKEFEAEVEGVARVRHPNVV…
>Glyma.02G219800.1.p	LRR III	LRR III	MKFQFHAVPFVLLSFTVSLFGLIEADLNSDKQALLEFFSNVPHAPRLNWSESTPICTSWAGVTCNQNGTSVIEIHLPGAGFKGSIPENSLGKLDSLKILSLHSNGLRGNLPSDILSIPSLQYVNLQQNNFSGLIPSSISPKLIALDISSNNFSGSIPTTFQNLSRLTWLYLQNNSISGAIPDFKNLTSLKYLNLSYNNLNGSIPNSINNYPYTSFVGNSHLCGPPLNNCSKASNPSSSTSSLSPSHSPVSQPLSPAETPQNRTATTSKSYFGLATILALAIGGCAFISLLVLIIFVCCLKRTKSESSGILTGKAPCAGKAEISKGFGSGVEEAEKNKLFFFEGCSYSFDLEDLLKASAEVLGKGSYGTTYRAALEDGTTVVVKRLREVLVGKKEFEQQM…
>Glyma.02G237000.1.p	LRR III	LRR III	MAEVTLNSSVNILYHTTKKISMKFYSSQVHRFLFIIVILFPLAIADLSSDKQALLDFAAAVPHRRNLKWNPATPICSSWVGITCNPNGTRVVSVRLPGIGLVGTIPANTLGKIDSLRNISLRANLLSGSLPPDITSLPSLQYLYLQHNNLSGSVPTSLSTRLNVLDLSYNSFSGAIPKTLQNITQLIKLNLQNNSLSGQIPNLNVTKLRHLNLSYNHLNGSIPDALQIFPNSSFEGNSLCGLPLKSCSVVSSTPPSTPVSPSTPARHSSKSKLSKAAIIAIAVGGGVLLLLVALIIVLCCLKKKDDRSPSVTKGKGPSGGRSEKPKEEFGSGVQEPEKNKLVFFEGSSYNFDLEDLLRASAEVLGKGSYGTAYKAILEESTTVVVKRLKEVVVGKREFE…
>Glyma.02G244400.1.p	LRR III	LRR III	MKSARVKEAILLVFMFTILTIAGSDLASDRAGLLLLRSAVGGRTLLWNATQTSPCSWTGVVCASGRVIMLRLPAMGLSGSLPSGLGNLTELQTLSLRFNALTGQIPDDFANLKGSPLRFGVRVAESREPHSFGHSYLERNNFTGSIPDLDAPPLDQFNVSFNSLTGSIPNRFSRLDRTAFLGNSLLCGKPLQLCPGTEEKKGKLSGGAIAGIVIGSVVGVLLILLLLFFLCRKNNRKNENETLPPEKRVVEGEVVSRESGGNSGSAVAGSVEKSEIRSSSGGGAGDNKSLVFFGNVSRVFSLDELLRASAEVLGKGTFGTTYKATMEMGASVAVKRLKDVTATEKEFREKIEQVGKMVHHNLVSLRGYYFSRDEKLVVYDYMPMGSLSALLHANGGVGR…
>Glyma.02G261400.1.p	LRR III	LRR III	MEDKNLTSKWFFNPNPSSHFFQLFFCLWILMVPVVASEERWDGVVVAQSNFLALEALKQELVDPEGFLRSWNDTGYGACSGAWVGIKCARGQVIVIQLPWKGLKGHITERIGQLRGLRKLSLHDNQIGGSIPSALGLLLNLRGVQLFNNRFTGSIPPSLGSSFPLLQSLDLSNNLLTGTIPMSLGNATKLYWLNLSFNSLSGPIPTSLTRLTSLTYLSLQHNNLSGSIPNTWGGSLKNHFFRLRNLILDHNLLSGSIPASLGSLSELTEISLSHNQFSGAIPDEIGSLSRLKTVDFSNNDLNGSLPATLSNVSSLTLLNVENNHLGNPIPEALGRLHNLSVLILSRNQFIGHIPQSVGNISKLTQLDLSLNNLSGEIPVSFDNLRSLSFFNVSHNNLSG…
>Glyma.02G274500.1.p	LRR III	LRR III	MQAIWFMLSLLVAIALGNSDIDALLEFKKSIQNDPSGLVVNSWDSRSLDSDGCPKNWYGIVCSEGSVLSITLDNAGLVGELNFLAINGLTMLRNLSAVNNQFTGDLLHIATIESLEYLDLSLNKFNGPLLSNFVQLRKLVYLNLSSNELGGTLPVDFHKLEQLKYLDLHMNNFFGDIMHIFYPMGSVLYVDLSSNRFSGTPDLGLADESFLSSIQYLNISHNSLSGELFVHDGMPYLDNLEVFDASNNQLEGNIPSFTFVVSLRILRLACNQLTGLLPEALLKESSMMLSELDLSQNKLEGPIGIITSVTLRKLNLSSNKLYGPLPLRVGHCSIIDLSNNTLSGNFSRIRYWGNYVEVVQLSSNSLGGMLPNETSQFLRLTSLKVSNNSLEGFLPPILG…
>Glyma.02G297100.1.p	LRR III	LRR III	MQNTRDFAVFLRRLVFFAIIFFIIDCTRGKSSESESFLNFLRALDPRNELNITWNGSPSHPCLVKLNGVRCNSNATNVVHIRLENLNLSGTIDADSLCRLQKLRVVSLANNNIRGTIPQSILHCTRLTHLNVTSNQLSGRLPNALTKLKHLRNLDISNNNFSGMIPSKQQYYRHLLRYYVTPSNKLESNSTKERLKESDTNTILQEQATPPGALSNSTPNNGKDSSSWRVETLGVFLLGAGLLLSSIYFIVKKSAKLSAEKEVAVVKDHRRVSPIIKATTHEVQEVKLKEGDSELVFFVEDRERFTLEDLLRATADLRSEGFCSSLYKVKLEHNVYYAVKRLKNLQVSLEEFGETLRKISNLKHQNILPLVGYRSTSEEKFIIYKYQSNGSLLNLLNDY…
>Glyma.03G047100.1.p	LRR III	LRR III	MGHNNTCHHHVKGFHADPFSHSLSSASNGGDRRRKCGNNEKSGGSGFIFLPFFLFLLISTSTIQHVSGHLWDGVVVTQADFQALRAIKNEIIDIRGVLKSWNDSGVGACSGGWAGIKCVNGEVIAIQLPWRGLGGRISEKIGQLQSLRKLSLHDNALGGSVPFTLGLLPNLRGVYLFNNKLSGSIPPSLGNCPMLQSLDISNNSLSGKIPPSLARSSRIFRINLSFNSLSGSIPSSLTMSPSLTILALQHNNLSGFIPDSWGGTGKKKASQLQVLTLDHNLISGTIPVSLGKLALLENVSLSHNQIVGAIPSELGALSRLQILDLSNNAINGSLPASFSNLSSLVSLNLESNQLANHIPDSMDRLHNLSVLNLKNNKLDGQIPPSLGNISSIIQIDFSE…
>Glyma.03G049300.1.p	LRR III	LRR III	MTLSSFLYIVFIFHFFFTSPSLSLSSDGLALLALKSAVDEPSAAAFSDWNNGDPTPCAWSGIACANVSGEGEPRVVGISLAGKSLSGYLPSELGTLRFLRRLNLHDNAFSGVLPAQLSNATALHSLFLHGNNLSGAIPSSLCTLPRLQNLDLSENAFSGHIPEHLRNCKNLQRLVLAGNKFSGEIPAGVWPDLQNLLQLDLSDNELTGSIPSEIGTLISLSGTLNLSFNHLSGKIPSSLGKLPATVIFDLKNNNLSGEIPQTGSFSNQGPTAFLGNPDLCGFPLRKSCSGSDRNFSSGSDQNKPDNGNRSKGLSPGLIILISAADAAVVALIGLVIVYIYWKRKDDENACSCIRKRSFGEEKGNMCVCGGLSCFGGVKSDDDDDEEFEGGEGEGEGELV…
>Glyma.03G141600.1.p	LRR III	LRR III	MPMHHHLLLLPLLFSLVSPMTSLNSDGLSLLALKAAVDADPTGVLTSWSETDVTPCHWPGISCTGDKVTQLSLPRKNLTGYIPSELGFLTSLKRLSLPYNNFSNAIPPSLFNARSLIVLDLSHNSLSGSLPNQLRSLKFLRHLDLSDNSLNGSLPETLSDLTSLAGTLNLSFNHFSGGIPATLGNLPVAVSLDLRNNNLTGKIPQMGTLLNQGPTAFSGNPGLCGFPLQSACPEAQKPGIFANPEDGFPQNPNALHPDGNYERVKQHGGGSVAVLVISGLSVAVGAVSLSLWVFRRRWGGEEGKLVGPKLEDNVDAGEGQEGKFVVVDEGFELELEDLLRASAYVVGKSRSGIVYKVVGVGKGLSSAAANVVAVRRLSEGDATWRFKEFESEVEAIARV…
>Glyma.03G189800.1.p	LRR III	LRR III	MKKVCHCPIFLALALCLCILCVAAEAAGQNDTLALTEFRLQTDTHGNLLTNWTGADACSAAWRGVECSPNGRVVGLTLPSLNLRGPIDTLSTLTYLRFLDLHENRLNGTISPLLNCTSLELLYLSRNDFSGEIPAEISSLRLLLRLDISDNNIRGPIPTQLAKLTHLLTLRLQNNALSGHVPDLSASLLNLTVLNVTNNELRGHVPDSMLTKFGNVSFSGNHALCGSTPLPKCSETEPDTETTTITVPAKPSSFPQTSSVTVPDTPRKKGLSAGVIVAIVVAVCVAVLVATSFAVAHCCARGSTSGSVVGSETAKRKSGSSSGSEKKVYGNGGNLDRDSDGTNTETERSKLVFFDRRNQFELEDLLRASAEMLGKGSLGTVYRAVLDDGCTVAVKRLKD…
>Glyma.04G041400.1.p	LRR III	LRR III	MPIHPHLLLLLLLLLASSNAHCSKLPTLVFTDATALLAFKLKADVNDHLHFSPLTRGLRFCAWQGVECNGPKVVRLVLQNLDLGGAWAPNTLSRLDQLRVLSLQNNSLTGPLPDLTGLFNLKSLFLDNNYFTGSLPPSLFSLHRLRNLDFSHNNFSGPISAAFTSLDRLHSLRLSFNSFNGSIPPFNQSSLKVFEVSGNNLSGAVPVTPTLFRFPPSSFAFNPSLCGEIIRVQCRPAQPFFGPAAPPTAALGQSAQVHGVNGIIRQPYEKKRHDRRALIIGFSAGIFVLVCSLVCFAAAVRKQRSRSKKDGRSGIMAADEAATAEAAAVMRMEMERELEEKVKRAEVAKSGSLVFCAGEAQVYTLDQLMKGSAELLGRGCLGTTYKAVLDSRLMVTVKR…
>Glyma.04G077100.1.p	LRR III	LRR III	MHIMPIISQFSSLSILPNPPTKTRFSFHLQSIMPHKREYFCLFMLFTCFLPSLADNAQVLMNFKSNLSNADALKNWGDPSTGLCSWTGILCFDQKFHGLRLENMGLSGTIDVDTLLELSNLNSFSVINNNFEGPMPAFKKLVSLRALFLSNNKFSGEIPDDAFEGMKRLRKVFLAENGFTGHIPASLVKLPKLYDVDIHGNSFNGNIPEFQQRDFRVFNLSHNHLEGPIPESLSNRDPSSFAGNQGLCGKPLTPCVGSPPSPSDQNPISTLSHQEKKQKKNRILLIVIVVVAVIVLALILALVFIRYRRKKAVLVTDAQPQNVMSPVSSESKSIVMAAESKKSEDGSLSFVRNEREEFDLQDLLRASAEVLGSGSFGSTYKAMLLNGPAVVVKRFKHMN…
>Glyma.04G220400.1.p	LRR III	LRR III	MNSPPKLLLLSLLFLTLFTLSSSSSLPELRSLLEFKKGITRDPEKLLDSWAPTTVAESTATCPSSWQGVVCDEESGNVTGIVLDRLNLGGELKFHTLLNLKMLRNLSLSGNDFTGRLPPSLGSLSSLQHLDLSQNKFYGPIPARINDLWGLNYLNLSNNNFKGGFPSGLSNLQQLRVLDLHANHLWAEIGDVLSTLRNVERVDLSLNRFFGGLSLAVENVSSLANTVHFLNLSCNNLNGRFFTNSTIGLFRNLQVLDLSDNSITGQLPSFGSLPALRLLRLPRNQLFGSVPEELLQTSVPLEELDLSFNGFTGSIGVINSTTLNFLNLSSNSLSGSLPTSLRRCTVIDLSRNMLSGDISVIQNWEAPLEVIDLSSNKLSGSLPSILGTYSKLSTIDLSL…
>Glyma.04G223800.1.p	LRR III	LRR III	MKLQFSIVALVLLGSTLSFCGLIVADLNSDQHALLEFASSVPHAPRLNWKNDSASICTSWVGVTCNSNGTRVVGLHLPGMGLTGTIPENSIGKLDALRVLSLHSNGLIGSLPSNVLSIPSLQFAYLQHNSFSGLIPSPVTPKLMTLDISFNSFSGTIPPAFQNLRRLTWLYLQNNSISGAIPDFNLPSLKHLNLSYNNLNGSIPNSIKAFPYTSFVGNALLCGPPLNHCSTISPSPSPSTDYEPLTPPATQNQNATHHKENFGLVTILALVIGVIAFISLIVVVFCLKKKKNSKSSGILKGKASCAGKTEVSKSFGSGVQGAEKNKLFFFEGSSHSFDLEDLLKASAEVLGKGSYGTAYKAVLEEGTTVVVKRLKEVVVGKKEFEQQLQIVGRIGNHPN…
>Glyma.04G239000.1.p	LRR III	LRR III	MDKKLPLLFIFSAALVMEAVLLVSVVAEPVEDKQALLDFLDNMSHSPHVNWDENTSVCQSWRGVICNSDESRVIELRLPGAGLSGPISPNTLSRLSALEVVSLRSNGISGPFPDGFSELKNLTSLYLQSNKFSGSLPLDFSVWNNLSVVNLSNNSFNGSIPFSISNLTHLTSLVLANNSLSGQIPDLNIRSLRELNLANNNLSGVVPNSLLRFPSSAFAGNNLTSAHALPPAFPMEPPAAYPAKKSKGLSEPALLGIIIGACVLGFVLIAVFMIVCCYQNAGVNVQAVKSQKKHATLKTESSGSQDKNNKIVFFEGCNLAFDLEDLLRASAEILGKGTFGMTYKAALEDATTVVVKRLKEVTVGKRDFEQQMEVVGKIKHENVDAVRAYYYSKEEKLIV…
>Glyma.05G011600.1.p	LRR III	LRR III	MALFITVVVFLLHLSWSVRVNSEPTQDKQALLAFLSQTPHSNRLQWNASESACDWVGVKCDASRSFLGRVPPASLGRLTQLRILSLRSNALTGEIPSDFSNLTFLRSLYLQKNQFSGEFPPSLTRLTRLTRLDLSNNNFTGQIPFSVNNLTHLTGLFLEHNSFSGKIPSITVKLVSFNVSYNNLNGSIPETLSTFPEASFAGNIDLCGPPLKDCTPFFPAPAPSPSENSTPVNTRKKSKKLSTGAIVAIVVGSVLGLALLLLLLLLCLRRRRRGQPAKPPKPVVAARAAAPAEAGTSSSKEDITGGSAEAERNKLVFFEGGIYSFDLEDLLRASAEVLGKGSVGTSYKAVLEEGTTVVVKRLKDVVVTKKEFETQMEVLGKIKHENVVPLRAFYFSKDE…
>Glyma.05G085500.1.p	LRR III	LRR III	MHHHPKTTTTATKLRPLFLCFFLTLASSAPPMLPSDAVSLLSFKRLADQDNKLLYSLNERYDYCEWQGVKCAQGRVVSFVAQSMGLRGPFPPHTLTSLDQLRVLSLRNNSLFGPIPDLSPLVNLKSLFLDHNSFSGSFPPSLLLLHRLLTLSLSHNRFSGPLPGNVTLLHRLIALRLNSNNFSGTLPSFNQTTLKLLDLSYNNLTGPVPVTPTLAKLNAQSFSGNPGLCGEIVHKECDPRSHFFGPATSSSTTPLSQSEQSQGILVVPSSSTKTKHHIKTGLVVGFVVAVVLVTAFTLTVVSLVRKKQNGKAFRAKGVVLESPEVEGGGVVVAVEGEREVKMRKMEEAHRSGKLVFCCGEVQSYTLEMLMRASAEFLGRGNVGTTYKAVMDSRLIVTVK…
>Glyma.05G097400.1.p	LRR III	LRR III	MSLLFQTLIISLVLVNQCCALSRDGVLLLSFKYAVLNDPLYALANWNYSDETPCSWNGVSCSTENRVTSLFLPNSQLLGSVPSDLGSIEHLQILDLSNNSLNGSLPSSLSQASELRFLNLSNNLITGEVPESITQLRNLEFLNLSDNDLAGKLPEGFSNMQNLTQASFKNNYLFGFLPSGLRTLQVLDLSANLLNGSLPTDFGGDVMRYLNISYNRFSGEIPTEFAARIPGNATVDLSFNNLTGEVPDSAVFTNQNSKSFSGNVNLCGEMTKNPCPIPSSPSSEPKASAPISPPAIAAIPKNLDDSPLAPTGQKQSGLKQGTIIGIVVGDVVGVGILAVLFVYVYRLKKKKEEEGSKTNNEAAITRSRSESSSSTTSESRGFTRWSCLRKRTEEEESSE…
>Glyma.05G214300.1.p	LRR III	LRR III	MEFLPIFSFISLLLCLVLWQVSGEPVEDKEALLDFVSKFPPSRPLNWNESSPMCDSWTGVTCNVDKSKVIAIRLPGVGFHGTIPPDTISRLSALQTLSLRSNVITGHFPSDFSNLKNLSFLYLQFNNISGPLPDFSAWKNLTVVNLSNNHFNGTIPSSLNNLTQLAGLNLANNSLSGEIPDLNLSRLQVLNLSNNSLQGSVPNSLLRFPESAFIGNNISFGSFPTVSPEPQPAHEPSFKSRKRGRLSEAALLGVIIAAGVLGLVCFVSLVFVCCSRRVDEDEETFSGKLHKGEMSPEKAVSRNQDANNKLVFFEGCNYAYDLEDLLRASAEVLGKGTFGTAYKAILEDATMVVVKRLKEVAAGKKDFEQHMEIVGSLKHENVVELKAYYYSKDEKLMVY…
>Glyma.05G220900.1.p	LRR III	LRR III	MALSGWHCWTILFIYLSSHFTVVPSFGASDSELLLQVKENLQTHNDELSSWNASIPPCSGARSNWRGVLCHEGKVWGVKLENMGLKGVIDVDSLKGLPYLRTLSFMNNDFEGAWPEIDHLIGLKSIYLSNNKFSGEIPFRTFEGLKWLKKVHLSNNHFTGAVPTSLVLLPRLIELRLEGNKFNGPIPRFTRHNKLKSFSVANNELSGEIPASLRRMPVSSFSGNERLCGGPLGACNSKPSTLSIVVAVVVVCVAVIMIAAVVLFILHRRRNQGSATSVENPPSGCNKGRLREVGSESMRSTRSISSNHSRRGDHTKLSFLRDDRQRFDLHELLRASAEILGSGCFSSSYKAALLNGPTIVVKRFKQMNNVGKEEFQEHMRRLGRLSHPNLLPPLAYYYR…
>Glyma.05G247300.1.p	LRR III	LRR III	MLPHKHTLVVVATVATLALAAVLAAPQADLASERAALLSLRSSVGGRTLFWNATRDSPCNWAGVQCEHGHVVELHLPGVALSGEIPVGIFGNLTQLRTLSLRFNALRGSLPSDLASCVNLRNLYIQRNLLTGQIPPFLFHLPDLVRLNMGFNNFSGPFPSAFNNLTRLKTLFLENNQLSGPIPDLNKLTLDQFNVSDNLLNGSVPLKLQTFPQDSFLGNSLCGRPLSLCPGDVADPLSVDNNAKGNNNDNKKNKLSGGAIAGIVVGSVVFLLLLVFLLIFLCRNKSAKNTSAVDIATVKHPETESEVLADKGVSDVENGGHANVNPAIASVAAVAAGNGGSKAEGNAKKLVFFGNAARAFDLEDLLRASAEVLGKGTFGTAYKAVLEAGPVVAVKRLKD…
>Glyma.06G042500.1.p	LRR III	LRR III	MNSYFPCIVAYAMDKSTFGSVIPTHENHLSSEVGPRMAIDPHLLLFLLLAPSNAHCSKLQRRHLPPFVFTDATALLVFKLKADVNNHLDFSPLTRGLRFCAWHGVECNGPKVLRLVLQNLDLGGAWAPKTLTRLDQLRVLSLQNNSLTGPIPDLTGLFNLKSLFLDNNHFTASLPPSLFSLHRLRNLDFSHNNFSGPIPTAFTTLDRLHSLLLSFNSFNGSIPPFNQSSLKIFRASANNLSGAVPVTPTVFRFPPSSFALNPQLCGEIIRVQCRPAQPFFGPVAPPTAALGQNAQVHGVNGIIRQPYEKKRHDRRALIIGFSAGIFVLVCSLACLAAAVRKQRSRSKKDERTGMMAADAAAREEGAAVMRMEMEEKVKRAEVAKSGGEAQVYTLEQLMK…
>Glyma.06G124700.1.p	LRR III	LRR III	MDKKLPLLFIFSAALVMEAVLLVSVGAEPVEDKQALLDFLDNMSHSPHVNWDENSSVCQSWRGVICNSDKSRVIELRLPGAGLSGPIPPNTLSRLSALEVVSLRSNGISGPFPHGFSELKNLTSLFLQSNNISGQLPLDFSVWNNLSVVNLSNNSFNENIPFSISKLTHLTSLVLANNSLSGQIPDLDIPSLRELNLANNNLSGAVPKSLLRFPSSAFAGNNLTSADALPPAFPMEPPAAYPAKKSKRLGEPALLGIIIGACVLGFVVIAGFMILCCYQNAGVNAQAVKSKKKQATLKTESSGSQDKNNKIVFFEGCNLAFDLEDLLRASAEILAKGTFGMTYKAALEDATTVAVKRLKEVTVGKRDFEQLMEVVGKIKHENVDAVRAYYYSKEEKLIV…
>Glyma.06G141100.1.p	LRR III	LRR III	MKVQFSIVALVLLGSTLCLSGLIVADLNSDQQALLEFASSVPHAPRLNWKKDSVSICTSWVGVTCNSNGTRVVGLHLPGMGLIGTIPENSIGKLDALRVLSLHSNGLIGSLPSNILSIPSLQFAYLQHNGFSGIIPSPVTPKLMALDISFNNFSGSIPPAFQNLRRLTWLYLQNNSISGAIPDFNLPSLKHLNLSNNNLNGSIPNSIKTFPYTSFVGNSLLCGPPLNHCSTISPSPSPATDYQPLTPPTTQNQNATHHKKNFGLATILALVIGVIAFISLIVVVICVFCLKKKKNSKSSGILKGKASCAGKTEVSKSFGSGVQGAEKNKLFFFEGSSHSFDLEDLLKASAEVLGKGSYGTAYKAVLEEGTTVVVKRLKEVVVGKKEFEQQLEIVGRVGS…
>Glyma.06G145500.1.p	LRR III	LRR III	MNSPPNFLSLLLSLLLLTISTPSSSLPELRSLLEFKKGITRDPEKLLDSWAPTTVADSTSTCPSSWQGVFCDEESGNVTGIVLDRLNLGGELKFHTLLDLKMLKNLSLSGNAFSGRLPPSLGSLSSLQHLDLSQNKFYGPIPARINDLWGLNYLNLSNNNFKGGFPSGLNNLQQLRVLDLHANQLWAEIGDVLSTLRNVERVDLSLNQFFGGLSLTVENVSGLANTVHFLNLSHNNLNGRFFTNSTITLFRNLQVLDLSGNSITGELPSFGSLLALRVLRLPRNQLFGSLPEELLQTSMPLEELDLSFNGFTGSIGVINSTTLNILNLSSNSLSGSLPTSLRRCTVIDLSRNMLSGDISVIQNWEAPLEVIVLSSNKLSGSLPSILETYSKLSTVDLSL…
>Glyma.06G184400.1.p	LRR III	LRR III	MSLKPIWVFFIAIFLFLLVANSEEEEVIKALVTFMDKLAPGNVPRDPMWGWNLNSDPCIDKWHGVKCYSDNKYVKSVILEKFNFGGVVDASSVCIAKSLRILRLTDNILHDSISEDIGNCQSLTQLFLSGNQLSGDLPISIGKLSNMKRLHVSDNHFTGELPNMVHVSGLISFFAQNNNFTGEIPSFDFSNLDAFNVSNNNLQGQVPDVKGKFHEDSFSGNPNLCGKPLSQECPPPEKKDQNSFPNDLSIYSGYLVLGLIVLLFLTFKLLSKLKIKEKALDVEKKEMAEETVSVAGKASEISNSIVSKNGTVIRSECSLTSLESGMTTSGLVLLSSRTLRGLQFEDLLGAPAELIRRGKHGSLYKVMLDNGVLLAVKRIKDWGISKQDFERRMNLIAQA…
>Glyma.06G211600.1.p	LRR III	LRR III	MAFHLEIIMLILIFIALAQPSERVNAEPTQDKQALLAFLSQTPHANRVQWNTSSSACDSWFGVQCDSNRSFVTSLHLPAAGLVGPIPPNTISRLTRLRVLSLRSNALVGPIPFDFANLTSLRNLYLQNNHLSGEFPTTLTRLTRLTRLELSSNNFTGPIPFSLNNLTRLTGLFLENNSFSGSLPSITLKLVNFNVSNNRLNGSIPKTLSNFPATSFSGNNDLCGKPLQPCTPFFPAPAPAPSPVEQQQHNSKRLSIAAIVGIAVGSALFILLLLLIMFLCCRRRRRRRRAAKPPQAVAAVARGGPTEGGTSSSKDDITGSVEAAERNKLVFMEGGVYGFGLEDLLRASAEVLGKGSMGTSYKAILEDGTTVVVKRLKDVAAAKREFEARMEVVGNVKHE…
>Glyma.07G041200.1.p	LRR III	LRR III	MAIARAIILQQSLIIIVTLPVIYSMTEAEALVSFKSSFSNAELLDSWVPGSAPCSEEDQWEGVTCNNGVVTGLRLGGMGLVGEIHVDPLLELKGLRQISLNDNSFSGPMPEFNRIGFLKALYLQGNKFSGDIPTEYFQKMRSLKKVWLSDNLFTGKIPSSLADIPQLMELHLENNQFSGNIPDLSNPSLAIFDVSNNKLEGGIPAGLLRFNDSSFSGNSGLCDEKLRKSCEKTMETPSPGPIDDAQDKVVGDHVPSVPHSSSSFEVAGIIVASVFLVSLVVLLIVRSRRKKEEENFDHIVGQQVNEGGAVEVQVTAPVKRVLDAASTSSTPMKKTSSRRGSISSQSKNVGELVTVNDEKGVFGMSDLMRAAAEVLGNGSFGSSYKAVMANGVAVVVKRT…
>Glyma.07G103500.1.p	LRR III	LRR III	MQQHSQTLFATFTIIFFAFFFPSTFSDISSERAALLALRSAVRGRTLLWNATAPSPCAWPGVQCDVANASVVELHLPAVALSGELPAGVFPALKNLHTLSLRVNSLSGTLPADLSACTALRNLFLQQNHFSGEVPAFLSGMTGLVRLNLASNNFSGPIPARFGNLTRLRTLFLENNRFNGSLPSFEELNELAQFNVSYNMLNGTVPKKLQTFDEDSFLGNTLCGKPLAICPWDDGGGESGVNGSSNSSGVGGGEGSVIGGEKKKKGKLSGGAIAGIVVGSVVILLLVVFALILLCRSGDKTRSVDNVNNIVGLKEEQQLHGEVGIERGNVENGGGGGGGNSVVAAATAVAAVSGSRGGGGGGGGRGDKKLVFYGNKVKVFDLEDLLRASAEVLGKGTFG…
>Glyma.07G130700.1.p	LRR III	LRR III	MALLVLTSFIISFTLLSFMIVMISASDTESLLKFRDSLENNNALLSSWNASIPPCSDDDASSHWPHVQCYKGHVWGLKLESMRLKGVIDVQSLLDLPYLRTISLMNNDFDTAWPEINKVVGLKTIFLSNNKFSGEIPAQAFQGMQWLKKIHLSNNQFTGPIPTSLASIPRLMELRLEGNHFTGPIPNFQHAFKSFSVANNQLKGEIPASLHNMPASSFSGNEGVCGTPLSACSSSKKKSTVIFVVAVVLVIFGLIVIGAVILLVLRRRRRKQAGPEVASAEEAGSDKGSRMWMHSSSSSHGKRRFRLSFMRDERDDFDWRDLLKSSARILRSDGYSSSCKAVLLDGTEIVVKKFTQMNNVGRDEFREHMRRIGSFNHPNLLPLVAYYCIEEERVLITDF…
>Glyma.07G156000.1.p	LRR III	LRR III	MTVTFFIFLLYFFFHPAVSLSSDGIALLTLKSAVDAPGAAAFSDWNDADATPCRWSGVTCANISGLPEPRVVGLALSGKGLRGYLPSELGTLLYLRRLNLHTNALRGAIPAQLFNATALHSVFLHGNNLSGNLPPSVCTLPRLENLDLSDNALSGAIPDTLRKCSNLQRLILARNKFSGEIPASPWPELKSLVQLDLSSNLLEGSIPDKLGELKTLTGTLNLSFNHLSGKIPKSLGNLPVAVSFDLRNNDLSGEIPQMGSFSNQGPTAFLNNPNLCGFPLQKPCTGSAPSEPGLSPGSRRPAHRSAKGLSPGLIILISVADAAGVALIGLVVVYVYWKRKGKSNGCSCSLKRKFGGESEKLSLCCWCNGVKSDDSEVEEGEKEEGEGGRGEGDLVAIDK…
>Glyma.08G020800.1.p	LRR III	LRR III	MEFLPILSSISLLLCLVLWQGSGEPVEDKEALLDFVNKFPPSRPLNWNESSPLCDSWTGVTCNVDKSKVIAIRLPGVGFHGSIPPDTISRLSALQTLSLRSNVITGHFPSDFFNLKNLSFLYLQFNNISGPLPDFSAWKNLTVVNLSDNHFNGTIPSSLSKLTQLAGLNLANNTLSGEIPDLNLSRLQVLNLSNNNLQGSVPKSLLRFSESAFSGNNISFGSFPTVSPAPQPAYEPSFKSRKHGRLSEAALLGVIVAAGVLVLVCFVSLMFVCCSRRGDEDEETFSGKLHKGEMSPEKAVSRNQDANNKLVFFEGCNYAFDLEDLLRASAEVLGKGTFGTAYKAILEDATTVVVKRLKEVAVGKKDFEQHMEIVGSLKHENVVELKAYYYSKDEKLMVY…
>Glyma.08G027400.1.p	LRR III	LRR III	MALSGWHSWIILFIYLSPHLIVLPSFGASDSELLLNVKQNLQTNNQQLSSWNASVPPCSGGHSNWRGVLCYEGKVWGIKLENMGLKGLIDVDSLKGLPYLRTLSFMNNDFEGAWPEIQHLIGLKSIYLSNNKFSGEIPSRTFEGLQWLKKVHLSNNHFTGAVPTSLVLLPRLIELRLEGNKFNGPIPYFSSHNKLKSFSVANNELSGQIPASLGAMPVSSFSGNERLCGGPLGACNSKSSTLSIVVALVVVCVAVIMIAAVVLFSLHRRRKNQVSVENPASGFGGNKGRVRELGSESMRSTRSISSNHSRRGDQMKLSFLRDDRQRFDMQELLRASAEILGSGCFSSSYKAALLNGPTIVVKRFKQMNNVGKEEFQEHMRRIGRLTHPNLLPPVAYYYR…
>Glyma.08G055700.1.p	LRR III	LRR III	MLPQKHTLVATLAVVLAVAQAVDLASERAALLALRSAVGGRTLFWNATRESPCNWAGVQCEHDHVVELHLPGVALSGEIPVGIFGNLTQLRTLSLRFNALRGSLPSDLASCVNLRNLYIQRNLLSGQIPPFLFDFADLVRLNLGFNNFSGPFPTAFNSLTRLKTLFLENNQLSGPIPDLDKLTLDQFNVSDNLLNGSVPLKLQAFPPDSFLGNSLCGRPLSLCPGDVADPLSVDNNAKDSNTNNKSKLSGGAIAGIVVGSVVFLLLLVFLFIFLCRNKSAKNTSAVDIATVKHPETESKVLADKGVSDVENGAGHANGNSAVAAVAVGNGGSKAAEGNAKKLVFFGNAARAFDLEDLLRASAEVLGKGTFGTAYKAVLEAGPVVAVKRLKDVTISEKEF…
>Glyma.08G123800.1.p	LRR III	LRR III	MKLFSFILLLLSLPFFSVMAELPSQDILALLEFKKGIKHDPTGYVLSSWNEDSVDVDGCPSSWNGVLCNGSDVAGIVLDNLGLAADANLSVFSNLTKLVKLSMSNNSISGKLPGNIAEFKSLEFLDVSNNLFSSSLPVGIGKLSSLQNLSLAGNNFSGSIPDSISGMASIQSLDLSCNSFSGPLLASLTKLTNLVSFNLSHNCFTGKIPKGFELIFSLEKIDLHGNMLEGHLDDEFILFSSASYVDFSENMLVSSNSQQQKSLPQLSESIKYLNLSHNRLTGSLVSGGKQPNFEYLKVLDLSYNQLSGELPEFDFVYELMVLKLSNNRFSGFVPSGLLKGDSLVLTELDLSGNNLLGPVSIIASTTLYFLNLSSNGFTGELPLLTGSCAVLDLSNNKLE…
>Glyma.08G357200.1.p	LRR III	LRR III	MAFLNPFSLHIPMSLLLFLLFFFCFCKASTTTTTSTTTKSLSPSSSPSTTTSSSDVQLLLGKIKASLQGSNSDNLVLSSWNSSTPLCQWSGLKWVFSNGTPLSCTDLSSPQWTNLTLHKDPSLHLLSLRLPSANLSGSLPRELGGFPMLQSLYLNINSLEGTIPLELGYSSSLSEIDLGDNMLSGVLPPSIWNLCERLVSLRLHGNSLSGSVSEPALPNSSCKNMQLLDLGGNKFSGSFPEFITKFGGLKQLDLGNNMFMGTIPQGLTGLRLEKLNLSHNNFSGVLPLFGGESKFGVDAFEGNSPSLCGPPLGSCARTSTLSSGAVAGIVISLMTGAVVLASLLIGYMQNKKREGSGESEDELNDEEEDDEDNGGNAIGGAGEGKLMLFAGGESLTLDD…
>Glyma.09G024900.1.p	LRR III	LRR III	MKPFSLLVLSLYFFSVVGQLPSQDILTLLEFKKGIKHDPTGYVLNSWNEESIDFDGCPSSWNGVLCNGGNVAGVVLDNLGLSADTDLSVFTNLTKLVKLSLSNNSISGTLLDSIADFKSLEFLDISYNLFSSSLPLGIGKLGSLQNLSLAGNNFSGPIPDSISEMASIKSLDLSCNAFSGMLPASLTKTISLVSLNLSHNGFNGKIPKGLELIPALEKLDLHGNMLEGNLDVVFMLSSSASYVDLSENMLSSSDSNQKFLPRISESIKHLNLSHNKLTGSLASGAAEPVFENLKVLDLSYNQLDGELPGFDFVYDLEVLKLSNNRFSGFIPNGLLKGDSLVLTELDLSANNLSGPLSIITSTTLHSLNLSSNEFTGDMPLLTGSCAVLDLSNNKLEGNL…
>Glyma.09G115300.1.p	LRR III	LRR III	MTSPRSPYLLLATAFFLSFHLSYVVHSASDFQALMSFKASSDPSNKLLSQWNSTSSNPCTWHGVSCSLHNNNHHHRRRRCVSGLVLEDLNLTGSILPLTFLTELRILSLKRNRFDGPIPSLSNLTALKLLFLSHNKFSGKFPATVTSLPHLYRLDLSYNNLSGQIPATLNNLTHLLTLRINTNNLRGRIPNINNLSHLQDFNVSGNRLSGKIPDSLSGFPGSAFSNNLFLCGVPLLKCRGGETKAIPALASPLKPPNDTDLHHKSKTHVAAPRMGVMVLVIIVLGDVLVLALVSLILYCYFWRNYSVSLKEVKVETHSKSKAVYKRKVNSEGMVFLEGVRRFELEELLCASAEMLGKGVFGTAYKAVLDDGNVVAVKRLKEVSVGGKRELQQRMEVLGR…
>Glyma.09G160600.1.p	LRR III	LRR III	MILTLIKVSFLCVILFVSFKFNMVLCIELEEYYPEERDALMLIRDSLNSSVNLHGNWTGPPCIDNHSRWIGITCSNWHVVQIVLEGVDLSGYLPHTFLLNITFLSQLDFRNNALSGPLPSLKNLMFLEQVLLSFNNFSGSIPVEYVEIPSLQMLELQENYLDGQIPPFDQPSLASFNVSYNHLSGPIPETYVLQRFPESAYGNNSDLCGEPLHKLCPIEPPAPSPSVFPPIPALKPNKKRFEAWIVALIGGAAALFLLSLIIIIAFMLCKRRTNGKESTRNDSAGYVFGAWAKKMVSYAGNGDASERLGRLEFSNKKLPVFDLDDLLRASAEVLGRGNLGITYKATLETGTVVAVKRINHMNEVSKKEFIQQMQSLGQMKHENLVEIISFYFSEEQKLI…
>Glyma.09G173800.1.p	LRR III	LRR III	MQQHSHTLFTTITIILFSFFFPLTFSDLSSERAALLALRSAVRGRTLLWNATAASPCAWPGVQCDAANATVVELHLPAVALSGELPANVFPALKNLHTLSLRFNSLSGTLPADLAACAALRNLFLQQNHFSGEVPAFLSAMTGLIRLNLASNNFSGPIPVRFGNLTRLRTLFLENNRFNGSLPNFEELNELAQFNVSYNMLNGSVPKKLQTFGEDSFLGNTLCGKPLAICPWDDGGGKLSGGAIAGIVVGSVVVLLLVVFALILLCRSGNKTRNVDNVNNIVGLKEEQHQHQHGEVGIESGNVENGGGGGGGNLVAAAVAAVSGGSGGGGGGGGGGGGGGDKKLVFYGNKVKVFDLEDLLRASAEVLGKGTFGTTYKAVMEDGPVVAVKRLKDVTVSEK…
>Glyma.09G272900.1.p	LRR III	LRR III	MLLQSYFTTIPIFLLLLVFPHTKANLHSEKQALLDFAAALHHGPKVNWNSSTSICTSWVGVTCSHDGSHVLSVRLPGVGLRGSLPPNTLGKLNGLISLSLRSNSLRGNLPTDLLSLPSLRFVYLQHNNFSGEIPDSLPPRLIFLDLSHNSFTGQIPASIQNLTHLIGLNLRKNSLTGPIPDVNLPSLKDLDLSFNYLNGSIPSGLHKFHASSFRGNLMLCGAPLKQCSSVSPNTTLSPLTVSERPSDLSNRKMSEGAKIAIVLGGVTLLFLPGLLVVFFCFKKKVGEQNVAPAEKGQKLKQDFGSGVQESEQNKLVFFEGCSYNFDLEDMLRASAEVLGKGSCGTTYKAILEDGTTVVVKRLREVAMGKKEFEQQMEIVQRLDHHQNVIPLRAYYYSKD…
>Glyma.10G065200.1.p	LRR III	LRR III	MRSFSLEQWTTAIIHTTIPYLYIVSICLHFPPHRQQRKNMNLAPLHHLHHMMMKHYHVLFMFLFFLPIFTLSLHHNDTHALTLFRRQSDLHGYLLSNWTGGDACIAAWRGVLCSPNGRVTALSLPSLNLRGALDPLTPLTHLRLLNLHDNRLNDTISLLFSNCTNLQLLYLSSNDFSGEIPPEISSLKSLLRLDLSDNNLRGKVDVISNLTQLITLKLQNNLLSGEIPDLSSSMKNLKELNMTNNEFYGHLPSPMLKKFSSTTFSGNEGLCGATPLPGCSFTTTPPKDNGNNNNNEKEPSSQTTVPSNPSSFPETSVIARPGKEQRHRGLSPGAIVAMVVANCVALLVVASFVVAHCCARGRGSSLVGSRESYGKRKSGSSYNGSEKKVYGGGESDGTS…
>Glyma.10G261600.1.p	LRR III	LRR III	MSLYSQNLHLWWRLSSFLLLLVQSVTSQFVAFTSLNSDGIHLLKFKYSILNDPLSVLENWNYEDATPCSWHGVACSEIGAPGTPDFFRVTSLALPNSQLLGSVSEDLGLIQYLRHIDLSNNFLNGSLPNTIFNSSQLQVLSLSNNVISGKLPELIGKMTNLKLLNLSDNAFSGLIPENLSTLPNLTVVSLKSNYFSGSVPTGFNYVEILDLSSNLLNGSLPNEFGGESLRYLNLSYNKISGTIPPAFAKQIPVNTTMDLSFNNLTGPIPGSEALLNQKTEFLSGNADLCGKPLKILCTVPSTMSSAPPNVTTSSPAIAAIPKTIDSTPSTNTSGTTTSSQNVSPSGLKPATIAAIVVGDLAGMALLALIILFINQQRKKRYPNPKPNTNASSANNPEKK…
>Glyma.10G270600.1.p	LRR III	LRR III	MLPFFALFFFLLCCNSLAPVVYSLNAEGSVLLTLKQTLTDPQGSMSNWNSFDENPCSWNGITCKDQTVVSISIPKRKLYGSLPSSLGSLSQLRHINFRNNKLFGNLPPRLFQAQGLQSMVLYGNSLSGSVPTEIQNLRYLQALDLSQNFFNGSLPAGIVQCKRLKTLILSQNNFTGPLPDGFGTGLSSLERLDLSYNHFNGSIPSDLGNLSSLQGTVDLSNNYFSGSIPASLGNLPEKVYIDLTYNNLNGPIPQNGALMNRGPTAFIGNPGLCGPPLKNSCASDTSSANSPSSFPFIPDNYSPQGTGNGSMGSEKNKGLSKGAVVGIVVGDIIGICLLGLLFSFCYSRVCGFNQDLDENDVSKGKKGRKECFCFRKDDSEVLSDNNVEQYDLVPLDSHV…
>Glyma.10G271900.1.p	LRR III	LRR III	MAATLSHLVAVFHFLILLLLLLMVHGFSNPDFDALLSFKTASDTSQKLTTWNINSTNPCSWKGVSCIRDRVSRLVLENLDLEGSIHPLTSLTQLRVLSLKGNRFSGPVPNLSNLTALKLLFLSRNAFSGEFPATVKSLFRLYRLDLSNNNFSGEIPATVSHLTHLLTLRLDGNKFSGHIPDVNLPGLQEFNVSGNRLSGEIPKSLSNFPESSFGQNPFLCGAPIKNCAPDPTKPGSEGAIASPLVPPNNNPTTTVSSSPSSMPKTPASASTKSNKSHGKGGSKISPVALIAIIVCDVLVLAIVSLLLYCYFWRNYKLKEGKGSKLFESEKIVYSSSPYPAQGGFERGRMVFFEGEKRFELEDLLRASAEMLGKGGFGTAYKAVLDDGNVVAVKRLKDAQ…
>Glyma.11G019100.1.p	LRR III	LRR III	MELILCFVYLVSLMLFQAQANAISDKQALLDFVEKLAPSRSLNWNASSSPCTSWTGVTCNGDKSRVIAIHLPAFGFHGTIPPNTISRVTGLRTLSLRSNFINGHFPCDFSNLKNLSFLYLQFNNFTGPLPDFSAWRNLSVVNLSNNFFTGTIPLSLSNLTQLTSMNLSNNSLSGEIPLSLQRFPKSAFVGNNVSLQTSSPVAPFSKSAKHSETTVFCVIVAASLIGLAAFVAFIFLCWSRKKKNGDSFARKLQKGDMSPEKVVSRDLDANNKIVFFEGCSYAFDLEDLLRASAEVLGKGTFGAAYKAALEDATTVVVKRLKEVAVGKKDFEQLMEVVGNLKHENVVELKGYYYSKDEKLMVYDYYTQGSLSAFLHGKRGEDRVPLDWDTRMKIALGAAR…
>Glyma.11G105000.1.p	LRR III	LRR III	MERSYDVVFVFLLCLFLSQPARSQEDDSQALLALKSSIDALNKLPWREGTDVCTWLGVRDCFNGRVRKLVLEHSNLTGPLDSKILGRLDQLRVLSFKGNSLSGEIPNLSALVNLKSIFLNENNFSGEFPASVAFLHRVKVIVLSQNHISGDIPASLLNLRRLYVLYLQDNAFTGRIPGFNQSSLRYLNVSNNRLSGEIPVSSALIRFNASSFWGNPGLCGEQIEEACKNGSLAPSTSPSYPLIPRTMGKSSTSSLNRTKLIKIIGGSVGGVVLVLVCMAVVWVVICKKKKKKKKKKGGAEVAEGEVGVAGGGGEEEGGFAWENEGVGKLVFCGGGDREMSYSLEELLKASAETLGRGIVGSTYKAVMESGFIVTVKRLKDARYPALEEFRAHIQVLGSL…
>Glyma.11G199700.1.p	LRR III	LRR III	MLLNLSHASFQQENMKAGKVYSKFNCRYLIPFSKQLSMKFCSTSVASFLFVIVIFFPLAIADLSSDKQALLNFANAVPHRRNLMWNPSTSVCSSWVGITCNENRTRVVKVRLPGVGLVGTIPSNTLGKLDAVKIISLRSNLLSGNLPADIGSLPSLQYLYLQHNNLSGDIPASLSPQLIVLDLSYNSFTGVIPKTFQNMSVLTSLNLQNNSLSGQIPNLNVTLLKLLNLSYNHLNGSIPKALEIFPNSSFEGNSLLCGPPLKPCSAVPPTPSPASTPPPSTTGRQSSKNKLSKIAIIVIAVGGAVVLFFIALVFVICCLKKEDNRGSNVIKGKGPSGGRGEKPKEEFGSGVQEPEKNKLVFFEGSSYNFDLEDLLRASAEVLGKGSYGTAYKAILEESM…
>Glyma.11G233500.1.p	LRR III	LRR III	MLLVEKTNLTSQCFNRISDKKKERWKTHNNNPCRVLFLLCMWSLVVLPSCVRPALCEDESWDGVVVTASNLLALQAFKQELVDPEGFLRSWNDSGYGACSGGWVGIKCAQGQVIVIQLPWKGLKGRITDKIGQLQGLRKLSLHDNQIGGSIPSTLGLLPNLRGVQLFNNRLTGSIPSSLGFCPLLQSLDLSNNLLTGAIPYSLANSTKLYWLNLSFNSFSGTLPTSLTHSFSLTFLSLQNNNLSGNLPNSWGGSPKSGFFRLQNLILDHNFFTGNVPASLGSLRELSEISLSHNKFSGAIPNEIGTLSRLKTLDISNNAFNGSLPVTLSNLSSLTLLNAENNLLENQIPESLGTLRNLSVLILSRNQFSGHIPSSIANISMLRQLDLSLNNLSGEIPVS…
>Glyma.12G030000.1.p	LRR III	LRR III	MERSYDVFVFLLVSVLCLFLSQPARSQDDSQPLLALKSSIDVLNKLPWREGTDVCTWLGVRDCFNGRVRKLVLEHSNLTGSLDSKILNRLDQLRVLSFKGNSLSGQIPNISALVNLKSIFLNENNFSGDFPASVALLHRVKVIVLSQNHISGEIPASLLNLRRLYVLYLQDNALTGRIPGFNQSSLRYLNVSKNRLSGEIPVTSALIRFNESSFWGNPGLCGEQIEEACKNGSGSLPPSISPSYPLKPGGTTSTTMGKSKRTKLIKIIGGSVGGVVFALGCVVLVWVICRKWKRRRRRRRRRKGGAEVAEGEVGAAGSGGGGDNSKEEEGGGFAWESEGIGKLVFCGGGDGDMSYSLEDLLKASAETLGRGIMGSTYKAVMESGFIVTVKRLKDARYPG…
>Glyma.13G039900.1.p	LRR III	LRR III	MAKMLGLLFMIGAMFFGVVAEPVEDKQALLDFLHNINHSHYLNWNKNTSVCKSRLSKLETVSLASNSISGSFPSGLSQLKNLTYLYLQSNNFSGSLPSEFSVWKNLRIVNLSNNSFNGSIPFSLSNLTHLTSLVLANNSLSGEIPDLYIPSLQDLNLANNNLSGVVPKFLERFPSGAFSGNNLVSSHPSLPPSYAVQTPNLHPTRKKSKGLREQALLGIIIGGCVLGIAVMAAFVIVCCYEKGGADEQQVKSQKRQVSRKKEGSESRDKNKIVFFEGCNLAFDLEDLLRASAEVLGKGTFGTVYKAALEDATTVVVKRLKDVTVGKHEFEQQMEMVGWIRHDNVAALRAYYYSKEEKLMVYDYYEQGSVSSMLHGKRRGGRISLDWDSRLKIAIGVARG…
>Glyma.13G111800.1.p	LRR III	LRR III	MAAVRLLLLLLFPFSSLSLSENEALLNLKKSFSNPVALSSWVPNQNPCSSRWLGVICFNNIINSLHLVDLSLSGAIDVNALTQIPTLRSISFVNNSFSGPIPPFNQLGALKSLYLAHNQFSGQIPSDFFSQLASLKKIWISNNKFSGPIPSSLTNLRFLTELHLENNEFSGPVPELKQDIKSLDMSNNKLQGEIPAAMSRFEAKSFANNEGLCGKPLNNECEAGGSSEVGSGWGMKVVIVLIVAVALAFIFALTRSKRRHDDDFSVMSRDHVDEVVQVHVPSSNHSRGASEGGSKKESSSSKKGSSRGGMGDLVMVNDEKGVFGLPDLMKAAAEVLGNGGLGSAYKAAMNNGLSVVVKRMREMNKVSRDIFDAEMRRFGRLRNLNIITPLAYHYRKEEK…
>Glyma.13G150000.1.p	LRR III	LRR III	MMKHYHVLYMFLFFLPISTLSLHHNDTHALTLFRRQSDLHGYLLSNWTGHDACNSAWRGVLCSPNGRVTALSLPSLNLRGPLDPLTPLTHLRLLNLHDNRLNGTVSTLFSNCTNLQLLYLSSNDFSGEIPPEISSLKSLLRLDLSDNNLRGKVDVISNLTQLITLRLQNNLLSGEIPDLSSSMKNLKELNMTNNEFYGRLPSPMLKKFSSTTFSGNEGLCGASLFPGCSFTTTPPNNNDSNNNNDNNSNEKEPSQTVSSNPSSFPETSIIARPGREQQRKGLSPGAIVAIVIANCVALLVVVSFAVAHCCARGRGSSLVGSGESYGKRKSESSYNGSDEKKVYGGGESDGTSGTDRSRLVFFDRRSEFELEDLLRASAEMLGKGSLGTVYRAVLDDGCT…
>Glyma.14G041600.1.p	LRR III	LRR III	MQAIWFMLLLLVAIALGNSDIDSLLEFKKSIQNDPSGLVVNSWDSRSLDSDGCPKNWHGIVCSEGSVISITLDNAGLVGEFNFLAISGLTMLRNLSAVNNHFTGDLLYIATIESLEYADLSLNKFNGPLLSNFTQLRKLIYLNLSSNELGGTLPIEFHKLEQLKYLDLHMNNFSGDIMHIFYQMGSVLYIDLSCNRISGTPDLGLADESFLSSIQYLNISHNSLSGELFAHDGMPYLDNLEVFDASNNQLEGNLPSFTFVVSLRILRLACNQLTGLLPEALLKESSMMLSELDLSQNKLEGPIGIITSVTLQKLNLSSNKLYGPLPLRVGHCSIIDLSNNTLSGNFSRIRYWGNYVEVVQLSTNSLGGMLPNETSQFLRLTALKVSNNSLEGFLPPILG…
>Glyma.14G055900.1.p	LRR III	LRR III	MENKNLTSKCFFYYNPSHFFRLFFCLWILMVPVASEERWDGVVVTQSNFLALQAFKQELVDPKGFLRSWNDSGYGACSGAWVGIKCAQGQVIVIQLPWKGLKGHITERIGQLRGLRKLSLHDNQIGGSIPSALGLLLNLRGVQLFNNRFTGTIPPSLGSCPLLQSLDLSNNLLTGTIPMSLGNATKLYWLNLSFNSLSGPMPTSLTSLTYLSLQHNNLSGSIPNSWGGSLKNNFFRLRNLIIDHNLLSGSIPASLGGLSELTEISLSHNQFSGAIPNEIGNLSRLKTLDFSNNALNGSLPAALSNVSSLTLLNVENNHLGNQIPEALGRLHNLSVLVLSRNQFSGHIPQNIGNISKLRQLDLSLNNLSGEIPVAFDNLRSLSFFNVSHNNLSGPVPTLL…
>Glyma.14G124400.1.p	LRR III	LRR III	MAKMLGLLFMIGAMLFGVGAEPVEDKQALLDFLQSINHSHYLNWNKSTSVCKRWIGVICNNDQSQVIALHLTRTGLSGPIPPNTLSRLLALETVSLASNSITGSFPTGFSQLKNLTYLYLQSNNFSGPLPSDFSVWKNLSIANLSNNSFNGSIPFSLSNLTHLTSLVLVNNSLSGEVPDLNIPTLQELNLASNNLSGVVPKSLERFPSGAFSGNNLVSSHALPPSFAVQTPNPHPTRKKSKGLREPALLGIIIGGCVLGVAVIATFAIVCCYEKGGADGQQVKSQKIEVSRKKEGSESREKNKIVFFEGCNLAFDLEDLLRASAEVLGKGTFGTVYKAALEDATTVAVKRLKDVTVGKREFEQQMEMVGCIRHDNVASLRAYYYSKEEKLMVYDYYEQG…
>Glyma.14G137700.1.p	LRR III	LRR III	MALRRAYYCLLTLLVFALCFEPLLGDTDAQILMRFKASLSNNNALNNWVNESSLCSWRGLLCNHTDQTFYGLRLHNMSLGGKIDVDTLLELPTLTSFSVMNNTFEGPMPEFKKLVRLRALFLSNNKFSGDIPDDAFEGMTKLKRVFLAENGFTGHIPKSLANLPRLWDLDLRGNSFGGSIPEFQQKDFRMFNLSHNQLEGSIPESLSNKDPSSFAGNKGLCGKPMSPCNEIGGNESRSEIPYPDSSQRKGNKYRILITVIIVIVVVVVASIVALLFIRNHWRKRLQPLILSKQENSKNSVDFRESQSIDVTSDFKKGGDGALNFVREDKGGFDLQDLLRASAVVLGSGSFGSTYKAMILNGPTVVVKRFRHMNNAGKQEFIEHMKRLGSLTHPNLLPLD…
>Glyma.14G187900.1.p	LRR III	LRR III	MKFQFHAVPFVLLSFTVSLFGLIEADLNSDRQALLEFFSNVPHAPRLNWSDSTPICTSWAGVTCNQNGTSVIEIHLPGAGFKGSIPKNSLGKLDSLKILSLHSNGLRGNLPSDILSIPSLQYVNLQQNNFSGLIPSTISPKLIALDISSNNFSGSIPTTFQNLSRLTWLYLQNNSISGAIPDLKNLTSLKYLNLSYNNLNGSIPNSIINYPYTSFVGNSHLCGPPLNNCSAASPPSSSTSSLSPSPSPSPVYQPLSPAATPQNRSATTSKSYFGLATILALAIGGCAFISLLLLIIFVCCLKRNKSQSSGILTRKAPCAGKAEISKSFGSGVQEAEKNKLFFFEGCSYSFDLEDLLKASAEVLGKGSYGTTYRAALEDGTTVVVKRLREVLVGKKEFEQ…
>Glyma.14G206000.1.p	LRR III	LRR III	MTEVTLNSSVNILYHTAKKISMKFYSLQAHRFLFIIVILCPLVIADLSSDKQALLDFAAAVPHRRNLKWNPATPICSSWVGITCNLNDTRVVSVRLPGIGLVGTIPANDTRIDSLRNISLRANLLSGSLPADITSLPSLQYLYLQHNNLSGNIPTSLSTRLNVLDLSYNSFTGAIPKTLQNLTQLIKLNLQNNSLSGLIPNLNVTKLRRLNLSYNHLNGSIPAALQIFPNSSFEGNSLCGLPLKSCPVVPSTPPPSSTPAPPSTPARHSSKSKLSKAAIIAIAVGGGVLLLLVALIIVLCCFKKKDDGSPRATKGKGPSGGRSEKPKEEFGSGVQEPEKNKLVFFEGSSYNFDLEDLLRASAEVLGKGSYGTAYKAILEESTTVVVKRLKEAVVGKREF…
>Glyma.14G214700.1.p	LRR III	LRR III	MKSARVKEAILLVFMFSLLSIACSDLASDRAGLLLLRSAVGGRTLLWNSTQTSPCSWTGVVCASGRVIMLRLPAMGLSGSLPSGLGNLTELQTLSLRFNALTGRIPEDFANLKSLRNLYLQGNFFSGEVSDSVFALQNLVRLNLGNNNFSERNNFTGSIPDLDAPPLDQFNVSFNSLTGSIPNRFSRLDRTAFLGNSQLCGRPLQLCPGTEEKKKSKLSGGAIAGIVIGSVVGVLLILLLLFFLCRKRNKKDENETLPPEKRVVEGEVVSREKSNESGGNSGSVEKSEVRSSSGGGGDNKSLVFFGNVSRVFSLDELLRASAEVLGKGTFGTTYKATMEMGASVAVKRLKDVTATEKEFREKIEQVGKMVHHNLVPLRGYFFSRDEKLVVYDYMPMGSL…
>Glyma.15G000600.1.p	LRR III	LRR III	MVMGARSASLERAPSNNVVKLWFTLILISCSCTSAMSSDAEALLKFRDSLRNVIALSSWDPSINRKPPCSGNIPNWVGLFCMNDKVWGLRLENMGLTGNIDVKSLGSIPALRTVSLMNNTFVGPLPDVKMLPNLKALYLSYNHFSGQIPDDAFTGLNRLRKLYMSNNEFTGQIPSSLATLPSLLILRLDSNKFQGQIPQFQRNKSLKIINLSNNDLEGPIPANLSTFDASSFSGNPGLCGPPLTNEYCQRGAPEASKMRLLKILLAVIAIALIIAIILVAVLLVICRLRSQKHHTLQGQASQNYAPPIYVKTKSLADHYAASPRLVSSSDRGGHGHSRRGEQAGKLTFLSHHQPKFDLQDLLKASAEILGSAGFGSSYKAVVLDGQAVVVKRYKHMNNV…
>Glyma.15G130900.1.p	LRR III	LRR III	MKPFSLLVLSLYFFSVVGQLPSQDILALLEFKKGIKHDPTGYVLNSWNEESIDFDGCPSSWNGVLCNAGNVAGVVLDNLGLSADPDLSVFSNLTKLVKLSMSNNSISGTLPDNIADFKSLEFLDISNNLFSSSLPLGIGELRSLQNLSLAGNNFSGPIPDSISEMASIKSLDLSRNSFSGMLPVTLTKTTSLVSLNLSHNGFTGKVPKGFELIPALEKLDLHGNMLEGNLDVVFMLLSSASYVDLSENMLSSSDSKKKFLPRISESIKHLNLSHNKLTGSLASGAAEPVFENLKVLDLSYNQLDGELPGFDFVYDLEVLRLSNNRFSGFIPNGLLKGDSLVLTELDLSANNLSGPLSIITSTTLHSLNLSSNEFTGDLPLLTGSCAVLDLSNNKLEGNL…
>Glyma.15G179300.1.p	LRR III	LRR III	MAAAVRIHHHLSFLFLFLFFISFSCGTETDSLLHLKKSLTNSDRSLSSWIPNISPCSGTWLGVVCFDNTITGLHLSDLGLSGSIDVDALVEIRSLRTLSFINNSFSGPIPNFNKLGSIKSLLLTQNRFSGTIPTDFFSTLNSLKKLWLSGNNFSGEIPQSLTQLKLLKELHLEYNSFSGQIPNFNQDLKSLDLSNNKLQGAIPVSLARFGPNSFAGNEGLCGKPLEKTCGDDDGSSLFSLLSNVNEEKYDTSWATKVIVILVIAVVAAMIFLFVKRSRRGDGELRVVSRSRSNSTEEVLMVQVPSMRGGVGDKKKEGNKRGDIVMVNEERGVFGLQDLMKASAEVLGNGGLGSMYKAMMGTGLCVVVKRMREMNKIGKDVFDAEMRQFGRIRHRNIITP…
>Glyma.16G009900.1.p	LRR III	LRR III	MHARGHKKIAESNDPKEKKKSKSLSIVVNNKVMAIAPAIILQPTLIIIVTLPAIYSMTEAEALVSLKSSFSNPELLDTWVPGSAPCSEEDQWEGVACNNGVVTGLRLGGIGLAGEIHVDPLLELKGLRTISLNNNAFSGSMPEFHRIGFLKALYLQGNKFSGDIPMDYFQRMRSLKKLWLADNQFTGKIPSSLVEIPQLMELHLENNQFVGNIPDLSNPSLVKFNVSNNKLEGGIPAGLLRFNVSSFSGNSGLCDEKLGKSCEKTMEPPSPSPIVGDDVPSVPHRSSSFEVAGIILASVFLVSLVVFLIVRSRRKKEENFGTVGQEANEGSVEVQVTAPVKRDLDTASTSSTPVKKSSSRRGCISSQSKNAGELVMVNNEKGVFGMPDLMRAAAEVLGN…
>Glyma.16G210100.1.p	LRR III	LRR III	MILFTHWSYLVASKIHVNLFCAILSTIMSLAFKVSLLCVILFVSFKFNMVLCIELEEYYPEERDALMLIRDSLNSSVNLHGNWTGPPCIDNRSRWIGITCSNWHVVQIVLEGVDLSGYLPPTFLLNITFLSQLDFRNNALSGPLPSLKNLMFLEQVLLSFNHFSGSIPVEYVEIPSLQVLELQDNYLEGQIPPFDQSSLTSFNVSYNHLSGPIPETSVLQRFPESSYGNNSDLCGEPLDKLCPIEPPAPSPSPFPALKPNKRRFQAWIVALIGGAAALILLSLIIIIAFMFRKRRTNGKESIRNDSTEYVFRAWAKKMVSYAGNSDVSGRLGKLEFSNKKLPVFDLDDLLRASAEVLGRGNLGITYKTTLETGTVVAVKRLNHMNELNKKEFLQQMQLL…
>Glyma.17G047900.1.p	LRR III	LRR III	MAAVRLLLFHLLLLLLLFPFSSFSLSENEALLNLKKSFSNPVALSSWVPNQSPCSSRWLGVICFNNIVSSLHLADLSLSGTIDVDALTQIPTLRSISFINNSFSGPIPPFNKLGALKALYLARNHFSGQIPSDFFSQLASLKKIWISDNNFSGPIPSSLTNLRFLTELHLENNQFSGPVPELKQGIKSLDMSNNKLQGEIPAAMSRFDANSFSNNEGLCGKPLIKECEAGSSEGSGWGMKMVIILIAAVALAMIFVLMRSKRRRDDDFSVMSRDHVDEVVQVHVPSSNHSRASERGSKKEFTSSKKGSSRGGMGDLVMVNDEKGVFGLPDLMKAAAEVLGNGGLGSAYKAAMNNGLSVVVKRMREMNKVSRDIFDAEMRRFGRLRNPNIITPLAYHYRK…
>Glyma.17G119800.1.p	LRR III	LRR III	MALFITVVVVLFLLQLSSSVRVNSEPTQDKQALLSFLSQTPHSNRLQWNASESACDWVGVKCDASRSFVYSLRLPAVDLVGRVPPGTLGRLTQLRILSLRSNALTGEIPSDFSNLIFLRSLYLQKNQFSGEFPPSLTRLTRLARLDLSSNNFTGQIPFSVNNLTHLTGLFLERNHFSGKIPSITLRLVNFNVSYNNLNGSIPETLSAFPETSFVGNIDLCGPPLKDCTPFFPAPAPSPSENSTPVKTRKKSKKLSTGAIVAIVVGSVLGLALLLLLLLLCLRRRRRQPAKPPKAVVEEHSVPAEAGTSSSKDDITGGSAEVERNKLVFFEGGIYSFDLEDLLRASAEVLGKGSVGTSYKAVLEEGTTVVVKRLKDVVVTKKEFETQMEVLGNIKHENVV…
>Glyma.17G167600.1.p	LRR III	LRR III	MSLLFPTLIISLVILLVTVNQCCALSRDGVLLLSFKYAVLNDPLYVLANWNYSDETPCSWNGVSCSNENRVTSLLLPNSQFLGSVPSDLGSIEHLQILDLSNNSLNGSLPSSLSQASELRFLNLSNNLITGEVPESLSQLRNLEFLNLSDNALAGKLPESFSNMQNLTVASFKNNYLFGFLPSGLRTLQVLDLSSNLLNGSLPKDFGGDNMRYLNISYNRFSGEIPTEFAAEIPGNATVDLSFNNLTGEVPDSTVFTNQNSKSFNGNFNLCGEITKNPCPIPSSPSSEPKASAPISPPAIAAIPKSFDDSPLAPTGQKQRGLKQGTIIGIVVGDIIGVGILAMLCVYVYRLKKKKDAESTKKKNEAAITRSRSESSSSTTSESRGFTRWSCLRKRTEEE…
>Glyma.17G169300.1.p	LRR III	LRR III	MHLDQHDPKTTTRATKVLPLFLYLFFFFSLASSAPPMLPSDAVSLVSFKREADQDNKLLYSLNESYDYCQWQGVKCAQGRVVRFVAQSMGLRGPFPPHSLTSLDQLRVLSLRNNSLFGPIPDLSPLVNLKSLFLDHNNFSGSFPPSLIFLHRLLTLSLSHNRLSGPLPVNLTLLDRLIALRLNSNHFSGTLPFFNQTTLKVLDLSYNNLSGPVPVTPTLAKFNATTSFSGNPGLCGEIVHKECDPRSHFFGPATSSSTTPLSQSEQSQGIVVVPSSTTTTKHDKKTGLVVGFVVAVVLVAAFTLTMVSLVRKKQNGKAFRAKGVVLESPEVEGGGGVVVVEGEREVKMRKMEEAHRSGKLVFCCGEVQSYTLEMLMRASAELLGRGSVGTTYKAVMDSR…
>Glyma.17G196200.1.p	LRR III	LRR III	MALRRAYYCLLMLLVLANICFVPLLGDTNAQILMRFKASLSNNNALNNWVNESSLCSWRGLLCNHTDQTFYGLRLENMSLGGNIDVDTLFELPTLTSFSVMNNTFEGPIPEFKKLVKLRALFLSNNKFSGDIPDDAFEGMTKLKRVFLAENGFTGHIPKSLANLPRLWDLDLRGNSFGGNIPEFRQKVFRNFNLSNNQLEGPIPKGLSNKDPSSFAGNKGLCGKPMSPCNEIGRNESRSEVPNPNSPQRKGNKHRILITVIIVVAVVVVASIVALLFIRNQRRKRLEPLILSKKENSKNSGGFKESQSSIDLTSDFKKGADGELNFVREEKGGFDLQDLLRASAVVLGSGSFGSTYKAMILNGPTVVVKRFRHMNNNVGKQEFIEHMKRLGSLTHPNLL…
>Glyma.18G023500.1.p	LRR III	LRR III	MVVAVEKTNLTSQSQCFNRVSDKKKERCKTHMNNVNPCCFLFLLCVWSLVVLPSCVRPVLCEDEGWDGVVVTASNLLALEAFKQELVDPEGFLRSWNDSGYGACSGGWVGIKCAKGQVIVIQLPWKGLRGRITDKIGQLQGLRKLSLHDNQIGGSIPSTLGLLPNLRGVQLFNNRLTGSIPLSLGFCPLLQSLDLSNNLLTGAIPYSLANSTKLYWLNLSFNSFSGPLPASLTHSFSLTFLSLQNNNLSGSLPNSWGGNSKNGFFRLQNLILDHNFFTGDVPASLGSLRELNEISLSHNKFSGAIPNEIGTLSRLKTLDISNNALNGNLPATLSNLSSLTLLNAENNLLDNQIPQSLGRLRNLSVLILSRNQFSGHIPSSIANISSLRQLDLSLNNFSG…
>Glyma.18G051100.1.p	LRR III	LRR III	MLLNLSHASFQQESMTAHKVYSKFNCQYLIPFSKQLSMKFHSTSVASFLFVIVILFPLAIADLSSDKQALLDFANAVPHRRNLMWNPSTSVCTSWVGITCNENRTRVVKVRLPGVGLVGTIPSNTLGKLGAVKIISLRSNLLSGNLPADIGSLPSLQYLYLQHNNLSGDIPASLSLQLVVLDLSYNSFTGVIPTTFQNLSELTSLNLQNNSLSGQIPNLNVNLLKLLNLSYNQLNGSIPKALQIFPNSSFEGNSLLCGPPLKPCSVVPPTPSPSSTPPQSTPGRQSSKNKLSKIAIIAIAVGGAVVLFFVALVFFICCLKKEDDRGSNVIKGKGPSGGRGEKPKEEFGSGVQEPEKNKLVFFEGSSYNFDLEDLLRASAEVLGKGSYGTAYKAILEESM…
>Glyma.18G175700.1.p	LRR III	LRR III	MAFLNPFSLHIPMSLLFFFLFFFCFCKASSTTTSTTKSLSPPSSPSTTSSSDVELLLGKIKASLQGSNSDNLVLSSWNSSTPLCQWKGLIWVFSNGTPLSCTDLSSPQWTNLTLLKDPSLHLFSLRLPSANLSGSLPRELGGFPMLQSLYLNINSLEGTIPLELGYSSSLSEIDLGDNMLGGVLPPSIWNLCERLVSLRLHGNSLSGLVSEPALPNSSCKNLQVLDLGGNKFSGSFPEFITKFGGLKQLDLGNNMFMGAIPQGLAGLSLEKLNLSHNNFSGVLPLFGGESKFGVDAFEGNSPSLCGPPLGSCARTSTLSSGAVAGIVISLMTGAVVLASLLIGYMQNKKKKGSGESEDELNDEEEDDEENGGNAIGGAGEGKLMLFAGGENLTLDDVLN…
>Glyma.18G206400.1.p	LRR III	LRR III	MTVSLFIFLLLFFFFHPAVSLSSDGIALLTLKSAVDASGASAFSDWNDADATPCQWSGVTCADISGLPEPRVVGVALSGKGLRGYLPSELGTLLYLRRLNLHTNALRGAIPAQLFNATALHSVFLHGNNLSGNLPTSVCTLPRLENLDLSDNALSGAIPDALRKCSNLQRLILARNKFSGEIPASPWPELENLVQLDLSSNLLEGSIPDKLGELKILTGTLNLSFNHLSGKIPKSLGNLPVVVSFDLRNNDLSGEIPQTGSFSNQGPTAFLNNPNLCGFPLQKPCAGSAPSEPGLSPGSRGAHRPTKRLSPSSIILISVADAAGVALIGLVVVYVYWKRKGKSNGCSCTLKRKFGGESEELSLCCWCNGVKSDDSEVEEGEKGEGESGRGEGDLVAIDK…
>Glyma.18G216200.1.p	LRR III	LRR III	MMLQSYFTTIPIFLLLLVFTRTKADLQSEKQALLDFAAALHHGPKVNWNSSTSICTSWVGVTCSHDGSHVLSVRLPGVGLRGFLPPRTLGKLNGLISLSLRSNSLRGNLPTDLLSLPSLRFVYLQHNNFSGVIPDSLPPRLIFLDLSHNSFTGQIPASIQNLTHLIGFNLQNNSLTGPIPDVNLPSLKDLDLSFNYLNGSIPSGLHKFPASSFRGNLMLCGAPLKQCSSVSPNTTLSPPTVSQRPSDLSNRKMSKGAKIAIVLGGVTLLFLPGLLVVFFCFKKKVGEQNVAPKEKGQKLKEDFGSGVQEPERNKLVFFEGCSYNFDLEDLLRASAEVLGKGSAGTTYKAILEDGTTVVVKRLREVAMGKKEFEQQMEIVQRLDHHPNVIPLRAYYYSKD…
>Glyma.19G063800.1.p	LRR III	LRR III	MFPLVVLLFLACNFHVAPVSSLTVEGSVLLALKKSIITDPEGSLSNWNSSDDTPCSWNGITCKDQSVVSISIPKRKLHGVLPSELGSLSHLRHLNLRNNNLFGDLPVGLFEAQGLQSLVLYGNSLSGSVPNEIGKLRYLQALDLSQNFYNGSLPAAIVQCKRLRTLVLSHNNFTGPLPDGFGGGLSSLEKLDLSFNEFNGLIPSDMGKLSSLQGTVDLSHNHFSGSIPASLGNLPEKVYIDLTYNNLSGPIPQTGALMNRGPTAFIGNSGLCGPPLKNLCAPDTHGASSPSSFPVLPDNYPPQDSDDGFVKSGKSKRLSKGAVVGIVVGDIVGICLLGLLFSYCYSRVWGFTQDQEEKGFDKGRRLRKECLCFRKDESETLSDHDEQYDLVPLDAQVAF…
>Glyma.19G070600.1.p	LRR III	LRR III	MASPGSPYLLLPTTISLSFYLSLVVHSAASNPDFHPLMSFKASSDPSNKFLSQWNSTSSNPCTWHGVSCLHHRVSHLVLEDLNLTGSILPLTSLTQLRILSLKRNRFDGPFPSLSNLTALKLLFLSHNKFSGEFPATVTSLPHLYRLDISHNNLSGQIPATVNHLTHLLTLRLDSNNLRGRIPNMINLSHLQDFNVSSNQLSGQIPDSLSGFPGSAFSNNLFLCGVPLRKCKGQTKAIPALASPLKPRNDTVLNKRKTHGAAPKIGVMVLVIIVLGDVLVLALVSFLLYCYFWRLLKEGKAETHSKSNAVYKGCAERGVNSDGMVFLEGVMRFELEELLRASAEMLGKGVFGTAYKAVLDDGTVAAVKRLKEVSVGGKREFQQRMEVLGRLRHCNVVPL…
>Glyma.19G144100.1.p	LRR III	LRR III	MSTMPMHHLLISFLIFSLTPTPTTSLNSDGLSLLALKAAVDSDPTGVLSSWSETDGTPCHWPGVSCSGDKVSQVSLPNKTLSGYIPSELGFLTSLKRLSLPHNNFSNAIPPSLFNATSLIVLDLSHNSLSGSLPTELRSLKFLRHVDLSDNSLNGSLPETLSDLTSLAGTLNLSFNHFSGGIPASLGNLPVSVSLDLRNNNLTGKIPQKGSLLNQGPTAFSGNPGLCGFPLQSACPEAQKPGIFANPEDGFPQNPNALHPDGNDQRVKQHGGGSVAVLVISGLSVAVGAVSLSLWVFRRRWGGEEGKLGGPKLENEVDGGEGQEGKFVVVDEGFELELEDLLRASAYVIGKSRSGIVYKVVGVGKGSSSAAGAANVVAVRRLSEGDATWRFKEFESEVE…
>Glyma.19G190200.1.p	LRR III	LRR III	MTYNNNSFNTFPQSHTLSNHILIAFANPKSEISFKLKTPPSFPPFPHHNMKQVCLCLIILTLALCLCILCVSAEAAGQNDTLALTEFRLQTDTHGNLLTNWTGADACSAVWRGIECSPNGRVVGLTLPSLNLRGPIDSLSTLTYLRFLDLHENRLNGTVSPLLNCTSLELLYLSRNDFSGEIPPEISSLRLLLRLDISDNNIRGPIPTQFAKLTHLLTLRLQNNALSGHVPDLSASLQNLTELNVTNNELRGHVSDSMLTKFGNASFSGNHALCGSTPLPKCSETEPGTETTITVPAKPSSFPQTSSVTVPDTPRKKGLSAGVIVAIVVAVCVAVLVATSFVVAHCCARGSTSGSVVGSESAKRKSGSSSGSEKKVYGNGENLDRDSDGTNTETERSKL…
>Glyma.20G118200.1.p	LRR III	LRR III	MRKLKRNLHSSLLTPLSLRTTMAGAKLSRLVAVLHFLILLMVQGFSNPDFDALVAFKTASDTSQKLTAWNLNSTTNNNPCSWSGVSCIRDRVSRLVLENLDLEGSIHPLTSLTQLRVLSLKGNRFSGPLPNLSNLTALKLLFLSRNSFSGEFPATVTSLFRLYRLDLSNNNFSGEIPAKVGHLTHLFTLRLDGNKFSGHIPDLNLPELQEFNVSSNRFSGEIPKSLSKFPESSFGQNPFLCGAPIKNCASDPTIPGSESAIASLLIPPNNNPTTSVSSSPSPMPKTPTSTSTSSNKSHEKGASKISPVVLIAIITGGVLVLIAIAFLLLCCYFWRNYKLKGGKGSKVFDSEKIVCSSSPFPDQGGLERNRMVFFEGEKRYEIEDLLESPSEMLGTGWFG…
>Glyma.20G120700.1.p	LRR III	LRR III	MPPFALLFFLLSCNSLAPVVHSLNAEGSVLLTLKQSLTDPQGSMSNWNSSDENPCSWNGITCKDQTIVSISIPKRKLYGSLTSSLGSLSQLRHVNFRNNKLFGNLPPQLFQAQGLQSLVLYGNSLSGSVPSEIQNLRYLQALDLSQNFFNGSLPAGIVQCKRLKTLVLSKNNFTGPLPDGFGTGLSSLERLDLSFNKFNGSIPSDLGNLSSLQGTVDLSHNHFSGSIPASLGNLPEKVYIDLTYNSLNGPIPQNGALMNRGPTAFIGNPGLCGPPLKNSCGSDIPSASSPSSFPFIPDNYSPRDGNGSRGSEKNKGLSKGAVVGIVVGDIIGICLLGLLFSFCYSRVCGFNQDLDESDVSKGRKGRKECFCFRKDDSEVLSDNNVEQYDLVPLDSHVNF…
>Glyma.20G129200.1.p	LRR III	LRR III	MSLNSQNLHLWWRLLSFLLLLLQSVTSQFVTPLNSDGIHLLKFKYSILSDPLSVLKNWNYDDVTPCSWHGVACSEIGAPGTPDFFRVTSLALPNSQLLGSISEDLGLIQYLRHIDLSNNFLNGSLPNTIFNSSQLQVLSLSNNVISGELPQLIGKMTNLKLLNLSDNAFAGLIPENLSTLPNLTIVSLKSNYFSGSVPNGFNYVEILDLSSNLLNGSLPNEFGGESLHYLNLSYNKISGTIPPAFVKQIPANTTVDLSFNNLTGPIPGSEALLNQKTEFLSGNADLCGKPLKILCTVPSTMSSAPPNVTTSSPAIAAIPKTIDSTPSTNSTGTTTSSQNVSQSGLKPATIAAIVVGDLAGMALLALIVLFIYQQRKKRYPNPKLHTNASSANNSEKKQE…
>Glyma.U022900.1.p	LRR III	LRR III	MEIISIWVVFVTTLFLLNMTNCVEDEVKRTLIQFLAQVSGNDGQQNSTLIWRQDSSDPCKDLWQGVYCDPQNMSIKRLLLDRLNLSGNLGVAMLCNLQPLAASLAFLSLDGNKISGVIASEIGNCKQLTHLHLSGNKLTGDIPSSLAMLNNLKSLDISNNEISGPLPNLSRISGLNMFLAQNNHLRGTIPAFDFSNFDQFNVSFNNFRGRIPKNVYGYFSADSFLGNPELCGDPLPKNCSDQFMFLSETQAKEESKGPSKQQILMYSGYAALGVIIVLFVVLKLCRREKGIEALKNGVGATDGGGIEKHSNVSSEYKDEVSRSEFSVASESRMVSQSLIVLSRPAAIELKLEDLLRAPAELIGRGKNGSLYKVILDNGIMVVVKRIKDWTISSQDFKQR…

## Sheet: LRR IV
ID	Groups	Subgroups	Sequences
>Glyma.01G211900.1.p	LRR IV	LRR IV-a	MKVHFSVQLLLSLFLLSAFHVPHMVVGTVELRALMELKSSLDPEGKILGSWISDGDPCSGFFEGVACNEHRKVANISLQGKGLSGWLSPALAELKCLSGLYLHYNNLSGEIPPRISNLTELVDLYLDVNSLSGAIPPEISNMASLQVLQLGDNQLVGNIPTQMGSLKHLSTLALQYNKLTGQIPLSLGNLEKLSRLNLSFNNFSGTVPATLAHIEHLEVLDIQNNYLSGIVPSALKRLGERFQGANNPGLCGVGFSTLRACNKDQDLNVNHIDTSDGDQPENSDSSKALPEPAYVQSHCGQTHCSKSRRFPHTVITAGVIIVALAFICAGFLTFFRYRRQKQRISNTSSSSSEGKVSPDQPKEFYTKSPSALVNIEYYSGWDPLSNGQNADVGGLCNEY…
>Glyma.05G052700.1.p	LRR IV	LRR IV-a	MSFLHLFFHLFLLVAFIPQIVHGNAELRALMDLKSSLDPKDKLLGSWTSDGDPCSGSFLGVVCNEHNKVANISLPGRGLSGRVSPAVAELKCLSGLYLHYNLLSGDIPGEIANLKELLDLYLNFNNLSGTIPSDIGNMTSLQVLQLGYNQLEGTIPEELGSLKQLNVISLQHNKLTGEIPQSLGHLEKLRKLYLSYNNFSGTIPVKLADVANLEVLDIQNNHLSGTIPSALQRLREGFQGANNRDLCGDDFSALKTCNKDRIFGVSQISAPNISIYRNPPITFPKPVNAHLHCNQTHCSKSRSFLLLVIAASVTTTVITLISSGIFIFVRYRRQRQKVRNPSDYSEGQHSPYQPKEFYRSSSPLVNLEHYYTGWDSLADGHNESGLSLEYLNRFRFNID…
>Glyma.09G154600.1.p	LRR IV	LRR IV-a	MACSVHLLLLLTSLLALFFNPTCVYGNDELRTLLDLKSSLDPEGHFLSSWTIDGTPCGGSFEGVACNEKGQVANVSLQGKGLSGKLSPAIAGLKHLTGLYLHYNSLYGEIPRELANLTELSDLYLNVNHLSGEIPPEIGMMESLQVLQLCYNQLTGSIPTQLSDLKKLSVLALQSNQFAGAIPASLGDLGMLMRLDLSSNNLFGSIPTKLADLPLLQVLDVHNNTLSGNVPPALKRLEEGFVFEHNVGLCGVGFSSLKACTASDHANLTRPEPYGAGVGGLSRDIPETANVKLPCNTTQCRNPSRSKQAASITVGIVLVTIAVSAIGIFTFTMYRRRKQKLGSTFDISEGRLSTDQAKSIYRKNGSPLVSLEYSNGWDPLADGKNVNGDRQDMFQSFRF…
>Glyma.10G177300.1.p	LRR IV	LRR IV-a	MEFSVLPLLYSLVFLLSNPTWVCGNGELRALMDMKASLDPESLYLPSWSINGDPCDGSFEGVACNEKGQVANISLQGKGLFGKLSAAIAGLKHLTGLYLHYNSLYGEIPREIANLTELVDLYLNVNNLSGEIPRKIASMENLQVLQLCYNQLTGSIPTQLGALEKLRVVALQSNNLTGAIPANLGELGMLVRLDLSSNNLFGSIPTSLADAPSLKVLDVHNNTLSGNVPPALKRLDDGFLYEYNLGLCGVGFSSLKACNASDHVNPSRPEPYGAATRDIPETANVKLPCRGAQCLNSSKSNQSTSITVSIFVVMIALCAIGVLTFTIYRRRKQKLGDSFHISDSHLSTDEAIGAYRKNGSPLVSLEYSTGWDPLADSRNFNGYSQEMFQSLRFNLEEVE…
>Glyma.11G030000.1.p	LRR IV	LRR IV-a	MKVHHSVQLLLSLFLLLAFHVPHMAVGTAELRALMELKSSLDPEGKILGSWISDGDPCSGFFEGVACNDHRKVANISLQGKGLSGWLSPALAELKCLSGLYLHYNNLSGEIPPHISNLTELLDLYLDVNTLSGTIPPEIANMASLQVLQLGDNQLVGTIPTQMSSLKQLSTLALQYNKLTGQIPLSLGNLEKLSRLNLSFNNFSGTVPATLAHIEHLEVLDIQNNSLSGIVPSALKRLGEGFQGANNPGLCGVGFSTLRACNKDQDLNVNHIDTSDGDQPKNSNSSKALPEPAYVQLHCGQTHCSKSRRFPQTVITAGVVIVTLTFICAGFLTFFRYRRQKQRISNTLSSSSEGKVSLDQPKEFYTKSPSALVNIDYYSGWDQLSNGQNADAGGLSNEY…
>Glyma.16G205100.1.p	LRR IV	LRR IV-a	MACSVHLLLLLLTSLLALFFNPTCVYGNDELRALLDLKSSLDPEGHFLSSWTMGGNPCDGSFEGVACNEKGQVANVSLQGKGLSGKLSPAIAGLKHLTGLYLHYNSLYGEIPREVANLTELSDLYLNVNHLSGEIPPEIGKMENLQVLQLCYNQLTGSIPTQLGDLKKLSVLALQSNLLGGAIPASLGDLGMLMRLDLSSNNLFGSIPIKLADLPSLQVLDVHNNTLSGNVPPALKRLEEGFVFEHNMGLCGVGFSSLKACTASDHVNLTRPEPYGAGVGGLSRDIPETANVKLPCNTTHCQNSSKSKQATSITVGIVLLTIAVSAIGILTFTVYRRRKQKLGSTFDISEGCLSTDQAKSIYRKNGSPLVSLEYSNGWDPLADSKNFSGDRQDMFQSFR…
>Glyma.17G135000.1.p	LRR IV	LRR IV-a	MSFSHLLLHLCLLVAFNPQLLVLGNAELRALMDLKSSLDPQDKLLGSWISDGDPCSGSFLGVVCNEHNKVANISLPGRGLSGVVSPAVAELKCLSGLYLHYNYLSGDIPREIVNLKELLDLYLNFNNLSGTIPPDIANMTSLQVLQLGYNQLEGNIPEELGSLKQLNDISLQHNKLAGQIPQSLGSLEKLRRLYLSYNNFNGTIPAALADIANLEILDIQNNSLSGTVPSALQRLREGFQGANNQGLCGDGFSTLKACNKDTIFGVSQISAPNISINRIPPITFPKPVNTHLHCNQTPCSKSRSFLHLVIAASVTTTVITLISSGLFIFVRYRRQRQRVRNTSDYSEGQRSPYQPKEFYRSSSPLVNLEYYYDGWDSLADGQNESGLSLEYLNRFRFNI…
>Glyma.20G212800.1.p	LRR IV	LRR IV-a	MVLSVLLLLFSLVFLLSNPTWVCGNGELRALMDMKASLDPESLYLPSWSINGDPCDGSFEGIACNEKGQVANVSLQGKGLLGKLSPAIAGLKHLTGLYLHYNSLYGEIPREIGNLTELVDLYLNVNNLSGEIPREIASMENLQVLQLCYNQLTGSIPTQLGALEKLRVVALQSNNLTGAIPASLGDLGMLVRLDLSSNNLFGSIPTSLADALSLKVLDVHNNTLSGNVPPALKRLDDGFLYEYNLGLCGVGFSSLKACNASDRVNPSRPEPYGAATRDIPETANVKLPCRGTQCLNSSKSSQSTSVTAGIFVVIIALCAIGVWTFAIYRRRKQKLGDSFHISDSHLNTDEAIGAYRKNGSPLVSLEYSTGWDPLADSRNFNGYNQDIFQSLRFNLEEVE…
>Glyma.04G085200.1.p	LRR IV	LRR IV-b	MAKGSYSISSKARSMKFIFLFMFMLNFILSDGDQHEVQLLLSFKASLHDPLHFLSNWVSFTSSATICKWHGINCDNNANSSHVNAVVLSGKNITGEVSSSIFQLPYLTNLDLSNNQLVGEITFTHSHNSLSQIRYLNLSNNNLTGSLPQPLFSVLFSNLETLDLSNNMFSGNIPDQIGLLSSLRYLDLGGNVLVGKIPNSITNMTALEYLTLASNQLVDKIPEEIGAMKSLKWIYLGYNNLSGEIPSSIGELLSLNHLDLVYNNLTGLIPHSLGHLTELQYLFLYQNKLSGPIPGSIFELKKMISLDLSDNSLSGEISERVVKLQSLEILHLFSNKFTGKIPKGVASLPRLQVLQLWSNGLTGEIPEELGKHSNLTVLDLSTNNLSGKIPDSICYSGSL…
>Glyma.06G086800.1.p	LRR IV	LRR IV-b	MAKGSYSMSSKTKSMKFICLFVFMLNFHLSHGHQQEVQLLLSFKGSLHDPLHFLSNWVSFTSSATICKWHGITCDNNNNVNSSHVNAVVISGKNITGEVSSSIFQLPYVTNLDLSNNQLIGEITFTHSLNSLSPIRYLNLSNNNLTGSLPQPLFSVLFSNLETLDLSNNMFSGNIPDQIGLLSSLRYLDLGGNVLVGKIPNSVTNMTTLEYLTLASNQLVDKIPEEIGVMKSLKWIYLGYNNLSDEIPSSIGELLSLNHLDLVYNNLTGPIPHSLGHLTELQYLFLYQNKLSGPIPGSIFELKKLISLDLSDNSLSGEISERVVQLQRLEILHLFSNKFTGNIPKGVASLPRLQVLQLWSNGLTGEIPEELGRHSNLTVLDLSTNNLSGKIPDSICYSG…

## Sheet: LRR V
ID	Groups	Subgroups	Sequences
>Glyma.02G177000.1.p	LRR V	LRR V	MVRNYVFVNLVLVLVFSATLVSRCFAFTDPPDVTALQDLYRALNSPPVLNGWNGNDPCEESWTGVACSGSSIIHLKIRGLNLTGYLGGLLNNLQNLKQLDVSSNNIMGEIPLALPPNATHINMACNFLDQNIPHTLSTMKKLRHLNLSHNFLDGPIGNVFTGLDDLKEMDLSYNNFTGDLPSSFGTLTGLNRLTFVIYGRVGLICSMLLICRFLQNNRFTGSVTYLAELPLIDLNIQDNLFSGILPQPFQSIPNLWIGGNKFHALDDSPAWAFPLDNVPIEQNTSRPPITQTNAVENYDPPKVRKQKKKRMGPGGIAFIVGAGTLLVTGFALFIAIRLNKLHRQRMEDYESNHSSLPTKRHIDDVSTTAVDESLQIPPYNAASLLGPRRLTSQIHKRAA…
>Glyma.03G143000.1.p	LRR V	LRR V	MISDFLSVLLNLSVFSSLLISQSLAFTHPPEVLALQDLYRTFNYPPMLKGWNGTDPCGESWTGVACSGPSVIQLRLQGLNLTGYLGSLLYNLPNLKQLDVSSNKILGEIPFGLPPNVSHMNLSHNLLHGPIGDVFTGLDNLREMDLSYNNFSGDLPFSFGSLRNLARLFLQNNRFTGSVTYLAELPLTDLNIQDNLFSGILPQHFQSILNLWIGENKFYEADNSPPWSFPLDTVSVEHNTSSPPTTQANAIKNYSPPRVSEAPPRVSEDLPRVNEAPLRVSEHKKKRIGPGGIACMIGGGTLMATGVALFVATRLNKCREESPNSKSSESNHGSLHSHPISEAIGITSNALEERQSPQVPPINSASLLGPVGLPSLNHNNTEEPLRRSFSKRSRFTGRT…
>Glyma.03G262700.1.p	LRR V	LRR V	MVEFQRFLLLLCITTCILCWIPNSATAATDPNDAAAVRFLFQNMNSPPQLGWPPNGDDPCGQSWKGITCSGNRVTEIKLSNLGLTGSVPYGLQVLTSLNDLDMSSNRLGGSIPYQLPPYLQRLNLAYNNITGTVPYSISNLTALTDLNLGHNQLQQGLGVDFHNLSTLSTLDLSFNSLTGDLPQTMSSLSRITTMYLQNNQFTGTIDVLANLPLDNLNVENNNFTGWIPEQLKNINLQTGGNAWSSGPAPPPPPGTPPAPKSNQHHKSGGGSTTPSDTGSGSSSIEEGKKSGIGGGAIAGIVISVIVLGAIVAFFLVKRKSKKSSSDLEKQDNQSFAPLPSNEVHEEKSMQTSSVTDWKTFDTSGSINLKPPPIDRHKSFDEEEFSKKPTIVKKTVTAP…
>Glyma.06G296800.1.p	LRR V	LRR V	MGWKRSGLEWKRVKIYEQLLLVYLLICTIQTSSAATDPTDVAAINSLYIALGSPVLPGWVASGGDPCGEGWQGILCNGSFIQKIVLNGANLGGELGDKLSTFVSISVIDLSSNNIGGNIPSSLPVTLRNFFLAANQFTGSIPASLSTLTGLTDMSLNENFLTGEIPDAFQSLTQLINLDLSQNNLSGKLPPSMDNLLALTTLRLQNNQLSGTLDVLQDLPLKDLNVENNQFAGPIPPKLLSIPAFRQAGNPFNVSGSTTTPASSPRSPAIAPPGTPVSGTPPSSGRVPTKQADGPTAANESHTGKSKKSTKRVVWISIASVLGFIILLLGFILFIPRCSRRERDDRRSKRHQIGAYGGERQSARDLLLAVKKLDKRASAHQKDDEFLKLINSIDRIRHA…
>Glyma.07G001100.1.p	LRR V	LRR V	MHHNHNLNLARLWIALLAVSTTVVHCKTASQDVSALNVMYTSLNSPSKLSGWKSSGGVPCGDSWEGIKCSGSSVTEINLSDMGLSGSMYSDLSNNNQKGDIPYRLPPNARYINLAHNQLKNQLGDMFGKLSNLKQLDVSLNSLSGNLPQNLKSLKNLNKLHLQNNISLVQNVENNKFTGWVPKELKDINSLQTGGNSWSSGPAPPPPPGTPPIKHSEKKNDKSVISGVAIAGIAFGVLAVIIIVVALSKRSSKPASHFIDEERRSQHRSFTTLASEELSKDSDQRRILGRLKTENKKYREKQNAKDLQWTVLPMPNVTRSLFQFLPVFVILVTGFKSMDSTSIDVKASQNSPSIGVRSSVSDCVQSFNDNEFANRLNSRRSSSIRVTTFTQAELQSATA…
>Glyma.07G046800.1.p	LRR V	LRR V	MVLDPRLVLVLFIGTCILAINGDTDPNDVASLKVLFQSMNSPSQLNWNGDDPCGQSWQGITCSGNRVTEIKLPGRSLSGSLGYQLEPMSSVTNLDLSNNNLGGTIPYQLPPNLQYLNLANNNFNGAIPYSLSEKTSLIVLNLGHNQLQQALNVDFQKLSSLSTLDLSFNSLTGDLPQTMSSLSSIRTMYLQNNQFTGTIDVLANLPLDTLNVGNNHFTGWIPEQLKNIIQKDGNAWSSGPAPPPPPGTPPAVARNRNHKSGGHSPSDGGSSDGGGKKSGIGGGGIAGIVISILVVGAIVVFFLVKRRPKKSFNDVEKLDNQPLAQNEVHEMNSMQTSSVIDLKTFDTSATPISLKPPPFDRHKSFDEDEFSNKPVIVNKPTKVKKTVTAPTNVKSYSIA…
>Glyma.07G192200.1.p	LRR V	LRR V	MGCANSELNLQIFILSMLIFTASLCVGDTDPLDVAAINSLYVALGSPPLEGWKAIGGDPCLEQWEGVSCVFSNITALRLGGMNLSGQLGSNLDFPSIIDMDLSNNQIGGTIPSTLSPTLRNLSLSANHLNGSIPDALSSLTQLSDLSLKDNHLNGQIPNVFLQLTGLMNMDLSGNNLSGQLPPSMGNLSSLIILHLQNNQLSGILFVLQDLPLQDLNIENNIFSGPIPPELLSIPNFRKDGNPFNTTIIPSPPAASPEPAAMAPSPEKSPWKVTHNPSDTIKAPIPAIAGRSFKTTKLVWIVGAGFLIFIALGVCLLMLWCFKRRQENKKYKKHNTNVYTRSLHKRTSSDSPFEATTDKEKGWSSKLPPLQPAPPHHIPIIPGENLIINQAISTTATKR…
>Glyma.08G225900.1.p	LRR V	LRR V	MHHNHNLNLARLWIALLAVSTTVVHCKTASQDVSALNVMYTSLNSPSKLSGWKSSGGDPCGDSWEGIKCSGSSVTEINLSDLGLSGSMGYQLSSLKSVTDFDLSNNNFKGDIPYQLPPNARYIDLSKNDFTGSIPYSFSEMDDLNYLNLAHNQLKNQLGDMFGKLSKLKQLDVSFNSLSGDLPQSLKSLKSLEKLHLQNNQFTGSVNVLASLPLEDLNVENNKFTGWVPEELKEINNLQTGGNSWSSGPAPPPPPGTPPIKHSEKKNDKSVISGIAIAGIAFGVLAVIIIVVALSKRRSSKTSSHFIDEDRNSQHRSFTPLASQELSKDSGHDVSKDYIGFKSMDSTSIDVKALQKSPSVSVRSSVSDCVQSFNDNEFANRLNSKRSTSIRVTTFSHAE…
>Glyma.09G007200.1.p	LRR V	LRR V	MARPSFPLALCFSFIFVALPLSLATTDPSDVQALEVMYNVLNSPTQLTGWKIGGGDPCGESWKGVTCEGSAVVSIKLSGLGLDGTLGYLLSDLMSLRDLDLSDNKIHDTIPYQLPPNLTSLNFARNNLSGNLPYSISAMGSLNYLNLSNNALSMTVGDIFASLQDLGTLDLSFNNFSGDLPPSVGALANLSSLFLQKNQLTGSLSALVGLPLDTLNVANNNFSGWIPHELSSIHNFIYDGNSFENRPAPLPPTVTSPPPSGSHRRHHSGSGSHNKTQASDNEKSNGHKGLTVGAVIGIVLGSVLVAAIVFLALVFCIRKQKGKKKGARNFSGSLPRGVINVTPQMQEQRVKSAAVVTDLKPRPAENVTVERVAVKSGSVKQMKSPITSTSYTVASLQSA…
>Glyma.10G091400.1.p	LRR V	LRR V	MVHNYVFVNLTVLVVLSATLVSRCFAFTDPPDVTALQDLYRALNSPAVLNGWNGNDPCEESWTGVACSGSSVIHLKIRGLSLTGYLGGLLNNLQNLKQLDVSSNNIMGEIPLGLPPNATHINMACNYLGQNIPHTLSTMKKLRHLNLSHNFLNGPIGNVFTGLDNLKEMDLSYNNFTGDLPSSFGSLTDLNRLLLQNNRFTGSVTYLAELPLIDLNIQDNLFSGILPQHFQSIPNLWIGGNKFHAVDGSPPWAFPLDNVPIEQNTSRPPVTQANAIENYDPPKVRKQKNKHMGPGGIAFMVGTGTLLATGFALFIGIRLKKLHRQRMEDYERNHSSLPSQTKDVSTTAIDESLQIPPYNAASLLSPRRLTSQIHKRTGQTSRKSFSGRDRFTGRTKVYT…
>Glyma.12G108400.1.p	LRR V	LRR V	MGWKRSGLEWERVKIYGQVLLGFLYICTIQTSSAVTDPTDVAAINSLYIALRSPVLPGWVASGGDPCGEGWQGILCNGSFIQKIVLNGANLGGELGDKLSTFVSISVIDLSSNNIGGNIPSSLPVTLRNFFLAANQFTGSIPTSLSTLTGLTDMSLNENFLTGEIPDAFQSLTQLINLDLSHNNLSGELPPSMDNLLALTTLRLQNNQLSGTLDVLQDLPLKDLNVENNQFAGPIPPKLLSIPAFRQAGNPFNVNGTTTPASSPRSPAIAPPGTPISGAPPGTPVSGTPPSSGRVPTKQADGPTAVNESHTGKSKKSTKRVVWISIASVLGFIILLLGFILFIPRCSRRERDDRRSKQHQIGAYGGERQNARDYEALVQPPSQMEKVPVGDVPKPKEGH…
>Glyma.13G184200.1.p	LRR V	LRR V	MGWSNSELNSQILILSMLIFTASFCVGDTDPLDVAAINSLYVALGSPLLEGWKATGGDPCLEQWEGVSCVFSNITALRLGGMDLSGKLGTNLDFPSIIEMDLSNNQIGGTIPFTLPPTLRNLSLSSNQLNGSIPDALSLLTQLSDLSLKDNHLNGQIPNAFLELTGLMNLDLSGNNLSGKLPPSMGNLSSLITLNLQNNQLSGTLFVLQDLPLQDLNIENNIFSGPIPPELLSIPNFRKDGNPFNTTIIPSPPAAFPAPAAMAPSPEKSPWKMAHNPSDTIKAPIPAIAGRSFKTTKLVWIVGAGFLIFIALGVCLLMLWCFKRRQENKKYKKHNTNMYTRSLHKRTCSNSPFEATNDEEKEWSSKLPPLQPAPPHHIPIIPGENLIINPAISTQAAER…
>Glyma.13G244200.1.p	LRR V	LRR V	MSNMKLELHVGIFVTCMVILSGTFCVGDTDMVDVAAINSLYVSLGSPPLQGWKPVGGDPCLELWQGVACVFSNITAIHLGGMNLGGQLGSNLNFPSVIELDLSNNHIEGPIPFTLPPTLRTLSLSANRLNGSIPDALSLLTQLSNLDLSNNNLSGQLPSSTGSLSSLTTLHLQNNQLSGTLYVLQDLPLQDLNIENNLFSGPIPPKLLTIPNFSKNGNPFNTTIIPSPPAAAPAPVAIGSSPQESPWKMAHGPSALTAPVPASTRKSVIAKSVIWIAGAGLLVFIVLGVCLVMLRCIKRRPEKKNAKKLDDVGVFAGPLNKPTCSDSDVETANQEEKGKCEVPNRSTNFIPKVQEEQDIYVKVVSATSEGNNGHESINTGGASKLSSLQPPPQHFLPTS…
>Glyma.13G300000.1.p	LRR V	LRR V	MGEERSGSQNKRVKIYGEVLLGFIIMLICTVQFSLADTDPIDVAAINRLYTALGNPVLPGWVSSAGDPCGEGWQGVQCNGSVIQEIILNGANLGGELGDSLGSFVSIRAIVLNNNHIGGNIPSSLPVTLQHFFLSDNQFTGSIPASLSTLTELTDMSLNGNLLTGEIPDAFQSLTQLINLDLSNNNLSGELPPSMENLSALTSVHLQNNNLSGTLDVLQGLPLQDLNVENNQFAGPIPPKLLSIPSFRKDGNPFNLNGNSTIAPAHPPRSPVPATPSGTVASVTPSSGRIPTKPTEGPTAAKESNSEKSKKNTKKVVWISVSGILVFIILVLGLLLFVPRCSKREWVNRSSKQHQVGAYGVERQNPREYGAFVQPPNQTEKVPKGAIVRPKGDHQEEAR…
>Glyma.15G069500.1.p	LRR V	LRR V	MGNMKLELHVGVFVICMVILIGSFCVGDTDMVDVAAINSLYVSLASPPLQGWKPVGGDPCLELWQGVACVFSNITAIHLGGMNLGGQLGSNLNFPSIIELDLSNNHIEGPIPFTFPPTLRSLSLSANQLNGSIPDALSLLTQLSNLDLSNNNLSGQLPSSTGSLSSLTTLHLQNNQLSGTLYVLQDLPLQDLNIENNLFSGPIPPKLLTIPNFSKNGNPFNTTIIPSPPAVAPAPVAIGSSPQESPWKVAHGPSALTAPVPASTRKSVIAKSVIWIAGAGLLVFIILGVFLLMLRCIKRRPEKKNANKLDVGVFVGPLNKPTRSDSDVEAANQEEKGKFEVPNRSTDFIPKVQEEQDIYWKVVSATSEGNNGRESINTGGGSKLSSLQPPPQHFLPTSP…
>Glyma.15G111600.1.p	LRR V	LRR V	MARARFPLSILLSLVFVALPLSLANTDPSDVQALEVMYNALNSPTQLTGWKIGGGDPCGESWKGVTCEGSAVVSIKLSGLGLDGTLGYLLSDLMSLRELDLSDNKIHDTIPYQLPPNLTSLNFARNNLSGNLPYSISAMVSLNYLNLSNNALSMTVGDIFASLQDLGTLDLSFNNFSGDLPPSFVALANLSSLFLQKNQLTGSLGVLVGLPLDTLNVANNNFSGWIPHELSSIRNFIYDGNSFENSPAPLPPAFTSPPPNGPHGRHHSGSGSHNKTQVSDNEKSDGHKGLTVGAVVGIVLGSVLVAAIVLLALVFCIRKQKGKKGARNFSGSLPRGVINVTPQMQEQRVKSAAVVTDLKPRPAENVTVERVAVKSGSVKQMKSPITSTLYTVASLQSAT…
>Glyma.16G015400.1.p	LRR V	LRR V	MVLDPARLVLVLLISTCILAINGDTDPNDVTSLKVLFQSMNSPSQLNWNGDDPCGQSWQGITCSGNRVTEIKLPGRSLSGSLGYQLEPLSSVTNLDLSNNNIGGTIPYQLPPNLQYLNLANNNFNGAIPYSLSEKTSLVILNLGHNQLQQALNVDFQKLSSLSTLDLSFNSLTGDLPQTMSSLSSIRTMYLQNNQFTGTIDVLANLPLGTLNVGNNHFTGWIPEQLNNIIQKDGNEWSSGPAPPPPPGTPPVVSRNRNHKSGGHSPSDAGSSDGGGKKSGIGGGGIAGIVISILVVGAIVAFFLVKRRSKKSFNDVEKLDNQPLAQHEVHEMNSMQTSSVTDFKTFDTSAAPISLKPPPFDRRKSFDEDEFSNKPVIVNKPTKVKKTVTAPANVKSYSI…
>Glyma.19G261700.1.p	LRR V	LRR V	MVEFQRLLVCITTCILCWMPNGATAATDPNDAAAVRFLFQNMNSPPQLGWPPNGDDPCGQSWKGITCSGNRVTEIKLSNLGLTGSLPYGLQVLTSLTYVDMSSNSLGGSIPYQLPPYLQHLNLAYNNITGTVPYSISNLTALTDLNFSHNQLQQGLGVDFLNLSTLSTLDLSFNFLTGDLPQTMSSLSRITTMYLQNNQFTGTIDVLANLPLDNLNVENNNFTGWIPEQLKNINLQTGGNAWSSGPAPPPPPGTPPAPKSNQHHKSGGGSTTPSDTATGSSSIDEGKKSGTGGGAIAGIVISVIVVGAIVAFFLVKRKSKKSSSDLEKQDNQSFAPLPSNEVHEEKSMQTSSVTDLKTFDTSASINLKPPPIDRHKSFDDEEFSKRPTIVKKTVTAPAN…

## Sheet: LRR VI
ID	Groups	Subgroups	Sequences
>Glyma.01G218800.1.p	LRR VI	LRR VI-a	MKPCTLLLFLSFISTLSFVVSDTVPSNEVWALRSFKEAVYEDPYQVLSNWDTVESDPCNWFGVLCTMVRDHVIKLNISGSSLKGFLAPELGQITYLQALILHGNNFIGTIPRELGVLESLKVLDLGMNQLTGPIPPEIGNLTQAVKINLQSNGLTGRLPPELGNLRYLQELRLDRNRLQGPIPAGGSSNFASNMHGMYASKENVTGFCRSSQLKVADFSFNFLVGRIPKCLEYLPRLSFQGNCLQGQELKQRSSIQCAGASPASAKSQPVVNPNHQPAEYVSKHHRASKPVWLLALEIVTGTMVGSLFLVAVLAAFQRCNKKSSIIIPWKKSGSQKDHTAVYIDPEFLKDVRRYSRQELEVACEDFSNIIGSSPDSVVYKGTMKGGPEIAVISLCIKEE…
>Glyma.02G229500.1.p	LRR VI	LRR VI-a	MAPFTPSKLLLLTLVFTLSQKQSLCSTLKSEEGLALLALRERVVSDPQGALSSWSGEDGDIDPCSWFGVECFHGYVVTLNLKDLCLEGTLAPEIGKLTHIKSIILRNNSFFGEIPKEILHLEKLEVLDLGYNNFSGLLPFDHGSMPSLTTLLLDNNYYLTNLTPELYKLKMNSEFHANEEQLTGATTRELFVCRCHLRHIGQHGDRSYRRQLLKVANDANTPRIQGNVNRGTLKQSASHFAFSLPPDFEPFSSSPSESPSYSPGAVPLSYSPSPLPSPSSIFFTPSPVVLPTPGISSPANTLPPEFNWAPSPSPFSNQGNTDSSNQIHHSVIIWFAVGGFSLLILVSAIIFACFQSRKVVAVKPWSTGLSGQLQKAFVKGVPSLKRGEIEAASEYFSNI…
>Glyma.02G263900.1.p	LRR VI	LRR VI-a	MAKNRKLTRFKDLSIAFRFVAVFFLLQKLGLCCSLNEEGNALLKLRQRIVSDPFGALSNWIDDEVSVDPCNWFGVECSDGRVVVALNLKDLCLGGTLGPELVKLVNIKSIILRNNSFSGIIPEGFVELEELEVLDLGYNYFSGHLPADLRSDISLAILLLDNNDFLVGFSPEINELRMLSECQVDENKLTNAAKMPACTKRVTTWNIDQGKSTRGLLQQKAKPRTNQGHFYRVADPPVKSSPPPPSASPSASAKPPGPKLAPHRKNGSDSPPPHSTPGSGTLSKTESNSPKVHTFPILPGVIGGAVFLIFSSIGIYLCKTKVANVRPWATGLSGQLQKAFVTGAQKLRRSDLEAACEDFSNVIGTSPIGTLYKGTLSSGVEIAVAFVPVTSSRNWSKTL…
>Glyma.05G158800.1.p	LRR VI	LRR VI-a	MESIWGPFGLWLRIYVGLISLWGTRQCWSLNDEGLTLLEFRGRITSDPFAALANWNPNDCNPCKWLGVRCVDSQVQTLVLPDLSLEGTLAPELGKLRHLKSLVLYKNSFSGTIPKELGGLDKLELLDLRGNDLTGCIPAEIVRVLLSKHLLVCDNKFEGSDSQELRLPSHNNHLTPLATLSHGKNRKFAHRIQQQEQHGEKSMCHKNFKQWNMEDSFVIPLKGALKNYLKAVIAVALPLFKLGKATPHAYEEKYCKNLTSSDESDFGHDESEFGQNVPNIINSVRRKLFDQSSNLAAAPFSGGPTIEISSVPITQSSGAFPAVPDTNKKQNQSPAPLPSSSNSPPVNQASQQNSPNGASGKLWKYIIIIAGVAVLVIVFVIMLCIWRKRAAKVIKPWKT…
>Glyma.05G206300.1.p	LRR VI	LRR VI-a	MKLYTSFLFLALVSMLSFVASVMVPKNEVLALKTFKEAVYEDPHMVLSNWNTLDSDLCDWNGVSCTATRDHVIKLNLSGASLRGFLAPEFGKITYLQELILHGNSLIGVIPKELGMLKSLKVLDLGMNQLTGPIPPEIGNLTQVMKINLQSNGLTGRLPPELGKLKYLQELRLDRNKLQGSLPGGGSSNFSSNMHGMYASGVNLTGFCRSSQLKVADFSCNFFVGSIPKCLAYLPRSSFQGNCLHIKDIKQRTSVQCAGASVVNPKYQPATKHVTKHQEASKPAWLLALEIVTGTMVGSLFIIAILTAIQRCNNKSSIIIPWKKSASGKDYMAVHIDSEMLKDVMRYSRQDLEVACEDFSNIIGSSPDSVVYKGTMKGGPEIAVISLCIREDNWTGYLE…
>Glyma.08G013200.1.p	LRR VI	LRR VI-a	MKLYTSLLLLGLVSMLSFVASVMIPSGEVLALKTFKEAVYEDPHMVLSNWNTLDSDLCDWNGVSCTATRDHVIKLNLSGASLRGFLAPEFGKITYLQELILHGNSLIGVIPKELGMLNSLKVLDLGMNQLTGPIPPEIGNLTQVMKINLQSNGLTGRLPPELGKLKYLQELRLDRNKLQGSLPGGGSSNFSSNMHGMYASGVNMTGFCRLSQLKVADFSYNFFVGSIPKCLAYLPRSSFQGNCLHIKDIKQRISVQCAGASPAQSGPVVNPRYLPATKHVTKHQEASKPAWLLALEIVTGTMVGSLFIIAILSAIQRCNNKPSIIIPWKKSASGKDYMAVHIDSEMLKDVMSYSRQDLEVACEDFSNIIGSSPDSVVYKGTMKGGPEIAVISLCIKEDN…
>Glyma.08G116600.1.p	LRR VI	LRR VI-a	MESIWGPFGLWLRIYVGLISLWGTQQCSSLNDEGLTLLEFRGRITSDPFAALANWNPNDCNPCKWLGVRCVDGQVQSLVLPDLSLEGTLAPELGKLSHLKSLVLYKNSFSGTIPKELGDLDKLELLDLRGNDLTGCIPAEIARVLLSKNLLVCDNKFEGSDSQELRKLRLPSNNNNRKFVHHIQQEQHGEKSMCHKNFKQSNMEDSFVIPLKGALKNYLNAVIAVALPLFKLGKATPHAYEEKYCDNLTSSDESEFVQNVVDSARRKLLDQSSNLAAEHFSGGPAIEISSIPIAQSSGAFPAVPDTNKKQNQSPAPLPSPSVSPHVNQASQQNSPNGASGKLWKYIIIITGVAVLVILVVIMLCIWRKRAAKVIKPWKTGISGQLQKAFITGVPKLNRG…
>Glyma.11G024700.1.p	LRR VI	LRR VI-a	MKPCTSLLFLALISALSFVVSDMVPSNEVWALRSFKEAVYEDPYQVLSNWDTVESDPCNWFGVLCTMLRDHVIKLNISGSSLKGFLAPELGQITYLQELILHGNSFIGTIPRELGVLESLKVLDLGMNQLTGPIPAEIGNLTQVVKINLQSNGLTGRLPPELGNLRYLQELQLDRNRLQGPVPAGGSANFASNMHGMYASKENVTGFCRSSQLKVADFSFNFLVGSIPKCLEYLPRLNFQGNCLQGQDLKQRSSIQCAGASPASAKSQPVVNPNHQPAEYVSKHHRASKPVWLLALEIVTGTMVGSLFLVAVLAAFQRCNKKSSIIIPWKKSGSQKDHTAVYIDPELLKDVRRYSRQELEVACEDFSNIIGSSPDSVVYKGTMKGGPEIAVVSLCINEE…
>Glyma.11G167100.1.p	LRR VI	LRR VI-a	MEERWRFITWLKLLRVFVAVVSLSPFSMQPIWCTTLNNEGLALQKMRERVVIDRLGGLSSWNSKEGEIDPCSWFGVECSHGNVVSLNLKDLCLHGILAPEIGKLVHIKSIIFRNNYFYGDIPKEILQLEDLEVLDLGFNNFSGQFPFHDLASYPSLTTLLLDNNDNLASLTPEVYELKTFSELHVDEEQLTGATTREACASITNNWHIGQHGDIASRRKLLQAANRSKRGDDEKETLSPSPFPSTLSPVLEPFSSSESPSDSPISSPEISHSPSPSLSTFFFILSPSPSPEVAPTPDLSPPANPPMVVFTPPQSNWGSMPSPASSSNQGNAYSSNTKQHTVIIWSTVGGFSFLILVSAIVFACFRSNKVVTVKPWATGLSGQLQKAFVSGVPSLKRTEL…
>Glyma.11G232200.1.p	LRR VI	LRR VI-a	MSKNWKSSCFRDPGGVLFLLVLCLLFQNFSLCCSLNEEGKALLKFKQGIVNDPFDALSNWVNDEVEVNPCNWFGVECSDGRVVVLNLKDLCLEGNLVPELANLVHIKSIILRNNSFHGIIPQGIAHLNEMEVLDLGYNNFSGPLPTDLGNNIPLTILLLDNNDHLCGFSPEINELKMVSEYQVDENQLSSAEKVPIRSIKRHAGQNNGVRKLLQVRTREGGSPFNRVFPDSPAPFPSAPSPAPATPPVVQKPAPVDRNNSASPSPLPEPRSAPLSKSSSSKNHLVVILAGVMGGVVFLLISIIGLYLCKTNKVATVKPWATGLSGQLQKAFVTGVPKLKRSELEAACEDFSNVIGTSSIGTVYKGTLSSGVEIAVASVAATSSKDWSKTLEAQFRNKID…
>Glyma.13G228700.1.p	LRR VI	LRR VI-a	MEMRWNTFGFCLRIYICLIFLWGNQECWSINNEGLALLAFRARITNDPFNALVNWNPNDCDPCKWLGVHCVDGKVQMIRELKGLSLEGTLAPELGKLSYLNSLVLCKNNFLGVIPKELGDLPKLELLDLGENNLSGNIPIEIGKMSLLKHLLKLRKSAFHGHENNYCDLLPSSNVPEIAHNVPKHVNYARRMLLQSSDNNFAAAPFNGESTIEISFVPITFSSGAFSAISNANKKQNQTPTPSHSPFDSPHDVSNENQTSRQDATNGASRNLWKYIISVVVVLIIIIIIILYTSRKQAAKVIGPWKTGISGQLQKAFITGVPKLNRAELEIACEDFSNIVNLYYEGCTIYKGTLSNGVEIAVVSTLITSPQDWSKDMEIKYHKKIDILSRINHKNFVNL…
>Glyma.14G057400.1.p	LRR VI	LRR VI-a	MDKNRKLSRFKDLSIAFCFVAVFFLFHHLGLCCSLNEEGNALLKLRQRIVSDPFDALSNWVDDEASVDPCNWFGVECSDGRVVVLNLKDLCLGGTLAPELVKLVNIKSIILRNNSFSGTIPEGFVQLKELEVLDLGYNNFSGHLPADLGSNISLTILLLDNNEFLVGLSPEINELRMLSECQVDENQLTNAAKMPACTERATTRHIGQGKGTRRSQHSNTSPAANHYQFNRVAAPPLESPSSPSASPSGSAKPPVPKLAPHRKNASDSSPPHSTSGSGTLSKTKSTSSKVHTVPILAGVIGGAVFLIFSSIGIYLCKTKVANVRPWAMGLSGQLQKAFVTGAQKLKRSDLEAACEDFSNVIGNSPIGILYKGTLSGGVEIAVAFVSITSSKNWSKTLEA…
>Glyma.14G197000.1.p	LRR VI	LRR VI-a	MAPFTPLKLPLLLTLFFALSQKQSLCSTLKSEEGLALLALRERVVSDPQGTLSSWSGADGDVDPCSWFGVECFHGYVVTLNLKDLCLEGTLAPEIGKLAHIRSIILRNNSFFGEIPKEILHLEELEVLDLGYNNFSGSIPFDHGNISSLTTLLLDNNYYLANLTTELYKLKMNSEFHANEEQLTGATSRELFVGRCNLRRISQHGDRSYRRQLLKVANAANTPKIQGDVNQGTLKQSASHFRFSLPPDFEPFSSSPSESPLYSPGSAPLSYSPSPSPSPSSIFFAPSPVVLPTPDIPPPVNTPVTVSTPPEFNWAPSPSSFSNQGNTNSSNQIHHSVIIWSAVGGFSLLILLSAIIFACFQSRKVVAVKPWSTGLSGQLQKAFIKGVPSLKRGEIEAAS…
>Glyma.15G083800.1.p	LRR VI	LRR VI-a	MEMRQNTFGICLRIYVCLIFVWGIRDCWSINDEGLALLAFRARITYDPFNALVNWNPNDCDPCKWLGVHCVDGKVQMMKLKGLSLEGTLAPELGKLSHLNSLVLCKNNFFGAIPKELGDLPKLELLDLRENNLLGNIPTEMGKMSLLKHFVWQSNFKRWNKPNSLVILTKATLMKCLNALALPLFKLRKSIFHGHENDYCDLLPSSNVPEIAQNVPELVNSARRMLLQSSGNNLAAASFSGEPTIEISFVPTTFSSGAFPAIPDVNKKQNQTPTPSHSPFDSPHIVSDENQTSQQDETNGASRNLWKYIIVVVVVVLVIVIIILLYVSRKRAAKVIGPWKTGLSGQLQKAFITGVPKLNRAELETACEDFSNIVIHCYEGCTIYKGTLSNEVEIAVVST…
>Glyma.18G025100.1.p	LRR VI	LRR VI-a	MSKNWKSSCFRDPGGVLFLLALCLLFQNFSLCCSLNEEGKALLKFKHGIVNDPFDALSNWVNDEVAVNPCNWFGVECSDGRVVVLNLKDLCLEGNLVPELANLVHIKSIILRNNSFYGIIPEGIAHLNELEVLDLGYNNFSGPLPRDLGNNISLTILLLDNNDHLCGFSPEINELKMLSEYQVDENQLIRAEKVPACRRSIKQQSRHVGQNKNGVQRLLQTRTHEGGSPFNRVFPVSPAPFPSAPPPAPATPPVVQKPAPVDRNNSASPSPLPGPRSAPLYKSSSSKNHVVVILAGVMGGAVFLLISIIGLYLCKTNKVATVKPWATGLSGQLQNAFVTGVPKLKRSELEAACEDFSNVIGTSSIGTVYKGTLSSGVEIAVASVAATSSKDWSKTLEAQ…
>Glyma.18G059600.1.p	LRR VI	LRR VI-a	MEERWRFITWLKLFRVFVAVVSLFLFILEPIWCSTLNNEGLALQKMRERVVRDPLGALSSWNSKGEIDPCSWFGVECSHGNVVSLNLKDLCLHGTLALEIGKLVHIKSIILRNNYFYGDIPKEILQLEDLEVLDLGYNNFSGQFPFHDLATYPSLTTLLLDNNDHLASLTPEVYELKTFSELHVAEEQLTGATTREACVRITNNWHIGTHGDIASRRALLQEANGEKRGDDDTETLSPSPFPSTLSPFSEPFSPSESPSDSPISSPEVSPSPSPSLSNFFFTLSPSPSPEVAPTPDLSPPANPPMVVSTPPQSNWVSMPSPASSSNQGNANSSNPKQHTAIIWSTVGGFSFLILVSAIAFVCFRSNKVVTVKPWTTGLSGQLQKAFVSGVPSLKRTELE…
>Glyma.01G043700.1.p	LRR VI	LRR VI-b	MKNFLVSLYYLFPAIIAIILVLLTPIPSAQLTTSENRILLQVQKLLEYPQALHGWTNLTNFCSLPSSPSLNIVCSNGHVTELTVVGNSSETLSERFSIESFFTVLTKLSNLKVLSLVSLGLWGPLPSKIDRFWSLEVMNFSSNFIYGEITPSVSSLKNLKSLVLADNLFNGSVPDLGKLASLEELNLSGNKLGPEFPSLSKNLVRVILRNNSLRCRIPPQLMHVYKLELFDISSNVIFGNIPSFIFSLPSLKYLKLASNQLSGSLSLNVSCSSSLTFVDISHNLLVGTLPSCVGSKASNRTTLYYGNCLINRSLSDQYPSSYCQKVEALAVIKPSIKSQKKEPEMQLGQILGIVGGVVGISGLLALLIWCIFRKSKPEKADSDYSIDISAPDNFSVRAY…
>Glyma.02G019800.1.p	LRR VI	LRR VI-b	MKNFLVSLYYLFPAIIAIILVLLTPIPSAQLTTSENRILLQVQKLLEYPQALQGWTNLTNFCSLPPPLSIVCFNGHVTELTVVGNSSWTLSERFSIESFFTVLTKLSNMKVLSLVSLGLWGPLPSKIDRFWSLEVMNFSSNFIYGEISPSVSSLKNLKSLVLANNLFNGSVPDLGKLASLEELNLSGNKLGPEFPSLSKNLVRVILRNNSLRCRIPPQLIHVYKLELFDISSNVIFGNIPSFIFSLPSLKYLNLASNQLSGYLSLNVSCSSSLTFVDISHNLLVGTLPSCIGSNASNRTTLYYGNCLVTRSLLSDQYPSSYCQKVESLAAVKPSIKSQKREPEMELGQIIGIVGGVVGIAGLMVLLIWCIFRKSKLEKADSNYSIGISAPNNFSIRAYS…
>Glyma.04G194400.1.p	LRR VI	LRR VI-b	MGFHDLVLLFCSAWCVFYVGSCSAQLQSSQTQVLLQLKKHLEYPKQLEIWRDRWTDLCSISSSGQVNVTCKDNFVTELTILGDKPTKGRDFDGFANPNQTLSESFSMESFVATLARLTSLRVLSLVSLGMWGPLPDRIHRLYALEHLDLSSNYLYGSIPPKICTMVNLQTLRLGDNFFNGTISSLFSSSNNLTVLSLKSNRLKGPFPLSIPSVITLTEIDMSCNQISGRLQDLTDLSSLEQLDLRENRLDSKLPAMPKGLISLFLSRNSFSGEIPEHYGQLDRLQKLDVSFNSLTGTAPAELFSLPNISYLNLASNMLNGPLHNHLRCSSQLRFVDISYNRLVGDLPSSLSTKSENRVVKSDGNWYVSEAAKLGREDLPTCRSYSLEELKEATNNFDNS…
>Glyma.05G075800.1.p	LRR VI	LRR VI-b	MMFLAGSMRHFCYHYLVVLSWLLFIPNSHELQAAQTQALLQLRVYLEYPSSLQIWENYNWDLCSISPSANLSIKCENNEITELKIMGEKSEKPQRFNGFAVPNQTLSMNFSIVSFLSTLTRLASLRVLSLVSLGIWGPLPDKIHHFSSLQVLDLSSNFIFGAIPPKISTMVKLHALTLDDNYLNTTMPDWFDSLSNLNILSVKSNGIKGPFPSSLCKIKTLEVISLSHNELAGELPDLGSLTGLHVLDLRENQLESELPLLPKSVVTVLLSNNSFSGEVPKQFGELDQLQHLDLSSNHLSKTPPSTLFSLPKISYLNLASNALSGALPDKLSCGSKLGFVDISSNKLSGGLPSCLANTSDGRVVRYAGNCLSVDSQNQHRGSYCRESSSGWKNLKTWKV…
>Glyma.06G171700.1.p	LRR VI	LRR VI-b	MGFHDLVLLFCSAWCVFYVGSCSAQLQSSQTQVLLQLKKHLEYPKQLEIWRDRWTDLCSISSPGQVNVTCKDNFVTELTILGDDKPTTKGRDFDGFAIPNQTLSESFSMDSLVATLARLTSLRVLNLVSLGMWGPLPDRIHRLYALEHLDLSSNYLYGSIPPKICTMENLQTLRLVDNFFNGTIPSLFNSSSHLTVLSLKSNRLKGPFPPSILSVTTLTEIDMSSNQISGSLEDLSVLSSLEELDLRENRLESKLPAMPKGLISLYLSRNSFSGEIPKHYGQLNRLEKLDVSFNSLTGTAPSELFSLPNISYLNLASNMLNGPLQNHLRCSSQLRFVDISYNRFVGGLPSSLNTTKSEKIVVKSDGNCLSGSVQHQHAVSYCTEAHVKKKSYRVGIFVG…
>Glyma.08G229100.1.p	LRR VI	LRR VI-b	MAPKPVSLSHLLHLTLFLATIQLSEQLEFSQSQTLLKVQQLLGYPSALGTLSSNIDFCNIDPTSYLTLVCYEDSLTQLHVVGSNEYTPLPQNFSSDTLFATLGTLSSLKVLSLVSLGLWGNLPESIAQLSSLEILNISSNHFNGAIPSQLSLLRNLQSVVLDDNNFNGEISNWVGSLQGLAVLSMRNNWLSGSLPTSLNALHTLRVLDLSNNQLSGELPHLKNLANLQVLNLENNTFGPHFPSLPTKLVSLVLRNNSFRLSVPSNLSSFYLLQRLDLSLNGFVGPFPPSLLLMPSINYLDVSSNKFTGMLFNNMSCNDDLHFVNLSSNLLKGELPTCLEPKTRVVLYARNCLSNKNQDQHPSDFCSNEALAVTIIPHQQKHKRTTSKAIIVSSMGGLVG…
>Glyma.15G215600.1.p	LRR VI	LRR VI-b	MASKPVSLSHLLLLTLFLATIQLSEQLEFSQSQTLLKVQQLLGYPSALGTLSSTTDFCNIEPTSYLTLVCYEDSLTQLHVVGNNEYNPLPQNFSSDTLFATLGTLSSLKVISLVSLGLWGNLPESIAQMSSLEILNITSNHFSGAIPSQLSLLRNLQSVVLDDNNFNGEVPNWVGSLQGLAMLSMRNNWLSGSLPTSLNALHTLRVLDLSNNQLSGELPHLKNLPNLQVLNLENNTFGPHFPSLPTKLVSLVLRNNSFRLSVPSNLSSFYLLQRLDLSLNGFVGPFPPSLLSLPSINYLDISSNKFTGMLLNNLSCNDDLHFVNLSSNLLKGELPTCLEPKTRVVLYARNCLSNKNQDQHPSDFCSNEALAVTIITHQQKHKRTTSKAIIVSSMGGLVG…
>Glyma.16G037500.1.p	LRR VI	LRR VI-b	MAYKHHPSVFLVFVTVLLSIHCSEQLQSSHSQTLLRIQQLLNFPVSLSNWNNNTDFCNTDSNSSSLNVVCYGDTITQLHIIGERRDTPLPRNFSIDSFVTTLVRLPSLKVLTLVSLGIWGPLPGKIARLSSLEIFNMSSNFLYGSIPQELTLLSSLQTLIFDNNMLADTFPRWIDSLQALTVLSLKNNKFNGSLPNSLGNVENLRTLSLSHNHFYGVVPDLSGLTNLQVIELDDNAFGPQFPQLGHKLVTLVLRNNRFRSGIPAELSSYYQLERFDISLNSFVGPFQPGLLSLPSITYLNISWNKLTGMLFENLSCNSELDVVDLSSNLLTGSLPRCLVSNSSDSTVLYARNCLDTVNQNQQPQPFCHTEALAVGILPERKKHKQVSTVVLSLGIVGGT…
>Glyma.16G059700.1.p	LRR VI	LRR VI-b	MVSFLPLKLVAKFDVHIHKVWCLIMLRVGSMRYFYLYLVVLTWFLSIPSTHELQLAQTQVLLQLRKYLEYPTSLQMWENYNVDLCSLPPSAHVSLKCEGNSVTELKIMGDRAVKVDKFNGHAVPNQTLSLSFSIDSFVTTLTRLTNLRVLRLVSLGIWGPLPDKIHRLSLLEVLDMSLNFLYGSVPPKMSAMVKLHTLTLDGNYFNSTMPDWFDSLSNLSVLSLKSNHLKGSFPSTLCKIRSLVDISLSHNELSGGLPDLAALSGLHVLDLRENHLDSELPLMPKAVVTILLSKNSFSGEIPNHFSELSHLQHLDLSSNHLSKMPPSSLFSLPNISYLNLASNELSGSLPQKLNCGSKLGFVDISSNKLNGGLPSCLANTSGKRVVKYGGNCLAVDSQP…
>Glyma.18G124500.1.p	LRR VI	LRR VI-b	MKILWLCFSYLFPAIILVLLTPSSVAQLSPSEGRILFQVQKLLEYPQALQGWTRWTNLCFLPPSPSLKIVCSNGHVTELTIIGNKTSPSSHNPKAGAWTSLQTLSERFSIDSFFTVMTKLSNLKVLSLVSLGLWGPLPAKINRFWSLEVLNISSNFIYGGIPQSLSSMRNLRSLVLVDNLFNGSVPDLQRLTSLEELNLGGNNLGAQFPSVGKNLVTIMLRNNSLRSHIPPQLVHFDKLQVFDVSSNNFFGNIPSFLISLPSLQYLNLASNHLSGNLSVNMACSSSLTFVDISHNLLVGKLPSCFGSVSSKAKVLYSGNCLSTEKRLNDQQHPFSFCKREGALAVKPPAKNLKKESGSGAKLGLMLGIIVGIVLIGGLLVLLVVCIFRKSKAERSHPKM…
>Glyma.19G074900.1.p	LRR VI	LRR VI-b	MRHFCYLYLVVLSWFLFIPNTHELQAAQTQALFQLRVYLEYPSSLQIWENYNWDLCSISPSANLSIKCEDDEVTELKIMGEKSEKPPMFNGFADPNQTLSMNFSIDSFFTTLTRLTSLRVLSLVSLGIWGPLPDKIHRFSSLQVLDLSSNFIFGAIPQKLSTMVKLHALTLDDNYFNTTMPDWFDSLSNLNILSVKSNGLKGSFPSSLCKIKTLEVISLSHNELSGELPDLGSLTGLHVLDLRENHLESELPLFPKSVVTVLLSNNSFSGDIPKQFGELDQLQHLDLSSNHLSKTPPSTLFSSPKISYLNLANNVLSGALQDKLSCGGKLGFVDISSNKLSGGLPSCLANTTDGRVVRYAGNCLSLNSQNQNSGSYCRESSSGWKNLKKWKVAAAMAII…
>Glyma.19G087800.1.p	LRR VI	LRR VI-b	MVPFLPLKLVAKFDVHIQKVWCLMLRVGSMRYFYLYLVVLTWFLSIPCTHELQLAQTQVLLQLRKYLEYPTSLQMWENYNVDLCSLPPSAHVSLKCEGNSVTELKIIGDRAVKVDKFNGPAVPNHTLSLSFSIDSFVTTLTRLTNLRVLRLVSLGIWGPLPDKIHRLSLLEVLDMSLNFLYGSVPPRMSTMVKLHTLTLDGNGLNSTMPDWFDSLTNLSVLSLKSNHLKGSFPSSLCKIRSLVDISLSHNELSGGLPDLIALSGLHVLDLRENHLDSELPLMPKAVVTILLSKNSFSGEIPNQFSELGHLQHLDLSSNHLSKMPPSSLFSLPNISYLNLASNELSGSLPQKLNCGSKLGFVDISSNKLNAGLPSCLANTSGKRVIKYGGNCLSIDSQPQ…
>Glyma.19G115800.1.p	LRR VI	LRR VI-b	MANRHHPSVFLVLVTVLLSIHCSEQLQSSHSQTLLRIQQLLNFPAALSNWNSSTDFCNTDSNSSLTVVCYEDTITQLHIIGERRDTPLPRNFSIDSFVTTLVRLPSLKVLTLVSLGIWGPLPSKIARLSSLEIVNMSSNFLYGSIPQELSSLSSLQTLIFDNNMLADTFPHWLDSLQALTVLSLKNNKFNGSLPKSLGNVENLRTLSLSHNHFYGAVPDLSRLTNLQVLELDDNAFGPQFPQLGNKLVILVLRKNSFRSGIPAELSSYYQLERLDISSNSFVGPFQPGLLSLPSITYLNISGNKLTGMLFENLSCNSELDVVDLSSNLLTGSLPRCLVSNSSDSTVLYARNCLDTTNQNQQPQPFCHTEALAVGILPETKKHKQVSKVVLSLGIVGGTL…

## Sheet: LRR VII
ID	Groups	Subgroups	Sequences
>Glyma.01G133300.1.p	LRR VII	LRR VII-a	MKQVQLILLLSVSLVLLGPILVISIDLSSFNDDVLGLIVFKAGLEDPKGKLSTWNEDDYSPCNWVGVKCDLANNRVSSLVLDGFSLSGHIDRGLLRLQFLQILSLSRNNFTGTIAPDLLSIGDLQVVDLSENNLYGPIPDGIFQQCWSLRVVSFANNNLTGKIPDSLSSCYSLAVVNFSSNQLHGELPSGMWFLRGLQSIDLSNNFLEGEIPEGIQNLIDLRELRLGSNHFTGRVPEHIGDCLLLKLVDFSDNSISGRLPESMQKLTSCTFLSLQGNSFTGGIPHWIGEMKSLEVLDLSANRFSGWIPKSIGNLDLLSRLNLSRNQITGNLPELMVNCIKLLTLDISHNHLAGHLPSWIFRMGLQSVSLSGNRFSESNYPSLTSIPVSFHGLQVLDLSS…
>Glyma.01G213600.1.p	LRR VII	LRR VII-a	MRRHREIHLSHALLSTVFCLFVTASAATEKEILLEFKGNITDDPRASLSSWVSSGNPCNDYNGVSCNSEGFVERIVLWNTSLGGVLSSSLSGLKRLRILALFGNRFSGGIPEGYGELHSLWKINLSSNALSGSIPEFIGDFPSIRFLDLSKNGFTGEIPSALFRYCYKTKFVSLSHNNLAGSIPASLVNCSNLEGFDFSFNNLSGVVPPRLCGIPRLSYVSLRNNALSGSVQELISTCQSLVHLDFGSNRFTDFAPFRVLEMQNLTYLNLSYNGFGGHIPEISACSGRLEIFDASGNSLDGEIPPSITKCKSLKLLALELNRLEGNIPVDIQELRGLIVIKLGNNFIGGMIPSGFGNVELLELLDLHNLNLVGQIPDDISNCKFLLGLDVSGNKLEGEI…
>Glyma.02G097400.1.p	LRR VII	LRR VII-a	MSSFQFHLRVLSLLISVSYLLTCLGNNDIPVQLNDDVLGLIVFKSDLDDPSSYLASWNEDDANPCSWQFVQCNPESGRVSEVSLDGLGLSGKIGRGLEKLQHLTVLSLSHNSLSGSISPSLTLSNSLERLNLSHNALSGSIPTSFVNMNSIRFLDLSENSFSGPVPESFFESCSSLHHISLARNIFDGPIPGSLSRCSSLNSINLSNNRFSGNVDFSGIWSLNRLRTLDLSNNALSGSLPNGISSIHNFKEILLQGNQFSGPLSTDIGFCLHLSRLDFSDNQLSGELPESLGMLSSLSYFKASNNHFNSEFPQWIGNMTNLEYLELSNNQFTGSIPQSIGELRSLTHLSISNNKLVGTIPSSLSSCTKLSVVQLRGNGFNGTIPEALFGLGLEDIDLSH…
>Glyma.03G034200.1.p	LRR VII	LRR VII-a	MKQVQFTLLLSVSLVILFGPILVISVDLSFNDDVLGLIMFKAGLQDPKGKLSTWNEDDYSPCHWVGVKCDPANNRVSSLVLDGFSLSGHIDRGLLRLQFLQILSLSRNNFTGTIAPDLLTIGDLLVVDLSENNLSGPIPDGIFQQCWSLRVVSFANNNLTGKVPDSLSSCYSLAIVNFSSNQLHGELPSGMWFLRGLQSIDLSNNFLEGEIPEGIQNLIDLRELRLGSNHFTGRVPEHIGDCLLLKLVDFSGNSLSGRLPESMQKLTSCTFLSLQGNSFTGGIPHWIGEMKSLETLDFSANRFSGWIPNSIGNLDLLSRLNLSRNQITGNLPELMVNCIKLLTLDISHNHLAGHLPSWIFRMGLQSVSLSGNSFSESNYPSLTSIPVSFHGLQVLDLSS…
>Glyma.04G222800.1.p	LRR VII	LRR VII-a	MQALFSSMRVFLRLVWLLELLCVAVTAVNPSLNDDVLGLIVFKADIRDPKGKLASWNEDDESACGGSWVGVKCNPRSNRVVEVNLDGFSLSGRIGRGLQRLQFLRKLSLANNNLTGGINPNIARIDNLRVIDLSGNSLSGEVSEDVFRQCGSLRTVSLARNRFSGSIPSTLGACSALAAIDLSNNQFSGSVPSRVWSLSALRSLDLSDNLLEGEIPKGIEAMKNLRSVSVARNRLTGNVPYGFGSCLLLRSIDLGDNSFSGSIPGDFKELTLCGYISLRGNAFSGGVPQWIGEMRGLETLDLSNNGFTGQVPSSIGNLQSLKMLNFSGNGLTGSLPESMANCTKLLVLDVSRNSMSGWLPLWVFKSDLDKVLVSENVQSGSKKSPLFAMAELAVQSLQV…
>Glyma.06G142500.1.p	LRR VII	LRR VII-a	MRVLFSSMRVFLLLVWLLELVCVSVTAVNPSLNDDVLGLIVFKADIRDPKGKLASWNEDDESACGGSWVGVKCNPRSNRVVEVNLDGFSLSGRIGRGLQRLQFLRKLSLANNNLTGGINPNIARIDNLRVIDLSGNSLSGEVSDDVFRQCGSLRTVSLARNRFSGSIPSTLGACSALASIDLSNNQFSGSVPSGVWSLSALRSLDLSDNLLEGEIPKGVEAMKNLRSVSMTRNRLTGNVPFGFGSCLLLRSIDLGDNSFSGSIPGDLKELTLCGYLSLRGNAFSREVPEWIGEMRGLETLDLSNNGFTGQVPSSIGNLQLLKMLNFSGNGLTGSLPESIVNCTKLSVLDVSRNSMSGWLPLWVFKSDLDKGLMSENVQSGSKKSPLFALAEVAFQSLQV…
>Glyma.09G274600.1.p	LRR VII	LRR VII-a	MMQFSMCVLFLILLAPVMLVFSVDTGFNDDVLGLIVFKAGLDDPKRKLSSWNEDDNSPCNWEGVKCDPSSNRVTALVLDGFSLSGHVDRGLLRLQSLQILSLSRNNFTGSINPDLPLLGSLQVVDLSDNNLSGEIPEGFFQQCGSLRTVSFAKNNLTGKIPESLSSCSNLASVNFSSNQLHGELPNGVWFLRGLQSLDLSDNFLEGEIPEGIQNLYDMRELSLQRNRFSGRLPGDIGGCILLKSLDLSGNFLSELPQSMQRLTSCTSISLQGNSFTGGIPEWIGELKNLEVLDLSANGFSGWIPKSLGNLDSLHRLNLSRNRLTGNMPDSMMNCTKLLALDISHNHLAGHVPSWIFKMGVQSISLSGDGFSKGNYPSLKPTPASYHGLEVLDLSSNAFS…
>Glyma.11G028300.1.p	LRR VII	LRR VII-a	MRRHREIHLSHALLCTVFCLLVAASAATEKEILLEFKGNITEDPRASLSSWVSSGNLCHDYKGVSCNSEGFVERIVLWNTSLGGVLSSSLSGLKRLRILTLFGNRFSGSIPEAYGDLHSLWKINLSSNALSGSIPDFIGDLPSIRFLDLSKNDFTGEIPSALFRYCYKTKFVSLSHNNLAGSIPASLVNCSNLEGFDFSLNNLSGAVPSRLCDIPRLSYVSLRSNALSGSVQELISTCQSLVHLDFGSNRFTDFAPFRVLQMQNLTYLNLSYNGFGGHIPEISACSGRLEIFDASGNSLDGEIPSSITKCKSLKLLALEMNRLEGIIPVDIQELRGLIVIKLGNNSIGGMIPRGFGNVELLELLDLHNLNLVGQIPDDISNCKFLLGLDVSGNKLEGEI…
>Glyma.18G213600.1.p	LRR VII	LRR VII-a	AGLDDPKRKLSSWNEDDNSPCNWEGVKCDPSSNRVTGLVLDGFSLSGHVDRGLLRLQSLQILSLSRNNFTGPINPDLHLLGSLQVVDLSDNNLSGEIAEGFFQQCGSLRTVSFAKNNLTGKIPESLSSCSNLASVNFSSNQLHGELPNGVWFLRGLQSLDLSDNLLEGEIPEGIQNLYDIRELSLQRNRFSGRLPGDIGGCILLKSLDLSGNFLSGELPQSLQRLTSCTSLSLQGNSFTGGIPEWIGELKNLEVLDLSANGFSGWIPKSLGNLDSLHRLNLSRNQLTGNLPDSMMNCTRLLALDISHNHLAGYVPSWIFRMGVQSISLSGNGFSKGNYPSLKPTPASYHGLEVLDLSSNAFSGVLPSGIRGLSSLQVFNISTNNISGSIPVGIGDLKSL…
>Glyma.18G284100.1.p	LRR VII	LRR VII-a	MTSFQFHLRVLSLLISVSYLLTCLGNNGIPVQLNDDVLGLIVFKSDLNDPSSYLASWNEDDANPCSWQFVQCNPESGRVSEVSLDGLGLSGKIGRGLEKLQHLTVLSLSHNNLSGSISPSLTLSNSLERLNLSHNVLSGSIPTSFVNMNSIKFLDLSENSFSGPMPESFFESCSSLHHISLARNMFDGPVPGSLSRCSSLNSINLSNNHFSGNVDFSGIWSLNRLRTLDLSNNALSGSLPNGISSVHNFKEILLQGNQFSGPLSTDIGFCLHLNRLDFSDNQFSGELPESLGMLSSLSYFKASNNHFNSEFPQWIGNMTSLEYLELSNNQFTGSIPQSIGELRSLTHLSISNNMLVGTIPSSLSFCTKLSVVQLRGNGFNGTIPEGLFGLGLEEIDLSH…
>Glyma.01G168100.1.p	LRR VII	LRR VII-b	MPALLLLMVLCAPFLTCADRSAVTIAEIQALTSFKLNLHDPLSTGWDPSSPTAPCDWRGVGCTSDRVTELRLPRLQLSGRLSERISELRMLRKISLRSNSFNGTIPSSLSKCTLLRSLFLQDNSFYGNLPAEIANLTGLMILNVAQNHISGSVPGELPLSLKTLDLSSNAFSGEIPSSIANLSQLQLINLSYNQFSGEIPASLGELQQLQYLWLDRNLLGGTLPSALANCSALLHLSVEGNALTGVVPSAISALPRLQVMSLSQNNLTGSIPGSVFCNRSVHAPSLRIVNLGFNGFTDFVGPETSTCFSVLQVLDIQHNRIRGTFPLWLTNVTTLTVLDVSRNALSGEVPPEVGNLIKLEELKMANNSFTGTIPVELKKCGSLSVVDFEGNDFGGEVPS…
>Glyma.02G050300.1.p	LRR VII	LRR VII-b	MSILLMLVLLCARCLSCAQCGSVTEIQALTSLKLNLHDPLGALNGWDPSTPLAPCDWRGVSCKNDRVTELRLPRLQLSGQLGDRISDLRMLRRLSLRSNSFNGTIPHSLAKCTLLRALFLQYNSLSGQLPPAIANLAGLQILNVAGNNLSGEIPAELPLRLKFIDISANAFSGDIPSTVAALSELHLINLSYNKFSGQIPARIGELQNLQYLWLDHNVLGGTLPSSLANCSSLVHLSVEGNAIAGVLPAAIAALPNLQVLSLAQNNFTGAVPASVFCNVSLKTPSLRIVHLGFNGFTDFAWPQPATTCFSVLQVFIIQRNRVRGKFPLWLTNVTTLSVLDVSGNALSGEIPPEIGRLENLEELKIANNSFSGVIPPEIVKCWSLRVVDFEGNKFSGEVP…
>Glyma.04G026700.1.p	LRR VII	LRR VII-b	MATTVIFFSFTLVAFFATLTLAHNNTSFEIQALTSFKRSLHDPLGSLDGWDPSTPSAPCDWRGIVCHNNRVHQLRLPRLQLSGQLSPSLSNLLLLRKLSLHSNDLNSSIPLSLTRCVFLRAVYLHNNKLSGHLPPPLLNLTNLQILNLARNLLTGKVPCYLSASLRFLDLSDNAFSGDIPANFSSKSSQLQLINLSYNSFSGGIPASIGTLQFLQYLWLDSNHIHGILPSALANCSSLVHLTAEDNALTGLLPPTLGSMPKLQVLSLSRNQLSGSVPASVFCNAHLRSVKLGFNSLTGFSTPQSGECDSVLEVLDVKENGIAHAPFPTWLTHAATTSLKLLDVSGNFFAGSLPVDLGNLSALQELRMKNNLLSGEVPVSIVSCRLLTVLDLEGNRFSGL…
>Glyma.06G026600.1.p	LRR VII	LRR VII-b	MATTVIFFSLTLVAFFATLNITFAHNNTALEIQALTSFKRNLHDPLGSLDTWDPSTPSAPCDWRGIVCHNNRVHQLRLPRLQLAGQLAPNSLSNLLQLRKLSLHSNNLNSSIPLSLTRCVFLRAVYLHNNKLSGHLPPPLLNLTNLQILNLAGNLLTGKVPGHLSASLRFLDLSDNAFSGDIPANFSSKSSQLQLINLSYNSFTGGIPASIGTLQFLQYLWLDSNHIHGTLPSALANCSSLVHLTAEDNALTGLLPPTLGTMPKLHVLSLSRNQLSGSVPASVFCNAHLRSVKLGFNSLTGFYTPQNVECDSVLEVLDVKENRIAHAPFPSWLTHAATTSLKALDLSGNFFTGSLPVDIGNLSALEELRVKNNLLSGGVPRSIVRCRGLTVLDLEGNRF…
>Glyma.11G075200.1.p	LRR VII	LRR VII-b	MPALFLLLMVLCAPLLTCADRSAVTVAEIQALTSFKLNLHDPAGALDSWDPSSPAAPCDWRGVGCTNDRVTELRLPCLQLGGRLSERISELRMLRKINLRSNSFNGTIPSSLSKCTLLRSVFLQDNLFSGNLPPEIANLTGLQILNVAQNHISGSVPGELPISLKTLDLSSNAFSGEIPSSIANLSQLQLINLSYNQFSGEIPASLGELQQLQYLWLDHNLLGGTLPSALANCSALLHLSVEGNALTGVVPSAISALPRLQVMSLSQNNLTGSIPGSVFCNGSVHAPSLRIVHLGFNGFTDFVGPETSSTCFSVLQVLDIQHNRIRGTFPLWLTNVTTLTVLDVSSNALSGEVPPEIGSLIKLEELKMAKNSFTGTIPVELKKCGSLSVVDFEGNGFGG…
>Glyma.16G130400.1.p	LRR VII	LRR VII-b	MPTFLILVLLCARFLSCAQCGSVTEIQALTSLKLNLHDPLGALNGWDPSTPLAPCDWRGVSCKNDRVTELRLPRLQLSGQLGDRISDLRMLRRLSLRSNSFNGTIPHSLSKCTLLRALFLQYNSLSGQLPPEIGNLAGLQILNVAGNNLSGEISGELPLRLKYIDISANSFSGEIPSTVAALSELQLINFSYNKFSGQIPARIGELQNLQYLWLDHNVLGGTLPSSLANCSSLVHLSVEGNALAGVLPAAIAALPNLQVLSLAQNNFTGAIPASVFCNVSLKTPSLRIVQLEFNGFTDFAWPQAATTCFSVLEVFNIQRNRVGGKFPLWLTNVTTLSVLDVSGNALSGEIPPEIGRLEKLEELKIANNSFSGEIPPEIVKCRSLRAVVFEGNRFSGEVP…
>Glyma.02G203600.1.p	LRR VII	LRR VII-c	MGLGVFGSVLVLALLFKHLASQQPNTDEFFVSEFLKKMGLASSQGYNFSASVCSWQGVSCDANGEHIVDLVFSGMDLSGTMPDNTIGKLSKLQSLDLSHNKITGLPSDFWSLSSLKSLNLSSNQISGSLTNNIGNFGLLESIDLSSNNFSEEIPEAVSSLLSLRVLKLDHNRFAHSIPSGILKCQSLVSIDVSSNQLNGTLPEGFGAAFPKLRVLNLSGNNMYGHVSDISGLKSIVNLNISGNSFQGSIVDVFQGRLEVLDLSRNQFQGHIPQVLHNFSSYNWSHLVYLDLSENNLSGDFFQNLNESLNLKHINLAHNRFTKQKFPQIEILLKLEYLNLSKTSLVGEIPDEILQMSNLSALDLSMNHLSGKIPLLRNEHLQVLDLSNNNLTGAVPPSVL…
>Glyma.05G159200.1.p	LRR VII	LRR VII-c	MKPLFCLFLILVSLFSLVESSCNNNSEEHDLLSKAFKSVSGFNASSSSFQTNNCFQTHIITRIVLPSQNLSGTISWGYLRNMSKLQVIDLSGNALQGHVPCWFWSSSSLLEINLSRNRFGGSILKPTAENTSFSFSSIKTLNLSHNRFTNSIQLSVFRNLKILDLSHNNLVTLPSGFQNLTKLQHLDLSSCNLQTNIKAISSLDSLNHLDLSNNNFTGNFPSDFPPLTTLKFLNISFNNFTSSISVNRLTRFGKSAFVHAGSNFTYDSTKNSTQEEAITHKRKFKTLIAAASSAIVLILLSIWALRIVIQKRKQSAKRKKWAISMPVPQGMTMTMMMKSGPFAFETESGSTWVADLKEPSSAPVVMFEKPLINLSFKDLIVATSHFGKDSLLAEGRCGP…
>Glyma.06G221400.1.p	LRR VII	LRR VII-c	MGLEVFGSVLVLTLFLKHLASQQPNTDDFFVSEFLKKMDLASSQVYNFSSASVCSWHGVSCDAKREHVVGLVFSGMGISGPVPDTTIGKLSKLQALDLSHNKITDLPSDFWSFGLLKSLNLSSNQISGSLTNNIGNFGLLQVFDLSSNNFSGQIPEAISSLMSLKVLKLDHNRFQQRIPSGILKCHSLVSIDLSSNQLSGAVPDGFGDAFPNLISLNLSGNSINGSDLDVSGLKSIVSLNISGNSFNGSVMSMFHGRLEVMDLSRNQFEGHISQVHSISNYNWSHLVYLDLSENQLVGEIFQNLNESKNLKHLNLAHNRFSRQKFPKIEMLSRLEYLNLSKTSLIGYIPAEISKLSNLSALDVSMNHLIGKIPLLSNKNLQVLDLSNNNLSGDVPSSVI…
>Glyma.08G117000.1.p	LRR VII	LRR VII-c	MKPFCRFLILVSLFSLVESSCNSSEEHDLVSKAFKSVSGFNAFSSSFPTNNCSQTHIITSIVLPSQNLSGTISWNYLRNISNLQILDLSGNFLQGHVPSWFWSSSSLLAINLSRNRFGGSILQPTSENTSFSSIQSLNLSYNRFTNSIQLSGFKNLKILDLSHNNLVTLPSGFQNLSNLQHIDLSSCNLQSNVKPISALHSLHYLDLSNNTFTGNFPYDFPPLTTLKFLNISFNNFTSAISVNKFSRFFGKSAFVHAGSNFTYTNDSNKNTKQEAIIEKKQKKRKSKTLIGAASSAASAIVLILLGIWAVRIVIQKRKQRAKKNKWAISMPVPQGMMMMMKSGPFEFETESGSTWVADLKEASSAAVVMFEKPLMNLSFKDLIVATSHFGKESLLAEGR…
>Glyma.12G152400.1.p	LRR VII	LRR VII-c	MGLGVFGSILILTLFFKHLASQQPNTDDFFVSEFLKKMGLATPQVYNFSASVCYGVSCDAKREHVVGLLKSLNLSSNQISGSLTNNIGNFGLLHVFDLSSNNFSGQIPEAISSLMSLKVLKLNHNRFEQRLPSGILRCHSLVSIDLSSNQLSGAIPDGFGDAFPNLITLNLAGNSIHGSDSDISGLKSIVSLNISGNSFHGSVMSLFHGRLEVMDLSRNQFEGHISQIEIILGLEYLNLSKTSLIGYIPAEISQLSNLSALDVSINHLTGKIPLLSNKNLQVLDLSNNNLSGDVPSSVIEKLPLMEKYNFSYNNLTFCALEIKPAILQTVFYGSVNSFPIAANPSLLKKRATQDKGMKLALALTLSMICLVAGVLRLAFGCLKKTKPWLVKQTSYKEEH…
>Glyma.13G228300.1.p	LRR VII	LRR VII-c	MTPFFLLHYHYNRELSHFTNNYIPPSVPFFSLFAFFLSIHTHHWGIIGTRHCNGGVKKMKPCCTFFILLSLVVILVESSCKNEDHELVSKAFQSVSGFNSSWFETGSNCSNAVIKGINLSSKNLSGNISWKYLRNMSKLEVLDLSGNFLQGQVPNWFWRSSTLLVVNLSSNRFGGSINPATSQNSSFSSLQNLNLSHNRFTNQLHLSGFSNLKSLDLSHNNLGTLPSGFQNLTTNLHHLDLSNCNIKGNVKPISSLTKLSSLDLSNNTLNGSFPSDFPPLNNIKFLNISHNNFKASTTLDRFIKFGKSAFIHAGNNFNYYNASKTPKLRSTPTPTPPHQQPHHIHAKKKKRPKEKQKSKHKTRTMMIVASALVVVVALCMCWVWCCRRKRQLAKRSKWA…
>Glyma.15G084200.1.p	LRR VII	LRR VII-c	MKPFCTFFILLSLLVILVESSCKNEDQEMVSKAFQSVSGFNSSWFETGSNCSNAEIKGINLSSKNLSGNISWKYLRNISKLKVLDLSGNFLQGQVPNWFWRSSTLLVVNLSSNRFGGSINPTSQNGSFSSLQNLNLSHNRFTNRLHLSGFSNLESLDLSHNNLGTLPSGFQNLTNLHHLDLSNCNIKGNVKPISSLTTLSFLDLSNNTLNGSFPSDFPPLNNIKFLNVSHNNLKASTTLDRFKKFGKSAFIHAGHNFNYYNESKTPKLDSNSTPQHQQPHHIHAKKKRSKEKQKSKHKTRTMIVASSCASALVVVSLCMCLVWCCRRRRQLAKRSKWAISKPAPLSIKMMEKSGPFAFETESGTSWVADLKEPSSAPVVVFEKPLMNLTFVDLLAGTSH…

## Sheet: LRR VIII
ID	Groups	Subgroups	Sequences
>Glyma.02G237300.1.p	LRR VIII	LRR VIII-a	MCSNTTLVDGYLHVLQLHLLNLNLSGTLAPEIGRLAYLEVLDFMWNNITGSIPKEIGFINPLRLLLLNGNQLTGELPEELGFLPFLNRLQIDQNNVTGPIPLSFAKLSSLVHIHMNNNSLSGQIPPELSNLGSLRHFLLDNNNLTGYLPSEFSEMPSLKIVQFDNNNFSGNSIPDSYASMSKLTKLSLRNCNLQGPIPDLSTMPQLTYLDLSFNQLNDSIPTNKLSDNITTIDLSNNKLIGTIPSYFSGLPRLQKLSIANNSLSGSVPSTIWQDRILNGPETLHLDMQNNQLTSISGSISLPPNVTLWLLGNPMCSNNNTLVQFCGPETESDGSINGNFSVSCLSQACPSPYVYAVDCFCAAPLVVNYRLKSPAFSDFRIYTNAFQSLMSSGLKIHISQ…
>Glyma.07G270700.1.p	LRR VIII	LRR VIII-a	MIMGEKAAMLPLMLILNYIMLVSVAVAQTNNDDFTALVSLTSTWQNKPLNWKGSPDPCNDGWDGIKCINSRVTSIRLTGLDIKGELSEDIGLLSELETLDLSHNKGLTGSLPHSIGNLTKLSNLFLVDCGFTGPIPDEIGSLKELVFLSLNSNSFSGGIPASIGNLPKLNWLDIADNQLEGTIPISSGSTPGLDMLLSTKHFHFGKNKLSGTIPPQLFTSEMTLIHLLVENNQFEGNIPSTLGLVQSLQVVRLDDNLLRGHVPLNINNLTHVNELYLLNNKLSGPLPNLEGMNQLSYLDMSNNSFDESDFPAWISTLKSLSTLKMVNTGLQGQIPDSLFSLSKLKNVILKDNKINGSLDIGDTYSKQLQFIDLQNNKIEDFKQQDMAPSSLKIILVQNP…
>Glyma.07G270800.1.p	LRR VIII	LRR VIII-a	MSQRVLVVLLLVLNYVLVAEGETADGDLTTFLSLINTWENTPPNWVGSDPCDDWVGIKCKNSHITSITLSSTGLAGQLSGDIGSLSELETLDLSYNKDLTGPLPESIGELKKLATLILVGCSFKGPIPDSIGNMQELLFLSLNSNSFSGPIPHSIGNLSKLYWLDLADNQLQGNIPVSSGDISGLDKLHHAKHFHLGKNNLSGSIPPQLFSSEMALIHVLLESNQLTDKIPPTLGLVQSLEVVRLDGNSLNGPVPPNINNLTHVQDLYLSNNKLSGSLPNLTGMNALSYLDMSNNSFKPLDFPGWFSTLKSLTTLKMERTQLQGQVPTSLFTLINLQIVVLKDNKINGTLDIGSSYSNQLRLVDFETNSIDSFEQKDEVPNVKIKIILKDNPICQENGE…
>Glyma.08G266100.1.p	LRR VIII	LRR VIII-a	MTILYVLLFLGLLWAEIHVISSFTDTRDVVALRSLKDAWQHTPPSWDKSDDPCGAPWEGVTCNKSRVTSLGLSTMGLKGKLTGDIGQLTELRSLDLSFNRDLTGPLSPQLGDLSNLNILILAGCSFSGNIPDDLGKLSELSFLALNSNNFTGKIPPSLGNLSKLYWLDLADNQLTGPIPVSTSNTPGLDLLLKAKHFHFNKNHLSGSIPPKLFSSEMILIHILFDGNNLSGTIPSTLVLVKSVEVLRLDRNFLTGEVPSDINNLTNINELNLAHNKFIGPLPDLTGMDTLNYVDLSNNSFDPSDAPTWFTTLPSLTTLIMEFGSLQGPLPSKLFDIPQIQQVKLRNNALNNTFDMGDNICPQLQLVDLQENEISSVTFRAQYKNTLILIGNPVCSGSAL…
>Glyma.09G018800.1.p	LRR VIII	LRR VIII-a	MGERVIVLILLFFTHLLIVFTKTSPQDSAALLALVNEWQNTPPNWDGTDPCGAGWDGIECTNSRITSISLASMDLSGQLTSDIGSLSELLILDLSYNKKLTGPLPNDIGNLRKLRNLLVINCGFTGPIPVTIGNLERLVFLSLNSNGFTGPIPAAIGNLSNIYWLDLAENQLEGPIPISNGTTPGLDMMHHTKHFHFGKNKLSGNIPSQLFSPEMSLIHVLFESNRFTGSIPSTLGLVKTLEVVRFDDNVLSGPVPLNINNLTSVRELFLSNNRLSGSPPNLTGMNSLSYLDMSNNSFDQSDFPPWLPTLPALTTIMMENTKLQGRIPVSLFSLQQLQTVVLKNNQLNGTLDIGTSISNNLDLLDLQINFIEDFDPQIDVSKVEIILVNNPICQETGVP…
>Glyma.09G018900.1.p	LRR VIII	LRR VIII-a	MKTSNQYCVCHQLSYNWIKRSLPDIGLTGHLSGDIGSLSELEILDLSYNRGLTGSLPQEIGNLKKLLKLVLVGCGFTGRIPDEIGFLEQLVFLSLNSNNFVGPIPPSIGNLSNLTWLDLADNQLDGSIPVSSGTTSGLDMLQKTLHFHLGKNRLSGEIPPKLFSSKMTLIHVIFYSNKLVGSIPETLGLVKSLTLVRFENNSLNGYVPQTLSNLTNVTDLLLSNNKLQGALPNLTGMNSLKYLDLSNNSFDKSDFPLWLSNLKNLTTLQMESVDLNGNIPVNLFSLAYLQNVVLNNNNLGGTLDIGTNNRKHLKLVNLKSNSIQDFEQQNDLPENITIILESNPICTETGAMERSYCKKHNILDTEPQNKCPPDSCSRDQILSPKCICGYPITGTLTFR…
>Glyma.09G272300.1.p	LRR VIII	LRR VIII-a	MPVLRIHGYALAVSFCLIIFIAASQRTDPSEVNALIEIKKSLIDTDNNLKNWNKGDPCAANWTGVWCFDKKLDDGNFHVREIYLMTMNLSGSLSPQLGQLSHLEILDFMWNNLTGTIPKEIGNIRSLKLLLLNGNKLSGSLPDELGQLSNLNRFQVDENQLSGPIPESFANMTNVKHLHLNNNSFSGELPSTLSKLSNLMHLLVDNNNLSGHLPPEYSMLDGLAILQLDNNNFSGSEIPSAYANLTRLVKLSLRNCSLQGAIPDFSSIPKLTYLDLSWNQITGPIPSNKVADSMTTFDLSNNRLSGSIPHFLYPHLQKLSLANNLLSGSISANIWLNMSFSAKDKLTIDLQNNSFSDVLGNLNPPENVTLRLSGNPVCNNSNIQSIGQYCGPEADKAAQ…
>Glyma.10G069500.1.p	LRR VIII	LRR VIII-a	MDQQHKVIPLLLLLFQVLLVASQTDSQDYSGLNSLTESWSNKPQNWVGPDPCGSGWDGIRCSNSKITQLRLPGLNLAGQLSSAIQSLSELDTLDLSYNTGLTGTIPQEIGNLKKLKSLSLVGCGFSGPIPDSIGSLKQLTFLALNSNRFSGTIPRSLGNLSNIDWLDLAENQLEGTIPVSDDQGRPGLDLLLKAQHFHMGSNKLTGTIPEELFNSSMHLKHLLFDHNQLEGGIPVSLSTVSTLEVVRFDKNALTGGVPANLSKLGNLSEIYLSHNNLNGFLPDFTGMNSLTYVDLSDNDLNASNIPSWVTTLPGLTTVILGQNLLGGTLNLSGYSNSLQLINLEDNEITELDPQNNLPNFELRLANNPLCRESGASEKSYCKVPVPNPSFYSTPPNNCS…
>Glyma.11G200300.1.p	LRR VIII	LRR VIII-a	MHLSKSFKHGVVFLLWFCCYLLHAAGQNNITDPVEVDALRAIKRRLIDPNGNLSNWEDRDPCTSRWKGVLCFNETKEDGYLHVEELQLLRLNLFGTLAPDLGKLTYMKRLNFMWNNISGSIPKEVGNITSLELLLLNGNNLTGSLPEEIGYLPNLDRIQIDQNQISGPIPTSFANLNKTKHFHMNNNSLSGQIPPELSRLPKLVHLLLDNNNLSGYLPRELADMPSLLIIQLDNNNFEGNSIPDTYANMSKLLKMSLRNCNLRGPLPDLRRIPHLLYLDLSFNQLNGSIPPNKLSENITTIDLSNNLLTGNIPSYFADLPRLQKLSLANNSLDGTVSSSIWQNKTLNGTEKFFLELENNNLTTISGSIDLPPNVTVGLNGNPLCSNITLIQFCGSEAAT…
>Glyma.11G211100.1.p	LRR VIII	LRR VIII-a	MDQQHKVIPLLLLLFQVLLVASQTDSQDYSGLNSLTESWSYKPQNWVGPDPCGSGWDGIRCSNSRITQLRLPGLNLGGQLSSAIQSLSELDTLDLSYNTGLTGTVPQEIGNLKKLKSLSLVGCGFSGRIPDSIGSLKQLTFLALNSNNFSGTIPRSLGNLSNVDWLDLAENQLEGTIPVSDDQGRPGLDLLLKAHHFHMGSNKLTGTIPEKLFNSNMILEHVLFDHNQLEGGIPRSLSTVSTLEVVRFDKNGLTGGVPANLNKLGKLSEIYLSHNSLNGSLPDFSGMNSLTYVDLSDNDFNASDIPSWVTTLPGLTTVILGQNRLGGALNLSRYSSSLQLMNLEDNEITELDPENNSPTFELRLANNPLCRESGASERSYCKVPVPNPSFYSTPTNNCL…
>Glyma.14G206200.1.p	LRR VIII	LRR VIII-a	MHLSKGCRCEVVFCLWFCCYFLLAAGQVTDPTEVEALKVIKGKLIDINGNLSNWDRGDPCTSDWTGVMCSNTTVDNGYLHVLRLQLLNLNLSGNLAPEIGNLSHLQILDFMWNKINGTIPKEIGNIKTLKLLLLNGNELTGDLPEELGHLPVLDRIQIDENHITGSIPLSFANLNSTRHFHMNNNSLSGQIPPQLSQLGSLMHLLLDNNNLTGNLPSEFSEMPSLKILQLDNNNFSGNSIPESYGNMPKLLKLSLRNCNLQGPIPDFSRISHLTYLDLSFNQLNESIPTNKLSDNITTIDLSNNKLTGTIPSYFSGLPRLQKLSIAKNSLSGNVPSTIWQNRTLNGTEQIILDMQNNQFASISGTTNLPANVTLLLEGNPVCLNNNSLVQFCGPEGDNN…
>Glyma.14G206300.1.p	LRR VIII	LRR VIII-a	MLYLSKGCGCEVVLFLWFCCYLLLTAGQITEPTEVDALRAIKRSLIDINGSLSSWDHGDPCASQSEWKGITCSNTTLVDDYLHVRQLHLMKLNLSGTLVPEIGRLSYLEILDFMWNNISGSIPKEIGNIKTLRLLLLNGNKLTGDLPEELGQLSVLNRIQIDENNITGSIPLSFANLNRTEHIHMNNNSLSGQILPELFQLGSLVHLLLDNNNFTGYLPPEFSEMPSLRILQLDNNDFGGNSIPESYGNISKLSKLSLRNCNLQGPIPDFSRIPHLAYLDLSFNQLNESIPTNKLSDNITTIDLSNNKLTGTIPSSFSGLPRLQKLSFANNSLSGYVPSTIWQDRSLNGTERLILDMQNNQLTIISGTTNLPPNVTLLLEGNPVCTNNNTLVQFCGPEI…
>Glyma.15G124900.1.p	LRR VIII	LRR VIII-a	MSSVSFFKLIMGERILVLLLLFFTHLLIVLAKTSPQDSAAMLALVNEWQNTPPNWVGSDPCGAGWDGIECTNSRITSISLASTDLSGQLTSDIGSLSELLILDLSYNKKLTGPLPSNIGNLRKLRNLLLINCGFTGPIPVTIGNLERLVFLSLNSNGFTGTIPAAIGNLSNVYWLDLAENQLEGPIPISNGTTPGLDMMHHTKHFHFGKNKLSGNIPSQLFSPEMSLIHVLFESNRFTGGIPSTLGLVKTLEVVRFDKNFLSEPLPLNINNLTSVRELFLSNNRLSGSLPNLTGMNSLSYLDMSNNSFDQSDFPPWLPTLPALTTIMMEDTKLQGRIPVSLFSLQQLQTVVLKKNQLNGTLDIGTSISNQLDLLDLQINFIEDFDPQIDVSKVEIILVN…
>Glyma.16G101800.1.p	LRR VIII	LRR VIII-a	MTIFCVLLFLGLLWAEIHVISSFTDTQDVVALRSLKDVWQNTPPSWDKADDPCGAPWEGVTCNKSRVTSLGLSTMGLKGKLTGDIGQLTELRSLDLSFNRGLTGPLSPQLGDLSNLNILILAGCSFGGNIPDELGNLSELSFLALNSNNFTGKIPPSLGKLSKLYWLDLADNQLTGPIPVSTSTTPGLDLLLKAKHFHFNKNQLSGSIPPKLFSSEMILIHILFDGNNLSGTIPSTLVLVKSVEVLRLDRNFLTGEVPSDLNNLTNINELNLAHNKFTGPLPDLTGMDTLNYVDLSNNSFDASDAPTWFTILPSLTTLIMEFGSLQGTLPSKLFDIPQIQQVKLRNNALNNTLDMGDNICPQLQLVDLQDNEISSVTLRSQYKNILILIGNPVCGTALS…
>Glyma.18G050700.1.p	LRR VIII	LRR VIII-a	MYLSKCFKHEVVFILWFCCYLLHAAGQNNITDPVEVDALRAIKSRLIDPNGNLSNWNDGDPCTSRWKGVLCFNETKEDGHLHVEELQLLRLNLLGTLAPDLGKLTYMKRLNFMWNNISGSIPNEVGNITSLELLLLNGNKLTGSLPEEIGYLPNLDRIQIDQNQISGPIPTSFANLNKTKHFHMNNNSLSGQIPPELSRLPNLVHLLLDNNNLSGYLPRELADMPSLLIIQLDNNNFEGNSIPDTYANMSKLLKMSLRNCSLQGPIPDLSRIPHLLYLDLSLNQLNESIPPNKLSEHITTIDLSSNRLTGNIPSYFADLPRLQKLSLANNSLDGTVSSSIWQNKTSNGTKTFLLELENNNLTTISGSIDLPPNVTVGLNGNPLCSNVTLTQFCGSEGAN…
>Glyma.18G216800.1.p	LRR VIII	LRR VIII-a	MPTLRIHGYALLVSSCFIILIAASQTDPSEVNALIDIKKSLIDPMGNMRNWNSGDPCMANWAGVWCSDREEANGYFHVQKLYLMTMNLSGSLAPQLGQLSHLKILSFMRNNLTGTIPKEIGNITSLELLLLSGNKLSGTLPDELGNLTNLDRFQVDENQLSGPIPESFVKMVKVKHLHMNNNSFNNQLPSKLSKLPNLVHLLVDNNNLSGYLPPEFSMLERLRILQLDNNNFSGSGIPSTYANFSSLVKLSLRNCSLQGTIPDFSSIANLTYLDLSWNQFTGHIPSELADNMTTIDLSNNNHLDGSIPRSFIYPHLQKLSLENNLLSGSIPASIWENVALNTKDKLTINLQNNSLLEVLGNLNPPANVTLRLSGNPICNNSNIRSIGQYCGHVGGEDED…
>Glyma.18G217000.1.p	LRR VIII	LRR VIII-a	MPALRIHGYALAVSFCLITFIAASLPTDPSEVDALIEIKNSLIDPKNNLKNWNKGDPCAANWTGVWCFDQKGDDGYFHVREIYLMTMNLSGSLSPQLGQLSHLEILNFMWNDLTGTIPKEIGNIKSLKLLLLNGNKLSGSLPDELGNLPNLNRFQVDENQLSGPIPESFANMTNIRHLHLNNNSFSGELPSTLSKLSNLIHLLVDNNNLSGHLPPEYSMLDELAILQLDNNDFSGSEIPSTYANLTRLVKLSLRNCSLQGAIPDFSSISKLTYLDLSWNQITGPIPSNKVADNMTTFDLSNNRLNGSIPHFFYPHLQKLSLANNLLSGSIPGSIWQNMSFSAKDKLTIDLQNNSFSDVLGNLTPPENVTLRLSGNPICKNSNIQSIGQYCGPEADNKAA…
>Glyma.01G118800.1.p	LRR VIII	LRR VIII-b	MIFNGCSILKEQNLSGIISADLVRLPYLQQIDFTRNYLNGTIPKQLGTLNLVNISFLGNRLTGPIPKELGNITTLKALVLEFNQLSGSLPLELGNLTQIEKLHLTSNNFTGELPATLARLTTLKELRIGDNQFSGAIPNFIQSWINLEILVMQGSGLSGPIPSGISILRNLTDLRVTDLNGSDSWFPQLNNMTNLVTLILRSCNIIGSLPENLGKLTNLEVLDVSYNKLTGPIPSIFGDLRHLDMLGCNKTSYSLYINCGGNLVTDGRKTYDDDTGETTGPASFHNNRGKNWALINNGHFFDTNRLNYYNVTNSTKLVMENVELYMNARVSPTSLTYYGFCLGNGIYTVKLHFAEIMFTDDKTYSSLGRRVFDIYIQRNLVAKDFNIAKEAGGVGKAVI…
>Glyma.01G118900.1.p	LRR VIII	LRR VIII-b	MMGVFSGFPLLFLLPFCFASLAFGATLPEDEVQALRDIAHTIGKKNWNYSVDPCTGKSNWNSSEKNVVTCNCSFVNHTCHVVSIILKEQNLSGIISTDLVRLSYLQQIDFTRNYLNGTIPRQLGTLNLVNISFIGNRLTGPIPKELGNITTLKILKLEFNQLSGSLPLELGNLAQIEKLHLTSNNFTGELPATLARLTTLKELRIGDNQFSGAIPNFIQSWINLEKLIMHGSGLSGPIPSGISILRNLTDLRVTDLNGSDSRFPQLNNMTNLLTLIFRSCNIIGSLPENLVKLTNLEILDVSYNKLTGPIPSIFGDLPHLNMLFLEGNHLTGSLPRLIDRPHYVDLSYNNLSIGNNIEELQCQPGTVNLFASFSNGNSLGNVSCLSNIPCKTSYSLHIN…
>Glyma.02G288600.1.p	LRR VIII	LRR VIII-b	MEINLDYSKMLFLLLLGSTSLIFFFPQLASAATPKLNTQEVKALKEIGSKIGKKDWDFGVDPCSGKGNWNVSDARKGFESSVICDCSFDHNSSCHVVSISLKAQNLSGSLSPDFSKLHHLQELDLSRNIITGAIPPQWGTMRLVELSFMGNKLSGPFPKVLTNITTLRNLSIEGNQFSGHIPTEIGKLTNLEKLILSSNGFTGALPPTLSKLTKLIDLRISDNNFFGKIPDFISNWTLIEKLHMHGCSLEGPIPSSISALTRLSDLRIADLKGSKSSAFPPLNNLKSMKTLVLRKCMIKGEIPAYIGRMEKLKILDLSYNGLSGEIPESFAQLDKVDFMYLTGNKLSGIIPGWVLANNKNIDISDNNFSWDSSSPTECPRGSINLVESYSSSVNTQNKI…
>Glyma.05G162800.1.p	LRR VIII	LRR VIII-b	MMLPRTFFAFLLFALSCFRWLEYAESKLPKLPQEEVDALKEITSTMGATYWEFDSDSCHSKMLRLTPEPPKGSQSSIDCDCTSEINTCHVVGITFKRLNLPGMLPPYLAKLPNLTQVDFALNYLSGTIPKEWGSTKLTNISLFVNRIFGEIPKELGSITTLTYLNLEANQFSGVVPHELGSLSNLKTLILSSNKLSGKLPVTFAKLQNLTDFRISDNSFNGEIPSFIQNWKSLERLDMLASGMEGRIPSNISLLSNLNQLKISDINSPSQDFPMLRNMTGMTILVLRNCHITGELPSYFWSMKNLNMLDVSFNKLVGEIPVIDVPVGHLRFLFLTGNMLSGNLPESLLKDGSSLDLSYNNFTWQGPDQPACRDYLNLNLNLFRSFSGTKLRGLLPCSKI…
>Glyma.06G226700.1.p	LRR VIII	LRR VIII-b	MMMVRFVYALIFGFVALNCLQVFEESNAQRLPQDEVKALQAISDKLENVNWNVTERSCIEVGGFNGTINKNNGDIVRNVTCNCTFQNNSVCHVDKIILKDQNISGVLPSEFGNLTHLKELDLTRNYLNGSLPTNFPPNSLVILSLLGNRLSGPIPTEIGDIASLEELVLECNQLKGLFPPSLGNLSKLKRLLLSANNFTGTIPETYSKLKNLTEFRIDGSSLSGPIPSFIGNWTNLERLDLQGTNMEGPIPPTISQLKLLTELRITDLNGGPSMTFPDLKNLKKLKRLVLRNCLITGSIPDYIGEMANLTTLDLSFNMLTGPVPDPIQGLDNLDYLFLTNNSLSGPIQEWILSFKKHIDLSYNNFTSSSATTCQPLDVNLASSHSSSAVTSASTFCLKR…
>Glyma.08G235800.1.p	LRR VIII	LRR VIII-b	MARCILSHVLAFALVAALSLVNVAQSQSANATTDPSEGELMNAARALNSIFKKWDILANPTHWNISGELCTGRAIDTSLIDDTTFNPLIKCDCSYDNRTTCRITALKVYAMSVVGTIPEELWTLTYLTNLNLGQNYLTGSLPPSIENLTRLQYLSLGINNISGELPKELGNLTELKLLAFGSNKFRGSLPSELGKLTNLEEIHFDSSGISGLIPSTFANLRNLKQVWASDTELTGKIPDFIGNWSKLQSLRFQGNSFNGSIPSSFSNLSSLTELRITGLSNGSSSLEFLRNMKSLTILELKNNNISGLIPSTIGELHNLNQLDLSFNNITGQNLGSIFNLSSLSFLFLGNNKFNGTLPMQKSPSLVNIDLSYNDLSGSLPPWVNEPNLQLNLVANNLDV…
>Glyma.08G235900.1.p	LRR VIII	LRR VIII-b	MARCILSHVLAFALVAGLCVFSCLVNVAQAQSANATTDPSEARALNSIFSKWDILANPTQWNISSELCSGRAIDATTTIDDTTFNPFIKCDCSYDSRTTCRITALKVYAMSIVGTIPEELWTLTYLTNLNLGQNYLTGSLPPNIGNLTRMQYLSIGINNFSGELPKELGNLTELRSLAFGSNKFRGSLPSELGKLTNLEQIYFDSSGISGPIPSTFANLKNLLHVGASDTELTGKIPDFIGNWSKLQTLRFQGNSFNGSIPSSFSNLSSLTELRISGLSNGSSSLEFLRNMKSLTILELRNNNISGSISSTIGELHNLNQLDLSFNNITGQNLGSIFNLSSLTYLFLGNNKFNGTLPMQKSSSLVNIDLSYNDLSGSLPSWVNEPNLQLNLVANNLDVS…
>Glyma.09G099900.1.p	LRR VIII	LRR VIII-b	MERCLLLQTLAFALVAVVCMFNFLVNATTDPNEARVLNAIFDKWSIIANHEHWNISGDLCSGRAIDDTSITDQTYNPFIKCDCFRNNNNTCHITKLKVYALSVVGEIPDELWTLTYLTELDLRQNHLTGSISSAIGNLTRMEYLTFGINALSGELPKELGNLLELKSLSFSSNNFSGSFPSHLGNLVNLEQLYLGSSGISGSIPSTFSNLKNLKIVYMNDVELRGRIPDFIGNWSNLNVLRFQGNSFEGSIPLSFSNLTSLIELRISGLFNGSSSLAFLRNLKSLNILELRNNNISDSIPSFIGDFLNLTQLDLSFNNITGQIPDSIFNLGLLSYLFLGNNKLSGTLPTQKSESLLYIDLSYNDLSGTLPSWVNKQNLQLNLVANNLTIESSNSRGLPP…
>Glyma.12G155900.1.p	LRR VIII	LRR VIII-b	MMMLRLVYALILGFVALNCLQVFEESNAQRIPRDEVKALQAISDKLENVNWKVTERYCIEDGGFNGKINIDNDIVRNVTCDCTFQNKSVCHVDKIFLKGQNISGVFPSEFGNLTQLKELDLTRNYLSGSLPTNFSPNSLVVLSLLGNRLSGRIPTEIGDIASLEELVLECNQLEGPLPPSFGNLSKLKRLLLSANNFTGTIPETYSKLKNLTEFRIDGSSLSGPIPSFIGNWTNLIRLDLQGTNMEGPIPPTISQLKLLTELRITDLNGGPSMTFPDLKNLTKLKRLELRNCLITGSIPGYIGEMANLATLDLSFNMLTGSVPDSIQKLDNLDYLFLTNNSLSGPIQDWILSFKNNIDLSYNNFTNSSATSCQLLDVNLASSHFSSAVTSASTFCLKRD…
>Glyma.12G231800.1.p	LRR VIII	LRR VIII-b	MMRFVMSSSSKRVSKCFIFVFLASLHFGSNAQLLPQDEVKLLQAISDKVENLNWKVTQRSCNGDRGFDNRNISRDNKSQIIRNVTCDCSFNNNTTCHVTAIALKGLNISGPIPDEFGNLTRLEILDLTWNNFNGSIPKSLGRLSSVVTLSLLGNRLTGSIPSEIGDMASLQELNLEDNQLEGPLPPSLGKMSNLLRLLLCANNFTGIIPETYGNLKNLTQFRIDGNSLSGKIPSFIGNWTKLDRLDLQGTSLDGPIPSVISYLTNLTELRISDLKGPTMTFPNLKNLKLLLKLELRNCLITGPIPNYIGEIESLKIIDLSSNMLTGSIPDSFQDLGNLNYLFLTNNSLSGPIPDWILSIKKHIDLSLNNFTKTSANICQMLDVNLASSLSRTANTSISC…
>Glyma.12G233000.1.p	LRR VIII	LRR VIII-b	MMRFVMSSSSKRVSKCFIFLFLASLHFGSNAQLLPQDEVKLLQAISDKVENLNWKVTQHSCNGDRGFDNRNISRDKSQIIRNVTCDCSFNNNTTCHVTSIALKGLNISGPIPDEFGNLTRLEILDLTWNNFNGSIPKSLGRLSSVVNLSLLGNRLTGSIPSEIGDMASLQELNLEDNQLEGPLPQSLGKMSNLLRLLLSANNFTGIIPDTYGNLKNLTQFRIDGSSLSGKIPSFIGNWTKLDRLDLQGTSLDGPIPSVISYLTNLTELRISDLKGPTMTFPNLKNLKLLLRLELRNCLITGPIPNYIGEIKSLKTIDLSSNMLTGSIPDSFQDLGNLNYLFLTNNSLSGPIPDWILSIKQQIDLSLNNFTKTSANNCQRPDLNLASSLSRTASTSISCL…
>Glyma.12G233100.1.p	LRR VIII	LRR VIII-b	MKKVTSSQFLLLQLLALWFTSLAFGANTTQPEEVQALKDMGKILGKKEWDTDIDPCSSQHPWFTPKVDTVENNVTCNCSIPGDNFCHVVSILLKSQNLPGKLPPELIRLPYLEEIDLTRNYLNGTIPTEWGSSNLRKISLLGNRLTGPIPKEIGNITTLESLVLEFNQFSENLPPELGNLSSIQRLHLTSNNFTGELPETLAKLTTLTELRLSDNNFSGKIPDFIHRWTNLVLLSIQGSGLSGPIPSGISFLQNLTDLRISDLNGSDSTFPPINNMTKLQTLDLSFNKLSGQILETYKNLSSLTYIYFTENLFTGPVPNWIEDAGKYIDLSYNNFSNETLPQQTCPQAQHTGTEVNLFASFPMSQNGPLPCRPMANKYACSRILNSLHINCGGARETSS…
>Glyma.12G233300.1.p	LRR VIII	LRR VIII-b	MNMTSSPHLHLWFLAFCLISSLARGATLPEDEVQVMKDIGRTLGKKNWDFSVDPCSGQSNWTSFVQVKGFENAVTCICLANASICHVVSIVLKSQNLSGTLPTELVRLPYLQEIDLSRNYLNGTIPSQWGSMNLVNISILGNRLTGSIPKELGNITTLKSLVLEFNQLSGVLPPELGNLPRLERLLLTSNYFTGNLPATFSRLTRLKQLRLGDNQFSGTLPNFMQSWTSLERLVMQGSGFSGPIPSGISFLNNLTDLRISDLKGPDSLFPQLKNLTSLQTLVLRSCNLVGMAPEYLGNVTTLRSLDLSFNKLTGSIPRTLGGLNDINLLYLTGNLFTGPLPNWIDRPDYTDLSYNNLTIENPEQLTCQQGSVNLFASSLKGKNLGMIPCLGNSNCPKTW…
>Glyma.13G224500.1.p	LRR VIII	LRR VIII-b	MGVANFSVFLLIISLSFFQLLRISESKLPKEEVDALKEIVSTMGATYWKFDADSCNIEMVGVTLEPPDESERRIGCDCSFEDGTVCHVVNMTLKRLSLPGILPPQLAKLPFLRFVDFAYNCFTGTIPEEWASLNLTSISLLVNRLSGEIPKHLGNITSLTYLMLEANQFSGDVPTELGKLINLQTLVLSSNQLTGSFPPSLAGLQNLTDFRISNNNFTGTIPNFIQNWQQLKRLEMHGSGLEGPIPSNISLLNNLEQLRISDIESPSQDFPFLGNMAGLITLVLRNCNLSGVIPSYIWTMMALENLDVSFNMLVGQIPAVISARRLRYIYLTGNILSGNIPNSVLKDGSSIDLSYNNFTWQDDDQPACQDSIRNLNLNLFRSSIKENKLEEYVPCSKNF…
>Glyma.13G266000.1.p	LRR VIII	LRR VIII-b	MPISMKTIISSQFVLLSLLPICFTWLAFGANKLPQNEVDALKEIAKTLGKENWDFSVNPCYSWNLSKDNMVSCNCDISNDSFCHVMKIALKSQNLRGNLPPQLIELPYLQEIELSRNYLSGTIPRQWGSSNLQKISLLGNRITGPIPKELGKLTNLTRLILEFNQLSGKLPSELGNLVLIKQLHLSSNNFTGPLPATLARLTTMDEFRINDNQFSGNIPDFIGSWKSLDQLHMQGSGLSGPIPSGISLLNLTDLRISDLNGPDSTFPRLENMTYLKYLILRSCNINDTFPQYLVRLSRLQILDLSYNKLNGPVPKNLQEVALASYIYLTGNFLTGLVPEWTSANNKNLDLSYNNFSVEDRESKICYQKTANLFGSFSRTNLGPVSCENSTRTCTKNVQS…
>Glyma.13G266100.1.p	LRR VIII	LRR VIII-b	MRSVSSPGFFFLLFLAAFSFANFASGATLLQDEVKALEDIAKTLGKKDWDFNVDPCSGQRNWTSAVQVKGSENNVTCDCTFANGTVCHVTNILLKSQNLPGTLPRDLFRLPFLQEIDLTRNYLNGTIPKEWGSTKLAIISLLGNRLTGSIPIEIANISTLQSLVLEGNQLSGNLPPELGNLTQIQRLLLSSNNFIGELPVTLVKLTTLQDIRIGDNQFSGKIPNFIQSLTSLQKLVIQGSGLSGPIPSGISFLENLTDLRISDLNGSEHSLFPQLNQMKNLKYLILRNCNINGTLPPYLGNMTTLKNLDLSFNKLTGPIPSTYDALRKVDYIYLTGNLLNGQVPAWTEKSDNVDISFNNFSVTSQGSTCQIGNVNLFASSMTHNDSGTVACLGSSVCQE…
>Glyma.13G266300.1.p	LRR VIII	LRR VIII-b	MMRFVMPSSSIRVSTMLFIFMFLASLHFGSNAQLIPQDEVKLLQAISDKVENLNWKVTQRSCNVKGDRGFDNRKISRDQAQIIRNVTCDCTSNNFTTCHVTSISLKGLNISGPIPDELGNLNRLEILDLTRNNFNGSIPKSLGRLSSVVTLSLLGNRLTGSIPSEIGDMASLQELNLEDNQLEGPLPPSLGKMSSLLRLLLSTNNFTGTIPETYGNLKNLTMFRIDGSSLSGKIPTFIGNWTKLDRLDLQGTSMEGPIPSVISDLTNLTELRISDLKGPAMTFPNLKNLKLLQRLELRNCLITGPIPRYIGEIESLKTIDLSSNMLTGTIPDTFQDLGKLNYLFLTNNSLSGRIPDWILSIKQNIDLSLNNFTETSASNCQMLDVNLASSLSRSANTPI…
>Glyma.14G026300.1.p	LRR VIII	LRR VIII-b	METSLDYSKMLFLLLLGSTSLIFLSHLASAATPKLNTQEVKALKEIGSKIGKKDWNFGVDPCSGKGNWNVPDARKAFVMSSVICDCSFNHNSSCHVVSIYWKAQNLSGSLSPEFSKLHYLQKLDLSRNIITGSIPPQWGTMRLVELSLMGNKLSGPFPKVLTNITTLRNLSIEGNQFSGHIPTEIGKLTNLEKLVLSSNGFTGALPPVLSKLTKLIDLRISDNNFLGKIPDFISNWTLIEKLHMHGCSLEGPIPSSISALTRLSDLRITDLKGSKSSAFPPLNNLKSMKTLVLRKCMIKGEIPEYIGRMEKLKILDLSYNGLSGEIPESFAQLDKVDFMYLTGNKLSGIIPRWVLANNENIDISDNNFSWDSSSPTECQRGSVNLVESYSSSVNTQTKI…

## Sheet: LRR IX
ID	Groups	Subgroups	Sequences
>Glyma.02G197000.1.p	LRR IX	LRR IX	MMMKNLVLFLCLCFFTLVVSETDSNDVKILNSFKRGLNNSELLPWPEEGGDPCGSPPWKYIFCNGNRVAQIQTKNLGLVGPLPPNLNELTMLENLGLQNNNLNGPLPSFKGLTNLKYIFLGHNDFDSIPVDFFEGLKSLEVLALDYNEKLNASNGGWNFPATLEDSAQLRNLSCMSCNLVGPIPGFFGDMASLSVLLLSGNNLTGEIPATLNAVPALQVLWLNNQRGEGLGGKIDVLASMVSLTSLLLRGNSFEGSVPMNIGDLVSLKDLDLNGNEFVGLIPSGLGGMILDKLDLNNNHFMGPIPEFAASKVSYENNEFCEAKAGVMCAFEVMVLLEFLGGLGYPWILVDSWSGNDPCHGPWLGIRCNGDGKVDMIILEKFNLSGTLSPSVAKLDSLVE…
>Glyma.03G202000.1.p	LRR IX	LRR IX	MLHPSLTLLLLLLLFHPNAGDPNDAKILRQLRNGLDNPEQLPWPDEGDDPCGWKYIFCDSNKRVNQIQPKGLNLSGPLPQNLNQLTMLFNLGLQNNRLNGPLPSFRGLSKLKYAYLDNNNFDSIPSDFFDGLQSLEVLALDHNNLNASTGGWQLPETLQESTQLTNFSCMGCNLTGPIPQFLGSMNSLSFLKLSNNYLTGDIPRSLNDSALQVLWLNNQQGERLSGGIDVVASMVSLTSLWLHGNAFTGTIPENIGALSSLKELNLNGNNLVGLVPRGLGDMKLGKLDLNNNHFMGPIPDFKAATVSYDVNNFCVSKPGVPCAFEVMALLGFLGGLNYPLNLVDSWTGNDPCGGNWLGIKCNADGKVIMINLPNLNLSGSLSPSVANLGSLVEIRLGGN…
>Glyma.05G150800.1.p	LRR IX	LRR IX	MSLPKTLLSLSLLFAIAITAVTGDDAAVMSNFLISLTPPPSGWSQTTPFCQWKGIQCDSSRHVTSISLASQSLTGTLPSDLNSLSQLRTLSLQDNSLSGTLPSLSNLSFLQTAYLNRNNFTSVPPSAFSSLTSLQTLSLGSNPTLQPWSFPTDLTSSVNLIDLDLATVTLTGPLPDIFDKFTSLQHLRLSYNNLTGNLPASFAVADNIATLWLNNQAAGLSGTLQVLSNMTALKQAWLNKNQFTGSLPDLSQCKALSDLQLRDNQLTGVVPASLTSLPSLKKVSLDNNELQGPVPVFGKGVNFTLDGINSFCLDTPGNCDPRVMVLLRIAEAFGYPIRLAESWKGNDPCDGWNYVVCAAGKIITVNFEKQGLQGTISPAFANLTDLRSLFLNGNNLTGS…
>Glyma.07G173100.1.p	LRR IX	LRR IX	MKAYVVVLLLFCVGFFECAWCQNNDVAVMNTLKKAIKEPNDLQWNDPDVCKWEHVQCNTMKRVTAIQIGGQSLNGSLPKELLQLSELTRFECMNNAFTGPFPNMPKSLEVLLIHNNNFNSMSGDFFNGMTNLQDVSIGYNPFSNWEIPDSLKDCDDLRSFSAISAGLVGRIPDFLGKDGPFPGLVSLSLSFNSLEGGLPATFSGSSIETLWVNGQNSDGKLNGTLDVLKGMMYLKQIWVHGNSFTGPIPDLSNHDQLFDVSLRDNQLTGVVPPSLTALPALKVVNLTNNLLQGSPPLFKDGVRVDNDLEKGTNSFCTKKAGEPCSPLVDALLSVVEPLGYPLRLAESWKGNDPCAQSWIGIVCSSGNVSIVSFQSLNLSGKISPSFSRLTSLTKLLLAN…
>Glyma.08G048700.1.p	LRR IX	LRR IX	MVKHAQLGFEGSFIFYLVLVLSFLVISTRCQDAEVMGILKIMINAPISFQWTNPDVCKWRHVTCDSSKRVTAIQIGSQNLQGSLPKELVKLTSLERFECQFNSLTGPFPYLSKSLQKLVIHDNKFSFIPNDFFKGMSHLQEVRIDDNPFSQWHIHDTLRDCVALHTFSAQSVGLVGTIPNFFGKDGPFPGLVLLALSDNFLEGALPTSLSDSSIENLLVNGQNSLSKLNGTLVVLQNMKSLRQIWANGNSFTGPIPDLSHHDQLSDVNLRDNQLTGVVPPSLISLPSLKFVNLTNNFLQGSSPIFKYGVGVDNSMDKGKNQYCTDVPGQPCSPLVNSLLSIVEPMGYPLKFAQNWQGDDPCANKWTGIICSGGNISVINFQNMGLSGTICPCFAKFTSV…
>Glyma.08G107700.1.p	LRR IX	LRR IX	MTRQRLLSKNKKHCLIHLFVFRSFTTALLLLSSTNLLPSLLHNTSHQPKFNTSLSLSLTQTLLPTLMSLPKTLLSLFLLLTIPLVTADDAAVMSNFLKSLTPPPSGWSETTPFCQWKGIQCDSSSHVTSISLASHSLTGTLPSDLNSLSQLRTLSLQDNSLTGTLPSLSNLSFLQTVYLNRNNFSSVSPTAFASLTSLQTLSLGSNPALQPWSFPTDLTSSSNLIDLDLATVSLTGPLPDIFDKFPSLQHLRLSYNNLTGNLPSSFSAANNLETLWLNNQAAGLSGTLLVLSNMSALNQSWLNKNQFTGSIPDLSQCTALSDLQLRDNQLTGVVPASLTSLPSLKKVSLDNNELQGPVPVFGKGVNVTLDGINSFCLDTPGNCDPRVMVLLQIAEAFGY…
>Glyma.08G123500.1.p	LRR IX	LRR IX	MHRGLASIITGIREMGSRLSKARGSLKNESEGTSSGKNEVSYEELSRLMRIRDLMSLLLTYPMKMDEGGKLKSCISAFPEWKAQLLSTDHDTIVMDKPWRVLTEKALGCMKGFMPTEIISKIESGERSIFNHNDADAIPKAILHLTVDLAVNQLIQTLFSGDYYARYISLSSRNLAEKRSVVNKIEAAFEEKHNMFGIDKDFLSALWINSSTYKTDAEIRVQEEINNKMAAGFSETKGGEEKMNRHLVIVVDADSNKKLDLHKVRFPTGVVVVLITTELKDDDFRITSMMDLNIRTQDHLLPWELFCSYVGSSKVCSSLVIQRIAVQIVKECHGHLLAVVLVANYLKNVEDVKQWQVALDKLSSSLNPSYDYRDSDGIGISRVMVNAFVDIIWEDIDDT…
>Glyma.10G081300.1.p	LRR IX	LRR IX	MMRLNFLLCFCFFTLVVSETDPNDVKILNTFRRGLNNSELLPWPEEGGDPCGSPPWKYIFCNGNRVAQIQTKNLGLVGPLPQNLNQLVMLENLGLQNNNLNGPLPSFKGLNNLKYIFLGRNDFDSIPLDFFEGLKSLEVLALDYNEKLNASSGGWSFPAALADSAQLRNLSCMSCNLVGPIPGFLGDMASLSVLLLSGNNLTGEIPATLNAVPALQVLWLNNQRGEGLTGKIDVLASMISLTSLWLHGNKFEGSVPDSIADLVSLKDLDLNGNEFVGLIPSGLGGMKLDRLDLNNNHFVGPIPDFAASKVSFENNEFCVAKPGVMCGFEVMVLLEFLGGLGYPRILVDEWSGNDPCDGPWLGIRCNGDGKVDMILLEKFNISGTLSPSVAKLDSLVEIR…
>Glyma.11G179200.1.p	LRR IX	LRR IX	MMGMMKICVFVYFTLTITMGCYGVTNPNDLKILNDFRKRMKNPELLKWPDNGNDPCGPPSWPYVYCSGGRVTQIQTQNLGLEGSLPPNFNQLSELTNLGLQRNNLSGTLPTFSGLSNLEYAFLDYNEFDKIPSDFFNGLNNIKFLSLEVNPLNATTGWYFPKDLENSVQLTNLSLVNCNLVGTLPDFLGTLPSLKNLRLSGNRLTGTIPSSFNQSLIQVLWLNDQKGGGMTGPIDVIASMTFLRQVWLHGNQFSGTIPQNIGNLTSLQELNLNSNQLVGLIPDSLANMDLQILVLNNNGFMGPIPKFKAAKISYDSNLFCQSKPGLECAPEVTALLDFLNNLNYPSGLASKWSGNDPCGESWFGLSCGQNSKVSIINLPRQQLNGTLSPSLAKLDSLLE…
>Glyma.11G214400.1.p	LRR IX	LRR IX	MRNHKSHIATYLSCFLSVILYAHSQDDTSAMLALRDTLNPPESLGWSNPDPCKWKHVVCSEEVKRVARIQIGHQGLQGTLPNPTVIQTLTQLERLELQFNNILGHLPSLNGLSSLQVLILSNNQFSSIPNDFFIGLSELQSVEIDNNPFKPWKIPDNFVNCSSLQKISTNSTNIVGTLPDFFSSLPTLTHLHLAFNNLEGVLPLSFSGSQIETLWLNGQKGGESNNLGSNVDVLQNMTSLTQVWLHSYAFTRPLPEFSGLESLQDLNLRDNAFTSPVPGSLLGLKSLNVMNLTNNLFQGAVPEFGSGVEVDLDLGDDSNSFCLSHVRNCDPRVEILLSVVRVLGYPRRFARNWKGNNPCADWIGMGLEGTIAPEFGLLKSLQRLVLADNNLIGPIPKEL…
>Glyma.11G254000.1.p	LRR IX	LRR IX	MATSKLKPKTLLSPSKLFLLSLCLACTAIADDGEFMSKLAKALSPTPSGWSGSSFCAWNGVKCSAHRVTSINIASQSLGGMLPPDLNSLSQLTSLSLQNNALSGAFPSLANLSMLESVFLSSNNFTSIPVGCFQGLPSLQTLSMTDSINLAPWTIPAELTDSINLVKLELGNANLIGTLPDVFDKFVSLVELRLSYNNLTGVLPKSFAGSAIQNMWLNNQNGFGFSGTIEVLASMTHLSQVWLQKNQFTGPIPDLSNCTTLFDLQLRDNQLTGVVPPSLMSLSGLQNVTLANNALQGPVPSFGKGVKFTLDGINSFCLKDVGPCDSRVTTLLDIAAGFGYPFQLARSWTGNDPCDDWSFVVCAGGKIITVNLAKQNLTGTISPAFANLTDLRNLFLNDN…
>Glyma.12G094200.1.p	LRR IX	LRR IX	MMGMMKVSIFVFLTLMITMGCYGVTNPNDLRILNDFRKGLKNPELLKWPDNGNDPCGPPSWSYVYCSGGRVTQIQTKNLGLEGSLPPNFNQLYELQNLGLQRNNLSGRLPTFSGLSKLQYAFLDYNEFDSIPSDFFNGLNSIKVLSLEVNPLNATTGWYFPKDLENSVQLINLSLVNCNLVGTLPDFLGTLPSLTNLRLSGNRLTGAIPASFNRSSIQVLWLNDQEGGGMTGPIDVVASMTFLRQVWLHGNQFSGTIPQNIGNLTSLQELNLNSNQLVGLIPDSLANMDLQILVLNNNGFMGPIPKFKADKVSYDSNLFCQSKPGLECAPQVTALLDFLNNLNYPSGLASKWSGNDPCGESWFGLSCDQNSKVSIINLPRQQLNGTLSSSLAKLDSLLE…
>Glyma.12G188100.1.p	LRR IX	LRR IX	MRVSWQTMEGVQLEKVVFLLCFGLIITMSYGATNPNDVKVLNDFRKGLENPELLKWPEEGDDPCGPPLWPFVYCSGDRVTQIQAKDLGLRGTLPHNFNQLSELFNLGLQRNNLSGMLPTFSGLSKLKYAFLDYNAFDAIPADFFDGLSSLMVLTLEKNPLNVSSGWSFPMDLEKSVQLTNLSLAFCNLVGPLPDFLGRLPSLTQLSLSGNKLTGAIPATFAQSSIQDLWLNNQEGGGLSGPIDVIASMILLRHVLLHGNQFTGPIPQNIGNLTSLQELNLNSNQLVGLIPESLAHMELEILVLNNNMLMGPIPEFKAANVSYDNNLFCQPEPGLECSPQVAALLDFLDKLNYPSFLISDWVGDEPCTRSTGSWFGLSCNSNSEVSVINLPRHKLNGTLS…
>Glyma.14G212100.1.p	LRR IX	LRR IX	MKALALLAIIVFTLLVRSQEEEDYDDASVMLALKNSLNPPGWSDPDPCKWARVLCSDDKRVTRIQIGRLNLQGTLPTTLQKLTHLEHLELQYNNISGPLPSLNGLTSLRVFLASNNRFSAVPADFFAGMSQLQAVEIDSNPFEPWEIPQSLRNASGLQNFSANSANVGGSIPEFFGSDVFPGLTLLHLAMNNLEGTLPLSFSGSQIQSLWLNGQKSVNKLGGSVEVLQNMTFLTDVWLQSNAFTGPLPDLSGLKSLRDLSLRDNRFTGPVPVASFVGLKTLKVVNLTNNLFQGPMPVFGDGVVVDNVKDSNSFCLPSPGDCDPRVDVLLSVVGVMGYPPRFAESWKGNDPCAYWIGITCSNGYITVVNFQKMELSGVISPEFAKLKSLQRIVLADNNLT…
>Glyma.18G003000.1.p	LRR IX	LRR IX	MAASKLKQKPLLSLCKLFLLLLSLACTAIADDGVFMSKLAKALIPSPSGWTGSSFCQWTGVKCSANRVTIIKIASQSLGGTLPPDLNSLSQLTSLSLQNNKLSGALPSLANLSMLESVFLDGNNFTSIPDGCFQGLTSLQTLSMADSVNLAPWTIPTELTDSNNLVKLDLGNANLIGTLPDVFDKFVSLQELRLSYNNLTGGLPKSFGGSEIQNLWLNNQNGFGFSGSIEVLASMTHLSQVWLQKNQFTGPIPDLSNCTTLFDLQLRDNQLTGVVPPSLMSLSSLQNVSLDNNALQGPVPSFEKGVKFTLDGINSFCLKDVGPCDSRISTLLDIAAGFGYPLQLARSWTGNDPCDDWSFVVCAGGKIITVNLAKQNLTGTISPAFANLTDLRNLFLNDN…
>Glyma.18G042200.1.p	LRR IX	LRR IX	MCHPHCSQSHCSTSLPKHPPPPHFHHHPSPSIFFTMKNHKSHIATYLSCFLSIILYAHSQDDASAMLSLRDSLNPPESLGWSDPDPCKWKHVACSEEVKRIIRIQIGHLGLQGTLPNATVIQTLTQLERLELQFNNISGPLPSLNGLGSLQVLILSNNQFSSIPDDFFAGMSELQSVEIDDNPFKPWKIPDSIVNCSSLQNFSANSANIVGTLPDFFSSLPTLTHLHLAFNNLQGALPLSFSGSQIETLWLNGQKGVESNNLGGNVDVLQNMTSLTQVWLHSNAFTGPLPDFSGLVSLQDLNLRDNAFTGPVPGSLVELKSLKAVNLTNNLFQGAVPEFGSGVEVDLDLGDDSNSFCLSRGGKCDPRVEILLSVVRVLGYPRRFAENWKGNSPCADWIG…

[truncated: 5 more sheets: LRR X, LRR XI, LRR XII, LRR XIII, LRR XIV]
