# Supplementary material for: Genome-wide identification and evolutionary analysis of leucine-rich repeat receptor-like protein kinase genes in soybean
Source: BMC Plant Biol. 2016 Mar 2;16:58. doi: 10.1186/s12870-016-0744-1 (PMC4776374; doi:10.1186/s12870-016-0744-1)
Supplement: Additional file 6: — Soybean LRR-RLK genes located in tandem duplication clusters. A region containing two or more soybean LRR-RLK genes within 200 kb was defined as a tandem duplication cluster. The gene ID, subgroups, and chromosome of each GmLRR-RLK located in tandem duplication clusters were presented. (XLSX 11 kb) [file 12870_2016_744_MOESM6_ESM.xlsx]

## Sheet: Book1
Tandem duplication clusters	Chromosome	Subgroup	Gene ID
1	Gm01	XI-d	Glyma.01G007400
1	Gm01	XI-d	Glyma.01G007500
2	Gm01	VIII-b	Glyma.01G118800
2	Gm01	VIII-b	Glyma.01G118900
3	Gm01	XI-d	Glyma.01G197600
3	Gm01	XI-c	Glyma.01G197800
4	Gm03	XII-b	Glyma.03G026800
4	Gm03	XII-b	Glyma.03G027200
5	Gm03	XII-b	Glyma.03G165700
5	Gm03	XII-b	Glyma.03G165800
5	Gm03	XII-b	Glyma.03G166300
6	Gm04	XI-d	Glyma.04G088700
6	Gm04	XI-d	Glyma.04G088800
7	Gm04	XII-a	Glyma.04G230300
7	Gm04	XII-a	Glyma.04G230500
8	Gm05	II	Glyma.05G119500
8	Gm05	II	Glyma.05G119600
9	Gm06	XI-d	Glyma.06G090700
9	Gm06	XI-d	Glyma.06G090800
10	Gm07	VIII-a	Glyma.07G270700
10	Gm07	VIII-a	Glyma.07G270800
11	Gm08	X-d	Glyma.08G062700
11	Gm08	X-d	Glyma.08G062900
12	Gm08	XII-a	Glyma.08G128800
12	Gm08	XII-a	Glyma.08G128900
13	Gm08	I-a	Glyma.08G198100
13	Gm08	I-a	Glyma.08G198500
13	Gm08	I-a	Glyma.08G198600
13	Gm08	I-a	Glyma.08G198800
13	Gm08	I-a	Glyma.08G198900
13	Gm08	I-a	Glyma.08G199400
14	Gm08	VIII-b	Glyma.08G235800
14	Gm08	VIII-b	Glyma.08G235900
15	Gm09	VIII-a	Glyma.09G018800
15	Gm09	VIII-a	Glyma.09G018900
16	Gm09	XII-a	Glyma.09G216400
16	Gm09	XII-a	Glyma.09G217200
16	Gm09	XII-a	Glyma.09G217500
17	Gm11	XI-c	Glyma.11G043800
17	Gm11	XI-d	Glyma.11G044100
18	Gm12	XII-b	Glyma.12G007000
18	Gm12	XII-b	Glyma.12G007300
19	Gm12	VIII-b	Glyma.12G233000
19	Gm12	VIII-b	Glyma.12G233100
19	Gm12	VIII-b	Glyma.12G233300
20	Gm13	VIII-b	Glyma.13G266000
20	Gm13	VIII-b	Glyma.13G266100
20	Gm13	VIII-b	Glyma.13G266300
21	Gm13	I-a	Glyma.13G352700
21	Gm13	I-a	Glyma.13G352800
21	Gm13	I-a	Glyma.13G352900
21	Gm13	I-a	Glyma.13G353000
22	Gm14	XII-b	Glyma.14G047900
22	Gm14	XII-b	Glyma.14G048100
22	Gm14	XII-b	Glyma.14G048300
23	Gm14	XII-a	Glyma.14G060300
23	Gm14	XII-a	Glyma.14G060400
24	Gm14	VIII-a	Glyma.14G206200
24	Gm14	VIII-a	Glyma.14G206300
25	Gm15	I-a	Glyma.15G021300
25	Gm15	I-a	Glyma.15G021400
25	Gm15	I-a	Glyma.15G021800
25	Gm15	I-a	Glyma.15G021900
26	Gm16	XII-b	Glyma.16G064100
26	Gm16	XII-b	Glyma.16G064200
26	Gm16	XII-b	Glyma.16G064400
26	Gm16	XII-b	Glyma.16G064800
26	Gm16	XII-b	Glyma.16G064900
26	Gm16	XII-b	Glyma.16G065000
26	Gm16	XII-b	Glyma.16G065400
26	Gm16	XII-b	Glyma.16G065500
26	Gm16	XII-b	Glyma.16G065600
26	Gm16	XII-b	Glyma.16G065700
27	Gm16	XI-d	Glyma.16G078800
27	Gm16	XI-d	Glyma.16G078900
28	Gm16	X-e	Glyma.16G156100
28	Gm16	X-e	Glyma.16G156200
29	Gm18	XII-b	Glyma.18G198000
29	Gm18	XII-b	Glyma.18G198800
29	Gm18	XII-b	Glyma.18G199000
30	Gm18	VIII-a	Glyma.18G216800
30	Gm18	VIII-a	Glyma.18G217000
31	Gm18	XII-b	Glyma.18G249700
31	Gm18	XII-b	Glyma.18G249900
31	Gm18	XII-b	Glyma.18G250500
31	Gm18	XII-b	Glyma.18G250900
32	Gm18	XII-b	Glyma.18G254000
32	Gm18	XII-b	Glyma.18G254300
32	Gm18	XII-b	Glyma.18G254400
32	Gm18	XII-b	Glyma.18G254500
32	Gm18	XII-b	Glyma.18G254600
32	Gm18	XII-b	Glyma.18G254700
33	Gm19	XII-b	Glyma.19G167300
33	Gm19	XII-b	Glyma.19G167400
