# Supplementary material for: Genome-wide identification and evolutionary analysis of leucine-rich repeat receptor-like protein kinase genes in soybean
Source: BMC Plant Biol. 2016 Mar 2;16:58. doi: 10.1186/s12870-016-0744-1 (PMC4776374; doi:10.1186/s12870-016-0744-1)
Supplement: Additional file 7: — Estimates of the dates for the segmental duplication events of LRR-RLK gene family in soybean. (XLSX 21 kb) [file 12870_2016_744_MOESM7_ESM.xlsx]

## Sheet: Book1
Segmental gene pairs	Ks value	Estimated time (MYA)
Glyma.01G062900 & Glyma.02G120800	0.1359	11.1393
Glyma.01G028700 & Glyma.02G036500	0.1338	10.9672
Glyma.01G043700 & Glyma.02G019800	0.1048	8.59016
Glyma.01G125200 & Glyma.03G049300	0.2436	19.9672
Glyma.01G125800 & Glyma.03G047100	0.1306	10.7049
Glyma.01G133300 & Glyma.03G034200	0.1295	10.6148
Glyma.01G197800 & Glyma.05G110400	0.8029	65.8115
Glyma.01G218800 & Glyma.05G206300	0.4488	36.7869
Glyma.01G224000 & Glyma.05G214300	0.8407	68.9098
Glyma.01G001800 & Glyma.05G220900	0.8632	70.7541
Glyma.01G211900 & Glyma.05G052700	0.5512	45.1803
Glyma.01G007400 & Glyma.06G088400	0	0
Glyma.01G125200 & Glyma.07G156000	0.7514	61.5902
Glyma.01G001800 & Glyma.07G130700	0.2158	17.6885
Glyma.01G004800 & Glyma.07G127100	0.0925	7.58197
Glyma.01G218800 & Glyma.08G013200	0.4902	40.1803
Glyma.01G224000 & Glyma.08G020800	0.8938	73.2623
Glyma.01G001800 & Glyma.08G027400	0.8751	71.7295
Glyma.01G150700 & Glyma.09G215700	0.0716	5.86885
Glyma.01G020100 & Glyma.09G202300	0.1071	8.77869
Glyma.01G133300 & Glyma.09G274600	0.5836	47.8361
Glyma.01G211900 & Glyma.09G154600	0	0
Glyma.01G168100 & Glyma.11G075200	0.1209	9.90984
Glyma.01G197600 & Glyma.11G044100	0.165	13.5246
Glyma.01G197800 & Glyma.11G043800	0.1435	11.7623
Glyma.01G211900 & Glyma.11G030000	0.1242	10.1803
Glyma.01G213600 & Glyma.11G028300	0.1003	8.22131
Glyma.01G218800 & Glyma.11G024700	0.0661	5.41803
Glyma.01G224000 & Glyma.11G019100	0.1322	10.8361
Glyma.01G007400 & Glyma.16G078800	0.6358	52.1148
Glyma.01G211900 & Glyma.17G135000	0.6577	53.9098
Glyma.01G197800 & Glyma.17G156300	0.7757	63.582
Glyma.01G125200 & Glyma.18G206400	0.7113	58.3033
Glyma.01G043700 & Glyma.18G124500	0.4743	38.877
Glyma.01G133300 & Glyma.18G213600	0.5406	44.3115
Glyma.02G177000 & Glyma.03G143000	0.6282	51.4918
Glyma.02G197000 & Glyma.03G202000	0.8328	68.2623
Glyma.02G219800 & Glyma.04G223800	0.6566	53.8197
Glyma.02G219800 & Glyma.06G141100	0.5991	49.1066
Glyma.02G203600 & Glyma.06G221400	0.4862	39.8525
Glyma.02G281100 & Glyma.08G302900	0.61	50
Glyma.02G302600 & Glyma.08G333200	0.5239	42.9426
Glyma.02G076100 & Glyma.10G218800	0.5064	41.5082
Glyma.02G197000 & Glyma.10G081300	0.2203	18.0574
Glyma.02G177000 & Glyma.10G091400	0.183	15
Glyma.02G237000 & Glyma.11G199700	0.5374	44.0492
Glyma.02G229500 & Glyma.11G167100	0.6288	51.541
Glyma.02G261400 & Glyma.11G233500	0.5632	46.1639
Glyma.02G263900 & Glyma.11G232200	0.5103	41.8279
Glyma.02G237000 & Glyma.14G206000	0.1771	14.5164
Glyma.02G261400 & Glyma.14G055900	0.1362	11.1639
Glyma.02G263900 & Glyma.14G057400	0.1456	11.9344
Glyma.02G274500 & Glyma.14G041600	0.0898	7.36066
Glyma.02G281100 & Glyma.14G033500	0.1021	8.36885
Glyma.02G288600 & Glyma.14G026300	0.1135	9.30328
Glyma.02G302600 & Glyma.14G011500	0.0695	5.69672
Glyma.02G219800 & Glyma.14G187900	0.1458	11.9508
Glyma.02G229500 & Glyma.14G197000	0.0991	8.12295
Glyma.02G244400 & Glyma.14G214700	0.1742	14.2787
Glyma.02G050300 & Glyma.16G130400	0.2316	18.9836
Glyma.02G206300 & Glyma.17G071700	0.1387	11.3689
Glyma.02G207400 & Glyma.17G070300	0.1178	9.65574
Glyma.02G019800 & Glyma.18G124500	0.4723	38.7131
Glyma.02G261400 & Glyma.18G023500	0.5659	46.3852
Glyma.02G263900 & Glyma.18G025100	0.4831	39.5984
Glyma.02G229500 & Glyma.18G059600	0.6057	49.6475
Glyma.02G237000 & Glyma.18G051100	0.5707	46.7787
Glyma.02G097400 & Glyma.18G284100	0.1212	9.93443
Glyma.02G302600 & Glyma.18G073600	0.492	40.3279
Glyma.02G281100 & Glyma.18G116800	0.59	48.3607
Glyma.02G175500 & Glyma.19G144100	0.9045	74.1393
Glyma.02G076100 & Glyma.20G173000	0.4736	38.8197
Glyma.03G262500 & Glyma.07G047200	0.4002	32.8033
Glyma.03G262700 & Glyma.07G046800	0.4644	38.0656
Glyma.03G049300 & Glyma.07G156000	0.739	60.5738
Glyma.03G034200 & Glyma.09G274600	0.5984	49.0492
Glyma.03G167500 & Glyma.10G040500	0.4731	38.7787
Glyma.03G202000 & Glyma.10G081300	0.7579	62.123
Glyma.03G143000 & Glyma.10G091400	0.5483	44.9426
Glyma.03G202000 & Glyma.12G188100	0	0
Glyma.03G140700 & Glyma.12G006300	0	0
Glyma.03G167500 & Glyma.13G127100	0.437	35.8197
Glyma.03G177600 & Glyma.13G136700	0.5225	42.8279
Glyma.03G262700 & Glyma.16G015400	0.4733	38.7951
Glyma.03G034200 & Glyma.18G213600	0.5641	46.2377
Glyma.03G049300 & Glyma.18G206400	0.6836	56.0328
Glyma.03G137300 & Glyma.19G140100	0.1118	9.16393
Glyma.03G140700 & Glyma.19G143300	0.1151	9.43443
Glyma.03G141600 & Glyma.19G144100	0.2796	22.918
Glyma.03G167500 & Glyma.19G168600	0.1326	10.8689
Glyma.03G177600 & Glyma.19G178400	0.1352	11.082
Glyma.03G189800 & Glyma.19G190200	0.2447	20.0574
Glyma.03G262700 & Glyma.19G261700	0.1312	10.7541
Glyma.04G165400 & Glyma.05G024000	0.6772	55.5082
Glyma.04G174700 & Glyma.05G030100	0.5836	47.8361
Glyma.04G012800 & Glyma.06G012700	0.1208	9.90164
Glyma.04G026700 & Glyma.06G026600	0.1741	14.2705
Glyma.04G041400 & Glyma.06G042500	0.206	16.8852
Glyma.04G056200 & Glyma.06G056400	0.1394	11.4262
Glyma.04G085200 & Glyma.06G086800	0.1669	13.6803
Glyma.04G086700 & Glyma.06G088400	0.1795	14.7131
Glyma.04G088700 & Glyma.06G090700	0.1637	13.418
Glyma.04G165400 & Glyma.06G197600	0.133	10.9016
Glyma.04G174700 & Glyma.06G190000	0.1414	11.5902
Glyma.04G190400 & Glyma.06G175100	0.2936	24.0656
Glyma.04G194400 & Glyma.06G171700	0.1414	11.5902
Glyma.04G218300 & Glyma.06G147600	0.2178	17.8525
Glyma.04G220400 & Glyma.06G145500	0.116	9.5082
Glyma.04G222800 & Glyma.06G142500	0.1892	15.5082
Glyma.04G223800 & Glyma.06G141100	0.1369	11.2213
Glyma.04G230300 & Glyma.06G134700	0.2359	19.3361
Glyma.04G239000 & Glyma.06G124700	0.1116	9.14754
Glyma.04G239700 & Glyma.06G124200	0.1005	8.2377
Glyma.04G115700 & Glyma.06G320600	0.198	16.2295
Glyma.04G239000 & Glyma.13G039900	0.5976	48.9836
Glyma.04G239700 & Glyma.13G039700	0.4851	39.7623
Glyma.04G077100 & Glyma.14G137700	0.8837	72.4344
Glyma.04G239000 & Glyma.14G124400	0.5423	44.4508
Glyma.04G239700 & Glyma.14G124700	0.4759	39.0082
Glyma.04G056200 & Glyma.14G098600	0.5595	45.8607
Glyma.04G086700 & Glyma.14G144300	0.9305	76.2705
Glyma.04G223800 & Glyma.14G187900	0.5797	47.5164
Glyma.04G056200 & Glyma.17G226100	0.5631	46.1557
Glyma.04G165400 & Glyma.17G103400	0.6665	54.6311
Glyma.04G174700 & Glyma.17G096500	0.6021	49.3525
Glyma.04G077100 & Glyma.17G196200	0.9675	79.3033
Glyma.05G011600 & Glyma.06G211600	0.9967	81.6967
Glyma.05G024000 & Glyma.06G197600	0.6933	56.8279
Glyma.05G030100 & Glyma.06G190000	0.5869	48.1066
Glyma.05G247300 & Glyma.07G103500	0.9339	76.5492
Glyma.05G220900 & Glyma.07G130700	0.9473	77.6475
Glyma.05G119500 & Glyma.08G074500	0.1839	15.0738
Glyma.05G134800 & Glyma.08G090000	0.1409	11.5492
Glyma.05G136900 & Glyma.08G092200	0.129	10.5738
Glyma.05G150800 & Glyma.08G107700	0.1427	11.6967
Glyma.05G158800 & Glyma.08G116600	0.0901	7.38525
Glyma.05G159200 & Glyma.08G117000	0.1913	15.6803
Glyma.05G170600 & Glyma.08G128800	0.1776	14.5574
Glyma.05G177500 & Glyma.08G134600	0.0919	7.53279
Glyma.05G196400 & Glyma.08G004200	0.1016	8.32787
Glyma.05G206300 & Glyma.08G013200	0.0841	6.89344
Glyma.05G214300 & Glyma.08G020800	0.116	9.5082
Glyma.05G220900 & Glyma.08G027400	0.1577	12.9262
Glyma.05G247300 & Glyma.08G055700	0.1311	10.7459
Glyma.05G119500 & Glyma.08G180800	0.4865	39.877
Glyma.05G177500 & Glyma.08G180800	0	0
Glyma.05G134800 & Glyma.09G048300	0.5593	45.8443
Glyma.05G150800 & Glyma.11G254000	0.7065	57.9098
Glyma.05G110400 & Glyma.11G043800	0.8066	66.1148
Glyma.05G206300 & Glyma.11G024700	0.4344	35.6066
Glyma.05G214300 & Glyma.11G019100	0.8518	69.8197
Glyma.05G177500 & Glyma.11G240900	0.452	37.0492
Glyma.05G052700 & Glyma.11G030000	0.5823	47.7295
Glyma.05G158800 & Glyma.13G228700	0.6625	54.3033
Glyma.05G159200 & Glyma.13G228300	0.916	75.082
Glyma.05G162800 & Glyma.13G224500	0.9843	80.6803
Glyma.05G159200 & Glyma.15G084200	0.9193	75.3525
Glyma.05G119500 & Glyma.15G051600	0.4828	39.5738
Glyma.05G134800 & Glyma.15G155600	0.5558	45.5574
Glyma.05G075800 & Glyma.16G059700	0.5314	43.5574
Glyma.05G052700 & Glyma.17G135000	0.1588	13.0164
Glyma.05G011600 & Glyma.17G119800	0.2092	17.1475
Glyma.05G024000 & Glyma.17G103400	0.1527	12.5164
Glyma.05G039900 & Glyma.17G087000	0.2321	19.0246
Glyma.05G097400 & Glyma.17G167600	0.2247	18.418
Glyma.05G110400 & Glyma.17G156300	0.2517	20.6311
Glyma.05G177500 & Glyma.18G016400	0.4841	39.6803
Glyma.05G150800 & Glyma.18G003000	0.7095	58.1557
Glyma.05G075800 & Glyma.19G087800	0.5213	42.7295
Glyma.05G075800 & Glyma.19G074900	0.0964	7.90164
Glyma.06G288600 & Glyma.12G118600	0.1901	15.582
Glyma.06G296800 & Glyma.12G108400	0.1407	11.5328
Glyma.06G288600 & Glyma.12G206800	0.7536	61.7705
Glyma.06G226700 & Glyma.12G233000	0.4928	40.3934
Glyma.06G238700 & Glyma.12G225800	0.4826	39.5574
Glyma.06G288600 & Glyma.13G294100	0.7361	60.3361
Glyma.06G296800 & Glyma.13G300000	0.5124	42
Glyma.06G238700 & Glyma.13G275100	0.4949	40.5656
Glyma.06G124200 & Glyma.13G039700	0.4951	40.582
Glyma.06G124700 & Glyma.13G039900	0.5933	48.6311
Glyma.06G088400 & Glyma.14G144300	0.8566	70.2131
Glyma.06G124200 & Glyma.14G124700	0.4907	40.2213
Glyma.06G056400 & Glyma.14G098600	0.6229	51.0574
Glyma.06G190000 & Glyma.17G096500	0.6334	51.918
Glyma.06G197600 & Glyma.17G103400	0.6843	56.0902
Glyma.06G056400 & Glyma.17G226100	0.6209	50.8934
Glyma.07G173100 & Glyma.08G048700	0.8968	73.5082
Glyma.07G001100 & Glyma.08G225900	0.1535	12.582
Glyma.07G130700 & Glyma.08G027400	0.9842	80.6721
Glyma.07G270700 & Glyma.09G018800	0.781	64.0164
Glyma.07G103500 & Glyma.09G173800	0.1815	14.877
Glyma.07G041200 & Glyma.13G111800	0	0
Glyma.07G192200 & Glyma.13G244200	0.4514	37
Glyma.07G201600 & Glyma.13G235000	0.7811	64.0246
Glyma.07G192200 & Glyma.13G184200	0.1066	8.7377
Glyma.07G201600 & Glyma.13G174900	0.2121	17.3852
Glyma.07G270700 & Glyma.15G124900	0.7661	62.7951
Glyma.07G192200 & Glyma.15G069500	0.4479	36.7131
Glyma.07G041200 & Glyma.16G009900	0.2031	16.6475
Glyma.07G041200 & Glyma.17G047900	0	0
Glyma.07G147800 & Glyma.18G199200	0.6782	55.5902
Glyma.07G156000 & Glyma.18G206400	0.181	14.8361
Glyma.07G046800 & Glyma.19G261700	0.4513	36.9918
Glyma.08G074500 & Glyma.08G180800	0.5335	43.7295
Glyma.08G090000 & Glyma.09G048300	0.559	45.8197
Glyma.08G107700 & Glyma.11G254000	0.7672	62.8852
Glyma.08G013200 & Glyma.11G024700	0.477	39.0984
Glyma.08G020800 & Glyma.11G019100	0.8788	72.0328
Glyma.08G134600 & Glyma.11G240900	0.4652	38.1311
Glyma.08G246100 & Glyma.13G056200	0.7069	57.9426
Glyma.08G255300 & Glyma.13G050200	0.4761	39.0246
Glyma.08G116600 & Glyma.13G228700	0.6452	52.8852
Glyma.08G117000 & Glyma.13G228300	0.9654	79.1311
Glyma.08G302900 & Glyma.14G033500	0.5799	47.5328
Glyma.08G333200 & Glyma.14G011500	0.5353	43.877
Glyma.08G116600 & Glyma.15G083800	0.5659	46.3852
Glyma.08G117000 & Glyma.15G084200	0.9627	78.9098
Glyma.08G229100 & Glyma.15G215600	0.1034	8.47541
Glyma.08G174500 & Glyma.15G252600	0.134	10.9836
Glyma.08G180800 & Glyma.15G051600	0.081	6.63934
Glyma.08G074500 & Glyma.15G051600	0.5378	44.082
Glyma.08G090000 & Glyma.15G155600	0.5797	47.5164
Glyma.08G266100 & Glyma.16G101800	0.1195	9.79508
Glyma.08G246100 & Glyma.18G267000	0.1397	11.4508
Glyma.08G255300 & Glyma.18G278200	0.1085	8.89344
Glyma.08G357200 & Glyma.18G175700	0.1488	12.1967
Glyma.08G357400 & Glyma.18G176000	0.1381	11.3197
Glyma.08G134600 & Glyma.18G016400	0.5028	41.2131
Glyma.08G302900 & Glyma.18G116800	0.1347	11.041
Glyma.08G333200 & Glyma.18G073600	0.1334	10.9344
Glyma.08G107700 & Glyma.18G003000	0.7928	64.9836
Glyma.08G246100 & Glyma.19G030400	0.6596	54.0656
Glyma.08G255300 & Glyma.19G039100	0.5135	42.0902
Glyma.09G152400 & Glyma.10G242300	0.7122	58.377
Glyma.09G154600 & Glyma.10G177300	0.543	44.5082
Glyma.09G230300 & Glyma.12G006300	0.1483	12.1557
Glyma.09G007200 & Glyma.15G111600	0.0801	6.56557
Glyma.09G018800 & Glyma.15G124900	0.1072	8.78689
Glyma.09G024900 & Glyma.15G130900	0.0989	8.10656
Glyma.09G048300 & Glyma.15G155600	0.1407	11.5328
Glyma.09G097500 & Glyma.15G203600	0.1903	15.5984
Glyma.09G152400 & Glyma.16G203300	0.0926	7.59016
Glyma.09G154600 & Glyma.16G205100	0.1669	13.6803
Glyma.09G160600 & Glyma.16G210100	0.1156	9.47541
Glyma.09G161100 & Glyma.16G210500	0.1067	8.7459
Glyma.09G274600 & Glyma.18G213600	0.149	12.2131
Glyma.09G246600 & Glyma.18G246400	0.0846	6.93443
Glyma.09G272300 & Glyma.18G216800	0.3654	29.9508
Glyma.09G272900 & Glyma.18G216200	0.0931	7.63115
Glyma.09G154600 & Glyma.20G212800	0.5657	46.3689
Glyma.09G152400 & Glyma.20G151800	0.6795	55.6967
Glyma.10G069500 & Glyma.11G211100	0.1165	9.54918
Glyma.10G040500 & Glyma.13G127100	0.118	9.67213
Glyma.10G065200 & Glyma.13G150000	0.2955	24.2213
Glyma.10G242300 & Glyma.16G203300	0.7011	57.4672
Glyma.10G177300 & Glyma.16G205100	0.5565	45.6148
Glyma.10G040500 & Glyma.19G168600	0.4606	37.7541
Glyma.10G126700 & Glyma.20G078100	0.1277	10.4672
Glyma.10G164700 & Glyma.20G226900	0.1171	9.59836
Glyma.10G177300 & Glyma.20G212800	0.118	9.67213
Glyma.10G195700 & Glyma.20G194400	0.1429	11.7131
Glyma.10G218800 & Glyma.20G173000	0.1209	9.90984
Glyma.10G220700 & Glyma.20G170900	0.1031	8.45082
Glyma.10G237900 & Glyma.20G156700	0.1465	12.0082
Glyma.10G242300 & Glyma.20G151800	0.1813	14.8607
Glyma.10G261600 & Glyma.20G129200	0.1597	13.0902
Glyma.10G270600 & Glyma.20G120700	0.108	8.85246
Glyma.10G271900 & Glyma.20G118200	0.2204	18.0656
Glyma.11G105000 & Glyma.12G030000	0.1751	14.3525
Glyma.11G114100 & Glyma.12G040000	0.2252	18.459
Glyma.11G179200 & Glyma.12G094200	0.1249	10.2377
Glyma.11G179200 & Glyma.12G188100	0.5949	48.7623
Glyma.11G199700 & Glyma.14G206000	0.591	48.4426
Glyma.11G200300 & Glyma.14G206200	0.4985	40.8607
Glyma.11G214400 & Glyma.14G212100	0.7053	57.8115
Glyma.11G232200 & Glyma.14G057400	0.4851	39.7623
Glyma.11G233500 & Glyma.14G055900	0.5551	45.5
Glyma.11G075200 & Glyma.16G130400	0.998	81.8033
Glyma.11G043800 & Glyma.17G156300	0.7967	65.3033
Glyma.11G030000 & Glyma.17G135000	0.6396	52.4262
Glyma.11G167100 & Glyma.18G059600	0.1325	10.8607
Glyma.11G199700 & Glyma.18G051100	0.1145	9.38525
Glyma.11G200300 & Glyma.18G050700	0.0877	7.18852
Glyma.11G214400 & Glyma.18G042200	0.2126	17.4262
Glyma.11G232200 & Glyma.18G025100	0.0916	7.5082
Glyma.11G233500 & Glyma.18G023500	0.1645	13.4836
Glyma.11G240900 & Glyma.18G016400	0.0772	6.32787
Glyma.11G254000 & Glyma.18G003000	0.1721	14.1066
Glyma.12G094200 & Glyma.12G188100	0.5979	49.0082
Glyma.12G118600 & Glyma.12G206800	0.6373	52.2377
Glyma.12G206800 & Glyma.13G294100	0.1671	13.6967
Glyma.12G225800 & Glyma.13G275100	0.0914	7.4918
Glyma.12G108400 & Glyma.13G300000	0.5076	41.6066
Glyma.12G118600 & Glyma.13G294100	0.7153	58.6311
Glyma.12G006300 & Glyma.19G143300	0	0
Glyma.13G174900 & Glyma.13G235000	0.8479	69.5
Glyma.13G184200 & Glyma.13G244200	0.4736	38.8197
Glyma.13G228000 & Glyma.15G084500	0.0875	7.17213
Glyma.13G228300 & Glyma.15G084200	0.1747	14.3197
Glyma.13G228700 & Glyma.15G083800	0.1658	13.5902
Glyma.13G244200 & Glyma.15G069500	0.0842	6.90164
Glyma.13G184200 & Glyma.15G069500	0.4744	38.8852
Glyma.13G111800 & Glyma.17G047900	0.1356	11.1148
Glyma.13G050200 & Glyma.18G278200	0.4808	39.4098
Glyma.13G056200 & Glyma.18G267000	0.6591	54.0246
Glyma.13G127100 & Glyma.19G168600	0.4303	35.2705
Glyma.13G136700 & Glyma.19G178400	0.546	44.7541
Glyma.13G050200 & Glyma.19G039100	0.1132	9.27869
Glyma.13G056200 & Glyma.19G030400	0.1447	11.8607
Glyma.14G074700 & Glyma.17G250800	0.1062	8.70492
Glyma.14G098600 & Glyma.17G226100	0.1369	11.2213
Glyma.14G137700 & Glyma.17G196200	0.1951	15.9918
Glyma.14G011500 & Glyma.18G073600	0.5018	41.1311
Glyma.14G033500 & Glyma.18G116800	0.5512	45.1803
Glyma.14G055900 & Glyma.18G023500	0.5576	45.7049
Glyma.14G057400 & Glyma.18G025100	0.4336	35.541
Glyma.14G197000 & Glyma.18G059600	0.5591	45.8279
Glyma.14G206000 & Glyma.18G051100	0.5915	48.4836
Glyma.14G206200 & Glyma.18G050700	0.4786	39.2295
Glyma.14G212100 & Glyma.18G042200	0.7329	60.0738
Glyma.16G059700 & Glyma.19G074900	0.5179	42.4508
Glyma.16G037500 & Glyma.19G115800	0.1104	9.04918
Glyma.16G059700 & Glyma.19G087800	0.0845	6.92623
Glyma.16G064100 & Glyma.19G081200	0.1724	14.1311
Glyma.16G205100 & Glyma.20G212800	0.566	46.3934
Glyma.16G203300 & Glyma.20G151800	0.6739	55.2377
Glyma.18G267000 & Glyma.19G030400	0.6395	52.418
Glyma.18G278200 & Glyma.19G039100	0.4919	40.3197
Glyma.19G074900 & Glyma.19G087800	0.525	43.0328
