# Supplementary material for: Genome-wide identification and evolutionary analysis of leucine-rich repeat receptor-like protein kinase genes in soybean
Source: BMC Plant Biol. 2016 Mar 2;16:58. doi: 10.1186/s12870-016-0744-1 (PMC4776374; doi:10.1186/s12870-016-0744-1)
Supplement: Additional file 10: — SNP loci located in soybean LRR-RLK genes identified by analysis of the resequencing data of 25 wild soybeans and 31 cultivated soybeans. (XLSX 2377 kb) [file 12870_2016_744_MOESM10_ESM.xlsx]

## Sheet: SNPs
SNPs	Gene ID V2.0	Gene ID V1.1	Chromosome	Position	SNP.type	Regions	Mutant type	AA.type	Ref	L1	L2	L3	L4	L5	L6	L7	L8	LC17	LC19	LC34	LC35	E1	E2	E3	E4	E5	E6	E7	E8	E9	EC01	EC02	EC08	EC12	EC14	EC16	EC24	EC27	EC30	EC33	W1	W2	W3	W4	W5	W6	W7	W8	W01
SNP1	Glyma.01G004800	Glyma01g00790.1	1	447264	T	mRNA			C	C	C	C	-	C	C	C	C	C	C	C	C	C	C	C	C	C	C	C	C	C	C	C	C	C	C	C	C	C	C	C	C	Y	T	C	C	C	C	C	C
SNP2	Glyma.01G004800	Glyma01g00790.1	1	447566	G	mRNA			A	G	-	A	G	G	G	G	G	G	A	G	G	G	A	R	G	G	G	G	G	G	A	G	A	G	G	G	G	G	G	G	G	G	A	R	G	A	G	G	G
SNP3	Glyma.01G004800	Glyma01g00790.1	1	448036	C	CDS	nonSynonymous	V<->A	T	C	C	T	C	C	C	C	C	C	T	C	C	C	T	C	C	C	C	C	C	-	T	C	T	C	C	C	C	C	C	C	C	-	T	T	T	T	C	C	C
SNP4	Glyma.01G004800	Glyma01g00790.1	1	448274	C	CDS	Synonymous	T<->T	A	C	C	A	-	-	C	C	C	C	A	C	C	C	A	C	C	C	C	-	C	-	A	C	A	C	C	C	C	C	C	C	C	C	A	C	A	A	C	C	C
SNP5	Glyma.01G004800	Glyma01g00790.1	1	448467	T	CDS	nonSynonymous	A<->S	G	T	T	G	T	T	T	T	T	T	G	T	T	T	G	T	T	T	T	T	T	T	G	T	G	T	T	T	T	T	-	T	T	T	T	K	G	G	T	T	T
SNP6	Glyma.01G004800	Glyma01g00790.1	1	449000	C	intron			T	C	-	T	C	C	C	C	C	C	T	C	C	C	T	C	C	C	C	C	C	C	T	C	T	C	C	C	C	C	C	C	C	T	T	T	T	T	-	C	C
SNP7	Glyma.01G004800	Glyma01g00790.1	1	449025	A	intron			G	G	G	G	G	G	G	G	G	G	G	G	G	G	G	G	G	G	G	G	G	G	G	G	G	A	G	A	G	G	G	G	G	A	G	R	G	G	A	G	G
SNP8	Glyma.01G004800	Glyma01g00790.1	1	449092	C	CDS	Synonymous	G<->G	T	T	T	T	T	T	T	T	T	C	T	T	C	T	T	T	T	T	T	T	T	T	T	T	T	T	T	T	T	T	T	T	T	C	T	Y	T	T	C	T	T
SNP9	Glyma.01G004800	Glyma01g00790.1	1	449128	C	CDS	Synonymous	G<->G	T	T	T	T	T	T	T	T	T	-	T	T	C	T	T	T	T	T	T	-	T	T	T	-	T	T	T	W	T	T	C	T	T	Y	T	T	T	T	C	-	T
SNP10	Glyma.01G004800	Glyma01g00790.1	1	449323	A	CDS	Synonymous	L<->L	G	-	G	G	G	G	G	G	G	G	A	G	G	G	G	G	-	G	G	G	G	G	G	G	G	G	G	G	G	G	G	G	G	A	G	G	G	G	A	G	G
SNP11	Glyma.01G004800	Glyma01g00790.1	1	449382	T	intron			A	T	A	A	T	T	T	-	T	A	A	A	A	A	A	W	T	T	T	A	-	A	A	T	A	A	A	T	A	T	A	A	A	-	A	A	A	A	A	T	T
SNP12	Glyma.01G004800	Glyma01g00790.1	1	449790	T	intron			C	C	C	C	C	C	C	C	C	C	C	C	C	C	C	C	C	C	C	C	C	C	C	C	C	C	C	C	C	C	C	C	C	T	C	Y	C	C	T	C	C
SNP13	Glyma.01G004800	Glyma01g00790.1	1	449904	A	CDS	nonSynonymous	A<->T	G	G	G	G	G	G	G	G	G	G	G	G	G	G	G	G	G	G	G	G	G	G	A	G	G	G	G	G	G	G	G	G	G	A	G	G	G	G	A	G	G
SNP14	Glyma.01G004800	Glyma01g00790.1	1	450005	G	intron			A	A	A	A	A	-	A	A	A	A	A	A	A	A	A	A	A	A	A	A	A	A	A	A	A	A	A	A	A	A	A	A	A	R	A	-	A	A	G	A	A
SNP15	Glyma.01G004800	Glyma01g00790.1	1	450012	C	intron			T	C	C	T	C	-	C	C	C	C	T	C	C	C	T	Y	C	C	C	C	C	C	-	C	T	C	C	C	C	C	C	C	C	T	T	-	T	T	T	C	C
SNP16	Glyma.01G004800	Glyma01g00790.1	1	450284	A	intron			T	T	A	T	-	T	T	W	T	A	T	A	A	A	T	T	T	W	T	A	T	A	T	T	T	A	A	T	A	T	A	T	T	A	T	T	T	T	A	T	T
SNP17	Glyma.01G004800	Glyma01g00790.1	1	450380	A	CDS	nonSynonymous	T<->K	C	C	C	C	C	C	C	-	C	C	C	C	C	C	C	C	C	C	C	C	C	C	C	C	C	C	C	C	C	C	C	C	C	M	C	C	C	C	A	C	A
SNP18	Glyma.01G004800	Glyma01g00790.1	1	450429	A	CDS	nonSynonymous	N<->K	C	C	A	C	C	-	C	M	C	A	C	A	A	A	C	C	C	M	M	A	C	A	C	C	C	A	A	C	A	C	A	C	C	A	C	C	C	C	A	C	C
SNP19	Glyma.01G004800	Glyma01g00790.1	1	450564	A	intron			T	A	A	T	A	A	A	A	A	A	T	A	A	A	T	A	A	A	A	A	A	A	T	A	T	A	A	A	A	A	A	A	A	A	A	A	T	T	A	A	A
SNP20	Glyma.01G004800	Glyma01g00790.1	1	450729	A	intron			G	-	A	G	-	-	G	-	-	R	G	A	A	-	G	-	-	G	R	-	-	G	G	A	G	G	A	A	A	A	A	A	-	-	-	-	R	G	-	-	A
SNP21	Glyma.01G004800	Glyma01g00790.1	1	451274	T	intron			C	T	C	C	T	T	T	T	T	C	C	C	C	C	C	T	T	T	T	C	T	C	C	T	C	C	C	T	C	T	C	T	T	C	C	Y	C	C	C	T	T
SNP22	Glyma.01G004800	Glyma01g00790.1	1	451371	A	intron			G	A	-	G	A	A	A	R	A	G	G	G	G	G	G	A	A	A	A	G	A	G	G	A	G	G	G	A	G	A	G	A	A	G	G	A	G	G	G	A	A
SNP23	Glyma.01G004800	Glyma01g00790.1	1	451662	G	CDS	Synonymous	V<->V	C	C	G	C	C	C	C	S	C	G	C	G	G	G	C	C	C	C	C	G	C	G	C	C	C	G	G	C	G	C	G	C	C	G	G	S	C	C	G	C	C
SNP24	Glyma.01G004800	Glyma01g00790.1	1	451795	G	intron			A	G	-	A	G	G	G	R	G	A	A	A	A	A	A	G	G	G	G	A	G	A	A	G	A	A	A	G	A	G	A	G	G	A	A	-	A	A	A	G	G
SNP25	Glyma.01G004800	Glyma01g00790.1	1	451984	A	intron			T	T	T	T	T	T	T	T	T	-	T	T	T	T	T	T	T	T	T	T	T	T	A	T	T	T	T	T	-	T	T	T	T	T	T	W	T	T	A	T	T
SNP26	Glyma.01G004800	Glyma01g00790.1	1	452044	A	intron			T	T	-	T	T	T	T	-	T	A	T	A	A	-	-	T	T	T	T	-	-	A	T	-	W	A	A	T	A	A	A	-	T	-	-	T	T	T	A	T	T
SNP27	Glyma.01G004800	Glyma01g00790.1	1	452046	A	intron			G	G	-	G	G	G	G	-	G	-	G	-	-	-	G	G	G	G	G	-	-	T	G	-	G	C	-	G	-	-	-	A	G	-	-	G	G	G	T	G	G
SNP28	Glyma.01G004800	Glyma01g00790.1	1	452064	T	intron			A	T	T	A	T	T	T	T	T	A	A	T	-	-	A	W	T	T	T	-	-	T	A	-	A	A	A	T	A	A	T	A	T	-	T	-	A	A	-	T	T
SNP29	Glyma.01G004800	Glyma01g00790.1	1	452138	C	intron			T	C	C	-	C	C	C	C	C	C	T	C	C	-	T	C	C	C	C	C	-	-	T	C	T	C	C	C	C	C	C	C	-	C	C	C	T	T	C	C	C
SNP30	Glyma.01G004800	Glyma01g00790.1	1	452150	A	intron			G	G	A	-	G	G	G	G	G	A	G	A	A	-	G	G	G	G	G	A	G	-	G	G	G	A	A	G	A	G	A	A	-	R	G	R	G	G	G	G	G
SNP31	Glyma.01G004800	Glyma01g00790.1	1	452642	G	intron			A	G	G	A	G	G	G	G	G	G	A	G	A	G	A	G	G	G	G	G	G	G	A	G	A	G	G	G	G	G	G	G	G	G	A	G	A	A	A	G	G
SNP32	Glyma.01G004800	Glyma01g00790.1	1	452822	C	intron			G	G	C	G	G	-	G	G	G	C	G	C	C	C	G	G	G	G	G	C	G	C	G	G	G	C	C	G	C	A	C	G	G	G	G	G	G	G	G	G	G
SNP33	Glyma.01G004800	Glyma01g00790.1	1	453049	G	intron			A	A	G	A	A	A	A	R	A	G	A	G	G	G	A	A	A	A	A	G	A	G	A	A	A	G	G	A	G	A	G	A	A	A	A	A	A	A	A	A	A
SNP34	Glyma.01G007400	Glyma01g01080.1	1	741844	C	mRNA			T	T	C	T	C	C	C	Y	T	T	T	T	T	C	T	C	C	C	T	T	Y	T	C	T	T	T	T	T	T	T	T	C	T	T	T	T	T	T	T	Y	T
SNP35	Glyma.01G007400	Glyma01g01080.1	1	741962	T	mRNA			A	T	A	A	A	A	A	A	T	A	A	A	A	A	A	A	A	A	A	A	A	A	A	A	A	A	A	A	A	A	A	A	T	A	A	W	A	A	A	A	A
SNP36	Glyma.01G007400	Glyma01g01080.1	1	742684	T	CDS	Synonymous	P<->P	C	T	-	C	-	C	C	C	-	C	C	C	C	C	C	C	C	-	C	C	C	C	C	C	C	C	C	C	C	C	C	C	T	T	T	T	T	T	-	C	C
SNP37	Glyma.01G007400	Glyma01g01080.1	1	745018	G	CDS	Synonymous	I<->I	T	T	T	T	T	T	T	T	T	T	T	T	T	T	T	T	T	T	T	T	T	T	T	T	T	T	T	T	T	T	T	T	T	K	G	T	G	G	G	T	T
SNP38	Glyma.01G007500	Glyma01g01090.1	1	748128	C	CDS	Synonymous	K<->K	T	C	T	T	T	T	T	T	C	T	T	T	T	T	T	T	T	T	T	T	T	T	T	T	T	T	T	T	T	T	T	T	C	T	T	Y	T	T	T	T	T
SNP39	Glyma.01G007500	Glyma01g01090.1	1	748743	T	CDS	nonSynonymous	D<->E	A	T	A	-	A	A	A	A	T	A	A	A	A	A	A	A	A	A	A	A	A	A	A	A	A	A	A	A	A	A	A	A	A	A	A	-	A	A	A	A	A
SNP40	Glyma.01G007500	Glyma01g01090.1	1	748827	G	CDS	Synonymous	S<->S	A	A	A	A	A	A	A	A	A	A	A	A	A	A	A	A	A	A	A	A	A	A	A	A	A	A	A	A	A	A	A	A	-	R	G	A	A	-	G	A	A
SNP41	Glyma.01G007500	Glyma01g01090.1	1	749611	T	CDS	nonSynonymous	G<->E	C	C	C	C	C	C	C	C	C	C	C	C	C	C	C	C	C	C	C	C	C	C	C	C	C	C	C	C	C	C	C	C	C	-	T	C	C	C	T	C	C
SNP42	Glyma.01G007500	Glyma01g01090.1	1	749657	A	CDS	Synonymous	L<->L	G	G	G	G	-	G	G	G	G	G	G	G	G	G	G	G	G	G	G	G	G	G	G	G	G	G	G	G	G	G	G	G	G	A	A	G	G	G	A	G	G
SNP43	Glyma.01G007500	Glyma01g01090.1	1	749829	A	CDS	Synonymous	D<->D	G	A	G	G	G	-	G	G	-	G	G	G	G	G	G	G	G	G	G	G	-	G	G	G	G	G	G	G	G	G	G	G	A	-	G	A	G	G	G	G	G
SNP44	Glyma.01G007500	Glyma01g01090.1	1	750234	A	CDS	Synonymous	N<->N	G	A	G	G	R	G	G	G	A	G	G	G	G	G	G	G	G	G	G	G	-	G	G	G	G	G	G	G	G	G	G	G	-	G	G	A	G	G	G	G	G
SNP45	Glyma.01G028700	Glyma01g03490.1	1	3000357	A	CDS	Synonymous	F<->F	G	A	G	G	G	G	A	-	A	A	G	G	A	A	G	A	G	G	G	G	-	G	A	G	G	A	G	G	A	G	G	G	A	A	A	A	A	A	A	A	G
SNP46	Glyma.01G028700	Glyma01g03490.1	1	3002078	G	CDS	nonSynonymous	I<->L	T	T	T	T	T	T	T	T	G	T	T	T	G	T	T	T	T	T	T	T	T	T	C	T	T	T	T	T	G	T	T	T	G	-	T	G	G	-	G	G	T
SNP47	Glyma.01G028700	Glyma01g03490.1	1	3002462	A	intron			G	G	G	G	G	G	G	G	G	G	G	G	G	G	G	G	G	G	G	G	G	G	G	G	G	G	G	G	G	G	A	G	A	R	G	G	G	G	G	G	G
SNP48	Glyma.01G043700	Glyma01g05090.1	1	4733271	C	mRNA			A	A	C	C	C	C	A	C	C	A	A	A	A	A	A	C	C	A	A	A	A	A	A	A	A	C	A	A	A	A	A	A	M	M	A	C	C	C	C	C	C
SNP49	Glyma.01G043700	Glyma01g05090.1	1	4733872	A	intron			G	G	G	G	G	G	G	G	G	G	G	G	G	G	G	G	G	G	G	G	G	G	G	G	G	G	G	G	G	G	R	G	A	G	G	A	R	G	A	G	G
SNP50	Glyma.01G043700	Glyma01g05090.1	1	4734356	T	intron			G	G	G	G	T	G	G	T	T	G	G	G	G	G	G	G	G	G	G	-	G	G	G	G	G	G	G	G	G	G	G	G	G	G	G	G	G	-	G	G	T
SNP51	Glyma.01G043700	Glyma01g05090.1	1	4734860	C	intron			G	-	G	G	G	G	G	G	G	G	G	G	G	G	G	G	G	G	G	G	G	G	G	G	G	G	G	T	G	G	G	G	C	G	G	C	S	G	-	G	-
SNP52	Glyma.01G043700	Glyma01g05090.1	1	4735036	C	intron			T	T	T	T	T	T	T	T	T	C	T	T	T	T	T	T	T	T	T	T	T	T	T	T	T	T	T	T	C	T	T	T	C	-	T	C	Y	T	C	-	T
SNP53	Glyma.01G043700	Glyma01g05090.1	1	4735295	A	intron			G	G	G	G	A	G	G	-	A	G	G	G	G	G	G	G	G	G	G	G	G	G	G	A	G	G	G	G	G	A	G	G	G	G	G	-	G	R	G	G	A
SNP54	Glyma.01G043700	Glyma01g05090.1	1	4735451	A	intron			G	G	-	G	G	G	G	G	G	G	G	A	A	G	G	G	G	G	G	G	G	G	G	G	G	C	G	G	G	A	G	G	G	K	G	G	K	G	G	G	G
SNP55	Glyma.01G043700	Glyma01g05090.1	1	4735459	A	intron			C	C	-	A	C	A	C	C	-	C	C	-	C	C	C	M	A	C	C	C	M	C	C	C	C	-	C	C	C	-	C	C	C	C	C	C	C	C	C	C	C
SNP56	Glyma.01G062900	Glyma01g07910.1	1	8839536	G	mRNA			C	C	C	C	C	C	C	C	C	C	C	C	C	C	C	C	C	C	C	-	C	C	C	C	C	C	C	C	C	C	C	C	C	G	C	-	C	C	C	G	C
SNP57	Glyma.01G062900	Glyma01g07910.1	1	8839620	T	mRNA			A	A	A	-	T	T	A	A	T	A	A	A	A	A	A	A	T	A	A	A	A	A	A	A	A	T	A	A	A	A	A	A	T	A	A	A	A	-	A	A	T
SNP58	Glyma.01G062900	Glyma01g07910.1	1	8839970	T	CDS	Synonymous	L<->L	C	C	C	C	T	T	C	C	T	C	C	C	C	C	C	C	-	C	C	C	C	C	C	C	C	T	C	C	C	C	C	C	T	C	C	T	C	C	C	C	T
SNP59	Glyma.01G062900	Glyma01g07910.1	1	8840490	A	CDS	nonSynonymous	L<->M	T	T	T	-	T	-	T	T	T	T	T	W	T	-	T	T	-	T	T	T	T	-	A	W	T	T	T	T	T	T	T	T	-	A	T	T	A	T	T	A	T
SNP60	Glyma.01G062900	Glyma01g07910.1	1	8841142	T	CDS	nonSynonymous	Y<->F	A	A	A	A	A	A	A	A	A	A	A	A	A	A	A	A	A	A	A	A	A	A	A	A	A	A	A	A	A	A	A	A	A	W	A	A	T	T	-	T	A
SNP61	Glyma.01G062900	Glyma01g07910.1	1	8841254	A	CDS	Synonymous	L<->L	G	G	-	G	-	G	G	G	G	G	G	G	G	G	G	G	G	G	G	G	G	G	G	G	G	G	G	G	G	A	G	G	G	R	G	G	R	G	-	A	G
SNP62	Glyma.01G062900	Glyma01g07910.1	1	8841274	C	CDS	nonSynonymous	I<->T	T	-	T	C	T	T	T	C	T	C	C	C	T	Y	T	C	T	T	T	-	T	T	T	T	T	T	T	T	T	T	T	T	T	T	T	T	T	T	-	T	T
SNP63	Glyma.01G062900	Glyma01g07910.1	1	8841399	G	CDS	nonSynonymous	N<->D	A	G	A	G	G	G	A	G	G	G	G	G	G	-	A	G	G	G	A	R	-	G	G	A	A	G	A	A	G	G	G	G	G	G	A	G	G	G	G	G	G
SNP64	Glyma.01G062900	Glyma01g07910.1	1	8842047	A	intron			C	-	C	C	C	C	C	C	C	C	C	C	C	C	C	C	C	C	C	C	C	-	C	C	C	C	C	C	C	C	C	C	C	A	C	C	M	C	C	A	C
SNP65	Glyma.01G062900	Glyma01g07910.1	1	8842157	T	intron			A	-	A	A	T	T	A	W	-	A	A	A	A	A	A	-	T	A	A	A	A	A	A	A	A	T	A	A	A	A	A	A	T	T	A	-	T	T	T	T	T
SNP66	Glyma.01G062900	Glyma01g07910.1	1	8842899	C	5'-UTR			T	T	T	T	T	T	T	T	T	T	T	T	T	T	T	T	T	T	T	T	T	T	T	T	T	T	T	T	T	T	T	T	C	T	T	C	T	T	T	T	T
SNP67	Glyma.01G071700	Glyma01g10100.1	1	12918394	A	intron			G	G	G	G	G	-	G	G	-	G	G	G	A	G	G	G	G	G	G	R	G	G	G	G	G	G	G	A	A	A	G	G	A	-	G	A	A	A	A	A	G
SNP68	Glyma.01G071700	Glyma01g10100.1	1	12919309	A/C	intron			C	C	C	C	C	C	C	C	-	-	M	C	M	C	C	C	C	M	C	M	C	C	C	C	C	C	C	C	C	C	C	C	C	C	C	C	C	C	C	M	C
SNP69	Glyma.01G071700	Glyma01g10100.1	1	12919648	C/T	CDS	Synonymous	G<->G	T	T	-	Y	T	Y	Y	T	T	G	T	T	C	T	T	T	T	T	T	T	T	T	T	T	T	T	T	T	T	T	T	T	T	T	T	T	T	T	T	T	T
SNP70	Glyma.01G071700	Glyma01g10100.1	1	12919683	C/T	CDS	nonSynonymous	T<->I	C	C	-	Y	C	C	Y	C	C	C	C	C	-	C	C	C	C	C	C	C	C	C	C	C	C	C	C	C	C	C	C	C	C	C	C	C	C	C	-	Y	C
SNP71	Glyma.01G071700	Glyma01g10100.1	1	12919736	G/C	CDS	nonSynonymous	E<->Q	G	G	G	G	G	G	S	G	G	G	G	G	S	G	G	G	G	G	G	S	G	G	G	G	G	G	G	G	S	G	G	G	G	S	G	G	G	G	G	S	G
SNP72	Glyma.01G125200	Glyma01g31480.1	1	42378587	C	CDS	nonSynonymous	L<->P	T	T	C	T	C	T	T	C	C	C	C	T	T	T	T	C	T	T	T	T	-	C	T	-	T	C	T	T	T	T	T	C	T	C	C	T	T	T	T	C	C
SNP73	Glyma.01G125200	Glyma01g31480.1	1	42378778	G	CDS	nonSynonymous	I<->V	A	A	G	-	G	A	A	G	G	A	A	A	A	A	A	G	A	-	-	A	A	G	A	A	A	G	A	A	A	A	A	G	A	-	G	-	A	-	-	-	G
SNP74	Glyma.01G125200	Glyma01g31480.1	1	42379542	C	CDS	Synonymous	I<->I	T	C	-	-	C	T	T	C	C	T	C	T	T	T	T	C	-	T	T	C	T	-	T	T	T	C	T	C	T	T	C	C	C	C	C	C	C	C	-	C	C
SNP75	Glyma.01G125200	Glyma01g31480.1	1	42380031	A	CDS	Synonymous	L<->L	T	T	A	T	A	T	T	A	A	T	A	T	T	-	T	A	T	T	T	T	T	A	T	T	T	A	T	T	T	T	T	A	T	W	A	T	T	T	T	W	A
SNP76	Glyma.01G125200	Glyma01g31480.1	1	42380322	G	intron			A	G	G	G	G	A	A	G	G	A	G	A	A	A	A	R	A	A	A	G	A	G	A	A	A	G	A	G	A	A	G	G	G	G	G	G	R	G	G	G	A
SNP77	Glyma.01G125200	Glyma01g31480.1	1	42380625	A	intron			C	A	C	A	C	M	C	C	C	C	C	C	C	C	C	C	C	C	C	A	M	C	C	C	C	C	C	A	-	C	A	-	A	C	C	-	M	A	A	C	C
SNP78	Glyma.01G125200	Glyma01g31480.1	1	42381363	A	intron			G	A	A	A	A	G	G	R	A	G	A	G	A	G	G	A	G	G	G	A	G	A	G	G	G	A	G	A	G	G	A	A	A	A	A	A	R	A	A	A	A
SNP79	Glyma.01G125200	Glyma01g31480.1	1	42381854	T	intron			A	T	T	-	T	A	A	-	-	A	T	A	A	A	A	T	A	A	A	-	A	T	A	A	A	A	A	T	A	A	A	A	T	-	T	T	A	-	A	-	-
SNP80	Glyma.01G125200	Glyma01g31480.1	1	42381855	T	intron			A	A	T	-	T	A	A	-	-	A	T	A	A	A	A	T	A	A	A	-	A	T	A	A	A	A	A	A	A	A	A	A	A	-	T	A	A	-	A	-	-
SNP81	Glyma.01G125200	Glyma01g31480.1	1	42381856	T	intron			A	A	T	-	T	A	A	-	-	A	T	A	A	A	A	T	A	A	A	-	A	T	A	A	A	A	A	A	A	A	A	A	A	-	T	A	A	-	A	-	T
SNP82	Glyma.01G125200	Glyma01g31480.1	1	42382508	A	intron			T	A	-	A	A	T	T	A	A	-	A	T	A	T	T	A	T	T	T	A	T	A	T	T	T	A	T	A	T	-	A	A	A	A	A	A	A	A	A	A	A
SNP83	Glyma.01G125200	Glyma01g31480.1	1	42382767	T	intron			G	K	T	T	T	G	G	K	T	G	T	G	-	G	G	T	G	G	G	T	-	T	G	G	G	T	G	T	G	G	T	T	T	T	T	T	T	-	-	T	T
SNP84	Glyma.01G125200	Glyma01g31480.1	1	42383314	G	CDS	nonSynonymous	Y<->C	A	A	G	A	-	A	A	A	G	A	G	A	A	A	A	G	A	A	A	A	A	R	A	A	A	G	A	A	A	A	A	G	A	G	G	A	A	-	A	G	G
SNP85	Glyma.01G125200	Glyma01g31480.1	1	42383465	T	CDS	Synonymous	P<->P	C	C	T	C	T	C	C	T	T	C	T	C	C	C	C	T	C	C	C	C	C	T	C	C	C	T	C	C	C	C	C	T	C	C	T	-	C	C	C	Y	T
SNP86	Glyma.01G125200	Glyma01g31480.1	1	42383629	C	CDS	nonSynonymous	E<->A	A	A	-	A	A	A	C	-	A	A	A	C	C	C	A	A	A	C	C	A	A	A	A	A	A	A	A	A	C	C	A	A	A	A	A	A	A	-	A	A	A
SNP87	Glyma.01G125200	Glyma01g31480.1	1	42384011	T	3'-UTR			C	C	T	-	T	C	C	T	T	C	T	C	C	C	C	T	C	C	C	C	C	T	C	C	C	T	C	C	C	C	C	T	C	Y	T	C	C	C	C	T	T
SNP88	Glyma.01G125200	Glyma01g31480.1	1	42384071	C/T	3'-UTR			C	C	C	Y	C	C	C	C	C	C	C	C	C	C	C	C	-	C	C	C	C	-	C	C	C	C	C	C	C	C	C	C	C	-	C	Y	C	C	-	C	C
SNP89	Glyma.01G125800	Glyma01g31590.1	1	42607334	T	mRNA			C	C	C	C	C	C	C	C	C	C	C	C	C	C	C	C	C	C	C	C	C	C	C	C	C	C	C	C	C	C	C	C	T	C	C	Y	C	-	C	C	-
SNP90	Glyma.01G125800	Glyma01g31590.1	1	42607408	A	mRNA			C	M	C	A	C	C	C	C	C	C	C	C	C	C	C	C	C	C	C	A	C	C	C	C	C	-	C	A	C	C	A	C	C	C	C	C	C	C	M	C	A
SNP91	Glyma.01G125800	Glyma01g31590.1	1	42608436	T	intron			C	C	T	C	T	C	C	Y	T	C	C	C	C	C	C	T	C	C	-	C	C	T	-	C	C	C	C	C	C	C	C	T	C	T	T	C	C	T	C	T	T
SNP92	Glyma.01G125800	Glyma01g31590.1	1	42608687	C	intron			G	G	C	G	C	G	G	C	C	G	C	G	G	G	G	C	G	G	G	G	G	C	G	G	G	C	G	G	A	G	-	C	G	G	C	G	G	C	-	C	C
SNP93	Glyma.01G125800	Glyma01g31590.1	1	42608769	T	intron			C	C	T	C	T	C	C	T	T	C	C	C	C	C	C	T	C	C	C	C	C	T	C	C	C	C	C	C	C	C	C	T	C	T	T	C	C	T	C	T	T
SNP94	Glyma.01G125800	Glyma01g31590.1	1	42609431	G	CDS	Synonymous	I<->I	T	T	-	T	G	T	T	G	G	T	G	T	T	-	T	K	T	T	T	T	T	G	T	T	T	G	T	T	T	T	T	G	-	G	G	T	T	G	T	G	G
SNP95	Glyma.01G125800	Glyma01g31590.1	1	42609830	G	CDS	Synonymous	H<->H	A	A	G	A	G	A	A	-	G	A	G	A	A	A	A	G	A	A	A	A	-	G	A	A	A	G	A	A	A	A	A	G	A	A	G	-	A	G	A	R	G
SNP96	Glyma.01G125800	Glyma01g31590.1	1	42609876	A	CDS	nonSynonymous	S<->F	G	A	G	A	G	R	G	G	G	G	G	G	G	G	G	G	G	G	G	A	-	G	G	G	G	G	G	A	G	G	A	G	G	G	G	G	G	G	G	G	G
SNP97	Glyma.01G150700	Glyma01g35390.1	1	47892639	C	CDS	Synonymous	D<->D	T	T	T	-	T	T	-	T	T	C	C	T	T	-	T	T	T	-	T	-	T	T	T	T	T	T	C	T	-	T	A	T	T	-	C	T	T	-	C	-	C
SNP98	Glyma.01G150700	Glyma01g35390.1	1	47893686	C	intron			G	G	G	G	G	G	G	G	G	G	G	G	G	G	G	G	G	G	G	G	G	G	G	G	G	G	G	G	G	G	G	G	G	C	C	G	G	C	S	C	G
SNP99	Glyma.01G150700	Glyma01g35390.1	1	47894222	C	intron			T	T	T	T	C	-	T	T	C	T	T	T	C	-	T	T	T	T	C	T	-	T	T	T	T	C	C	T	T	T	C	T	T	T	T	T	T	T	T	T	T
SNP100	Glyma.01G150700	Glyma01g35390.1	1	47894793	A	intron			C	C	C	C	C	C	C	C	A	C	C	C	C	C	C	C	C	C	A	C	C	C	C	C	C	A	A	C	C	C	A	C	C	C	C	C	-	C	C	C	A
SNP101	Glyma.01G150700	Glyma01g35390.1	1	47895269	G/C	intron			C	S	S	S	C	S	C	C	C	T	S	G	S	C	C	S	C	C	S	C	S	S	C	S	C	C	-	C	S	S	C	S	C	S	C	C	C	S	C	C	T
SNP102	Glyma.01G150700	Glyma01g35390.1	1	47895405	T	intron			A	A	A	A	-	A	A	A	T	A	A	A	A	A	A	A	A	A	T	A	A	-	A	A	A	T	-	A	A	A	T	A	A	A	A	A	A	A	A	A	A
SNP103	Glyma.01G150700	Glyma01g35390.1	1	47895802	A	intron			G	-	G	G	G	G	G	G	G	G	G	G	G	G	G	G	G	G	G	-	G	G	G	G	G	G	G	G	G	G	G	A	-	R	A	G	G	A	R	A	A
SNP104	Glyma.01G150700	Glyma01g35390.1	1	47896244	A	intron			G	G	G	G	G	G	G	G	G	G	G	A	G	G	G	G	G	G	G	G	G	G	G	G	G	G	G	G	G	G	G	G	G	-	C	G	G	C	S	-	G
SNP105	Glyma.01G150700	Glyma01g35390.1	1	47896363	C	intron			T	T	T	T	C	T	T	C	C	C	T	T	T	T	T	T	T	T	C	T	-	T	T	T	T	C	C	T	T	C	C	T	C	C	C	C	T	C	C	C	-
SNP106	Glyma.01G150700	Glyma01g35390.1	1	47896578	T	CDS	Synonymous	I<->I	A	A	A	A	T	A	A	A	T	A	A	A	A	-	A	A	-	A	T	A	A	A	A	A	A	T	T	A	A	A	T	A	A	A	A	A	A	A	A	A	A
SNP107	Glyma.01G150700	Glyma01g35390.1	1	47897954	C	intron			A	A	A	A	A	A	A	A	-	A	A	A	A	A	A	A	A	A	-	A	A	A	A	A	A	A	A	A	A	A	A	A	A	A	C	A	A	C	M	-	A
SNP108	Glyma.01G150700	Glyma01g35390.1	1	47898120	T	intron			C	C	C	C	T	-	C	C	T	C	C	C	C	C	C	-	C	C	T	C	C	C	C	C	C	T	T	C	C	C	T	C	C	C	C	C	C	C	C	C	C
SNP109	Glyma.01G150700	Glyma01g35390.1	1	47898123	A	intron			C	C	C	C	C	-	C	C	C	C	C	C	C	C	C	-	C	C	C	C	C	C	A	C	C	C	C	C	C	C	C	C	C	A	C	M	M	C	C	C	C
SNP110	Glyma.01G150700	Glyma01g35390.1	1	47898138	A	intron			G	G	G	G	A	G	G	G	A	G	G	G	G	G	G	G	G	G	A	G	-	G	G	G	G	A	A	G	G	G	A	G	G	-	G	G	G	G	G	G	G
SNP111	Glyma.01G150700	Glyma01g35390.1	1	47899163	A/C	intron			A	A	A	A	A	-	A	A	A	A	A	A	A	A	A	A	A	A	A	A	A	A	A	A	A	A	A	A	A	A	A	A	A	M	A	A	M	A	A	A	A
SNP112	Glyma.01G150700	Glyma01g35390.1	1	47899311	G	intron			A	A	A	A	A	A	A	A	A	A	A	A	A	A	A	A	A	A	A	A	A	A	A	A	A	A	A	A	A	A	A	A	G	G	G	G	R	-	R	G	A
SNP113	Glyma.01G150700	Glyma01g35390.1	1	47899648	A	intron			G	G	G	G	A	G	G	G	A	G	G	G	G	G	G	G	G	G	A	G	G	G	G	G	G	A	A	G	G	G	A	G	G	G	G	-	G	G	G	G	G
SNP114	Glyma.01G150700	Glyma01g35390.1	1	47899664	T	intron			C	C	C	C	T	C	C	Y	T	C	C	C	C	C	C	C	C	C	T	C	C	C	C	C	C	T	T	C	C	C	T	C	T	-	T	-	Y	T	T	T	C
SNP115	Glyma.01G150700	Glyma01g35390.1	1	47899897	C/T	CDS	Synonymous	D<->D	C	C	T	Y	C	T	C	C	C	C	C	C	C	-	C	Y	C	C	Y	C	Y	Y	C	Y	C	C	C	C	Y	Y	C	Y	C	Y	C	C	Y	-	C	C	C
SNP116	Glyma.01G150700	Glyma01g35390.1	1	47900107	C	intron			T	T	-	T	T	-	T	-	T	T	T	T	T	T	T	Y	T	T	Y	T	T	Y	T	T	T	-	C	T	T	T	T	T	T	Y	T	T	T	T	T	T	T
SNP117	Glyma.01G150700	Glyma01g35390.1	1	47900226	G	intron			C	C	G	C	S	C	C	S	G	C	C	G	A	G	C	C	G	G	G	G	C	C	C	C	C	G	G	G	G	C	G	C	G	G	G	G	G	G	G	-	C
SNP118	Glyma.01G150700	Glyma01g35390.1	1	47901034	T	3'-UTR			C	C	C	C	C	C	Y	-	C	C	C	C	C	C	C	C	C	C	-	C	C	C	C	C	C	C	C	C	C	C	C	C	C	T	T	C	C	T	Y	T	C
SNP119	Glyma.01G168100	Glyma01g37330.1	1	49688196	A/C	mRNA			A	A	A	-	-	A	A	A	A	A	A	A	A	A	A	A	A	-	A	A	A	A	A	A	A	A	A	A	A	A	A	A	C	A	A	A	M	A	M	A	A
SNP120	Glyma.01G168100	Glyma01g37330.1	1	49688313	C	CDS	Synonymous	R<->R	T	C	T	C	C	C	Y	C	C	C	C	C	C	-	C	-	C	C	C	C	T	C	C	T	T	C	C	T	C	C	Y	T	C	Y	C	Y	C	T	C	C	C
SNP121	Glyma.01G168100	Glyma01g37330.1	1	49688442	C/T	CDS	Synonymous	Q<->Q	C	C	C	C	C	C	C	C	C	C	C	C	C	C	C	C	C	C	C	C	C	C	C	C	C	C	C	C	C	C	C	C	T	C	C	C	Y	C	Y	C	C
SNP122	Glyma.01G168100	Glyma01g37330.1	1	49689722	A	CDS	nonSynonymous	L<->F	G	G	G	G	G	G	G	G	G	G	G	G	G	G	G	G	G	G	G	G	G	G	G	G	G	G	G	G	G	G	G	G	A	R	G	A	R	G	A	R	G
SNP123	Glyma.01G168100	Glyma01g37330.1	1	49689920	C	CDS	nonSynonymous	S<->A	A	A	A	A	A	A	A	A	A	C	A	A	A	C	C	A	A	A	A	A	A	A	A	A	A	A	C	A	A	A	A	A	A	A	A	A	A	A	A	A	A
SNP124	Glyma.01G168100	Glyma01g37330.1	1	49690155	A	CDS	Synonymous	V<->V	G	G	G	-	G	G	G	G	G	A	G	G	G	A	A	G	G	G	G	G	G	G	G	G	G	G	A	G	G	G	G	G	G	R	G	G	G	G	-	G	G
SNP125	Glyma.01G168100	Glyma01g37330.1	1	49691142	A	CDS	Synonymous	S<->S	G	G	G	G	G	G	G	G	G	G	G	G	A	G	G	G	-	G	G	G	G	G	G	G	G	G	A	G	G	G	G	G	A	-	G	A	R	G	-	G	G
SNP126	Glyma.01G197600	Glyma01g40560.1	1	52262877	G	CDS	Synonymous	D<->D	A	A	A	-	G	A	A	G	G	A	A	A	A	A	G	A	A	A	A	A	A	A	A	A	A	A	A	A	A	A	A	A	G	R	A	G	R	A	G	A	G
SNP127	Glyma.01G197600	Glyma01g40560.1	1	52263045	A	intron			T	T	T	A	A	T	T	A	A	T	T	T	T	T	A	T	T	T	T	T	T	T	T	T	T	T	T	T	T	T	T	T	A	W	T	A	W	T	T	T	A
SNP128	Glyma.01G197600	Glyma01g40560.1	1	52263179	A	intron			G	G	G	A	A	G	G	A	A	G	G	G	G	G	A	G	G	G	G	G	G	G	G	G	G	G	G	G	G	G	G	G	A	A	G	A	R	G	G	G	A
SNP129	Glyma.01G197600	Glyma01g40560.1	1	52263794	T	CDS	Synonymous	A<->A	C	C	C	C	C	C	C	-	C	C	T	C	C	C	C	C	C	C	C	C	C	C	C	C	C	C	C	-	T	C	-	C	G	-	C	G	C	C	S	C	C
SNP130	Glyma.01G197600	Glyma01g40560.1	1	52263821	T	CDS	Synonymous	V<->V	C	C	C	-	T	C	C	T	T	C	C	C	C	C	T	C	C	C	C	C	C	C	C	C	C	C	C	C	C	C	C	C	C	-	C	C	C	-	C	-	T
SNP131	Glyma.01G197600	Glyma01g40560.1	1	52263952	C	intron			T	T	T	C	C	T	T	C	C	T	T	T	T	T	C	-	-	T	T	-	T	T	T	T	T	T	T	T	C	T	T	T	C	T	T	C	C	C	C	C	C
SNP132	Glyma.01G197600	Glyma01g40560.1	1	52264534	G	CDS	nonSynonymous	S<->P	A	A	A	G	G	-	A	G	-	A	A	A	A	A	G	A	A	A	A	A	A	A	A	A	A	A	A	A	A	A	A	A	A	A	A	A	A	R	-	A	G
SNP133	Glyma.01G197600	Glyma01g40560.1	1	52264668	T	CDS	nonSynonymous	S<->N	C	C	C	-	C	C	C	C	C	C	C	C	C	C	C	C	-	C	C	C	C	C	C	C	C	C	C	C	C	C	C	C	T	C	C	-	C	C	-	T	C
SNP134	Glyma.01G197600	Glyma01g40560.1	1	52265002	T	intron			G	G	G	G	G	G	G	-	G	G	G	G	G	-	G	G	G	G	G	G	G	G	G	G	G	G	G	G	G	G	G	G	G	G	G	G	G	G	T	T	G
SNP135	Glyma.01G197800	Glyma01g40590.1	1	52282939	C	mRNA			A	A	A	A	A	A	A	A	A	A	A	A	A	A	A	A	-	A	A	A	A	A	A	A	A	A	A	A	A	A	A	A	C	M	A	C	-	-	C	-	A
SNP136	Glyma.01G197800	Glyma01g40590.1	1	52283002	C	mRNA			T	T	T	T	T	T	T	T	T	C	T	T	M	T	T	T	T	T	T	T	T	T	T	T	T	T	T	T	T	T	T	T	C	-	T	C	C	C	C	C	T
SNP137	Glyma.01G197800	Glyma01g40590.1	1	52283323	T	CDS	nonSynonymous	L<->M	A	-	A	A	A	A	A	A	A	A	A	A	A	A	A	A	-	A	A	A	A	A	A	A	A	A	A	A	A	A	A	A	A	A	A	A	W	A	T	T	A
SNP138	Glyma.01G197800	Glyma01g40590.1	1	52283690	T	intron			A	A	A	A	A	A	W	A	A	A	A	A	A	A	A	A	A	A	A	A	A	A	A	A	A	A	A	A	A	A	A	A	A	A	A	A	T	A	W	T	A
SNP139	Glyma.01G197800	Glyma01g40590.1	1	52283727	A	intron			C	C	C	-	C	C	C	C	C	C	C	C	C	C	C	C	-	C	C	C	C	C	C	C	C	C	C	C	C	C	C	C	A	C	C	A	C	A	M	C	C
SNP140	Glyma.01G197800	Glyma01g40590.1	1	52283749	C	intron			T	T	T	-	T	T	T	T	T	T	T	T	T	T	T	T	T	T	T	T	T	T	C	T	T	T	T	T	T	T	T	T	T	T	Y	T	C	T	Y	C	T
SNP141	Glyma.01G197800	Glyma01g40590.1	1	52283765	C	intron			A	A	A	-	A	A	A	A	A	A	A	A	A	A	A	A	A	A	A	A	A	A	A	A	A	A	A	A	A	A	A	A	C	M	A	C	C	C	C	C	A
SNP142	Glyma.01G197800	Glyma01g40590.1	1	52283856	C	intron			T	T	T	-	-	T	T	T	T	T	T	C	T	T	T	T	T	T	T	T	T	T	C	T	T	T	T	T	T	T	T	T	C	-	T	C	C	C	C	C	T
SNP143	Glyma.01G197800	Glyma01g40590.1	1	52283934	C	intron			G	G	G	G	G	G	G	G	G	A	G	G	G	G	G	G	G	G	G	G	G	G	G	G	G	G	G	G	G	G	G	G	G	G	G	G	C	G	S	C	G
SNP144	Glyma.01G197800	Glyma01g40590.1	1	52284002	C	intron			A	A	A	A	A	-	A	A	A	A	A	A	A	A	A	A	A	A	A	A	A	A	A	A	A	A	A	A	A	A	A	A	A	A	A	A	C	A	M	C	A
SNP145	Glyma.01G197800	Glyma01g40590.1	1	52284095	G	intron			T	T	T	T	T	T	T	T	T	T	T	T	T	T	T	T	T	T	T	T	T	T	T	T	T	T	T	T	T	T	T	T	G	K	T	G	G	G	K	G	T
SNP146	Glyma.01G197800	Glyma01g40590.1	1	52284859	C	CDS	Synonymous	A<->A	T	T	T	T	-	T	T	T	T	T	T	T	T	T	T	T	T	T	T	T	T	T	T	T	T	T	T	T	T	T	T	T	T	-	T	T	G	T	K	G	T
SNP147	Glyma.01G197800	Glyma01g40590.1	1	52285181	G	CDS	nonSynonymous	V<->A	A	A	A	-	A	A	A	A	A	A	A	A	A	-	A	A	-	A	A	A	A	A	A	A	A	A	A	A	A	A	A	A	-	R	A	G	G	G	-	G	A
SNP148	Glyma.01G197800	Glyma01g40590.1	1	52285468	T	CDS	Synonymous	P<->P	C	C	C	C	C	C	C	C	C	C	C	C	C	-	C	C	C	C	C	C	C	C	C	C	C	C	C	C	C	C	C	C	T	C	C	Y	C	T	Y	C	C
SNP149	Glyma.01G197800	Glyma01g40590.1	1	52286053	G	CDS	Synonymous	G<->G	C	C	-	C	C	-	C	C	C	C	C	C	C	-	C	-	C	C	C	-	-	-	C	C	C	C	C	C	C	C	C	C	-	G	C	G	G	-	-	-	C
SNP150	Glyma.01G197800	Glyma01g40590.1	1	52286489	T	CDS	nonSynonymous	G<->D	C	-	C	C	-	G	C	-	C	C	A	-	C	-	C	C	C	C	-	C	C	C	-	C	-	T	C	-	C	T	C	C	C	S	S	C	C	C	C	-	C
SNP151	Glyma.01G211900	Glyma01g42100.1	1	53441737	A	CDS	nonSynonymous	D<->N	G	G	G	G	-	G	G	-	G	G	G	G	G	G	G	G	G	G	G	G	G	G	G	G	G	G	G	G	G	G	G	G	G	A	G	-	G	A	R	G	G
SNP152	Glyma.01G211900	Glyma01g42100.1	1	53442145	A/G	CDS	nonSynonymous	T<->A	A	A	A	A	A	A	A	A	A	A	A	A	A	A	A	A	A	A	A	A	A	A	A	A	A	A	A	A	A	A	A	A	A	R	A	A	A	G	A	A	A
SNP153	Glyma.01G211900	Glyma01g42100.1	1	53443002	C	intron			A	A	A	A	C	A	A	A	A	A	C	-	C	C	A	C	-	-	A	A	A	A	C	A	A	A	C	A	C	A	A	A	A	C	C	A	M	C	A	A	A
SNP154	Glyma.01G213600	Glyma01g42280.1	1	53576170	C	CDS	Synonymous	P<->P	T	C	C	C	T	C	C	T	T	C	T	C	C	C	T	T	C	C	C	C	T	C	T	C	T	C	T	C	C	C	C	C	C	C	C	C	C	C	C	Y	T
SNP155	Glyma.01G213600	Glyma01g42280.1	1	53576512	T	CDS	nonSynonymous	V<->F	G	G	G	G	G	G	G	G	G	G	G	G	G	G	G	G	G	G	G	G	G	G	G	G	G	G	G	G	G	G	G	G	T	G	G	G	K	-	T	G	G
SNP156	Glyma.01G213600	Glyma01g42280.1	1	53576693	T	CDS	nonSynonymous	S<->F	C	C	-	T	C	T	C	C	C	C	C	C	C	C	C	C	C	C	T	Y	C	T	C	T	C	T	C	T	C	C	C	T	C	C	C	C	Y	T	T	C	C
SNP157	Glyma.01G213600	Glyma01g42280.1	1	53577435	G	CDS	Synonymous	R<->R	A	A	-	G	A	G	A	A	A	A	A	A	A	A	A	A	A	A	G	A	A	G	A	G	A	G	A	G	A	A	A	G	G	G	A	A	G	G	G	A	A
SNP158	Glyma.01G218800	Glyma01g42770.1	1	53952950	T	mRNA			C	T	C	C	C	T	C	C	C	C	C	T	C	-	C	C	C	T	-	C	C	C	C	C	C	C	C	C	T	C	T	C	C	C	T	C	C	C	C	C	C
SNP159	Glyma.01G218800	Glyma01g42770.1	1	53953065	G	mRNA			A	A	A	A	A	A	A	A	A	A	A	A	A	A	A	A	A	A	A	A	A	A	A	A	A	A	A	A	A	A	A	A	A	G	A	A	R	A	A	A	A
SNP160	Glyma.01G218800	Glyma01g42770.1	1	53953536	A	intron			G	A	R	G	G	A	G	G	G	G	G	A	A	G	G	G	G	A	G	G	G	G	G	G	G	G	G	G	A	G	A	G	G	G	A	G	G	G	-	G	G
SNP161	Glyma.01G218800	Glyma01g42770.1	1	53953570	A	intron			G	A	G	G	G	A	G	G	G	G	G	A	A	G	G	G	G	A	G	G	G	-	G	G	G	G	G	G	A	G	A	G	G	-	A	G	G	G	-	G	G
SNP162	Glyma.01G218800	Glyma01g42770.1	1	53953873	G	intron			T	G	T	T	T	-	T	T	T	T	T	G	G	T	T	T	T	G	T	T	T	T	T	T	T	T	T	T	G	T	G	T	T	K	G	T	T	T	T	T	T
SNP163	Glyma.01G218800	Glyma01g42770.1	1	53954113	T	intron			C	-	C	C	C	-	C	C	C	C	C	T	T	C	C	C	C	T	C	C	C	C	C	C	C	C	C	C	T	C	C	C	C	C	T	C	C	C	C	C	C
SNP164	Glyma.01G218800	Glyma01g42770.1	1	53954418	T	CDS	nonSynonymous	R<->S	A	-	-	A	A	T	A	A	-	A	A	T	T	A	A	A	A	T	A	A	A	A	A	A	A	A	A	A	T	A	T	A	-	A	T	A	A	A	W	A	A
SNP165	Glyma.01G218800	Glyma01g42770.1	1	53955585	C	intron			G	C	G	G	G	C	G	G	G	G	G	C	C	G	G	G	-	C	G	G	G	G	G	G	G	G	G	G	C	G	C	G	G	C	C	G	S	G	S	G	G
SNP166	Glyma.01G218800	Glyma01g42770.1	1	53957263	T	CDS	nonSynonymous	S<->L	C	C	T	-	-	C	T	C	C	T	C	C	C	T	T	C	T	C	T	-	C	T	C	T	C	T	C	T	C	T	C	T	C	-	C	C	C	C	C	C	C
SNP167	Glyma.01G218800	Glyma01g42770.1	1	53957289	A	CDS	nonSynonymous	F<->I	T	A	T	-	T	A	T	T	T	T	T	A	A	T	T	T	T	A	T	T	T	T	T	T	T	T	T	T	A	T	A	T	T	W	A	T	W	T	T	T	T
SNP168	Glyma.01G218800	Glyma01g42770.1	1	53957373	G	CDS	nonSynonymous	R<->G	C	G	C	C	C	G	C	C	C	C	C	G	G	C	C	C	C	G	C	C	C	C	C	C	C	C	C	C	G	C	G	C	C	C	G	S	C	C	G	C	C
SNP169	Glyma.01G218800	Glyma01g42770.1	1	53957750	T	3'-UTR			G	T	G	G	G	T	G	G	G	G	G	T	T	G	G	G	-	T	G	G	G	G	G	G	G	G	G	G	T	G	T	G	G	K	T	G	K	G	-	G	G
SNP170	Glyma.01G224000	Glyma01g43340.1	1	54361228	A	CDS	Synonymous	E<->E	G	-	A	-	-	A	A	G	G	A	G	A	A	A	A	G	A	A	R	A	G	A	G	A	G	A	G	A	A	A	A	G	R	G	A	A	G	G	R	G	G
SNP171	Glyma.01G224000	Glyma01g43340.1	1	54361257	G	CDS	nonSynonymous	D<->G	A	-	G	-	G	G	G	A	A	G	A	G	G	G	G	A	G	G	G	G	A	G	A	G	A	G	A	G	G	G	G	A	A	R	G	A	A	A	A	A	A
SNP172	Glyma.01G224000	Glyma01g43340.1	1	54361345	C	CDS	Synonymous	N<->N	T	T	-	T	T	T	T	T	T	T	T	T	T	T	T	T	T	T	T	-	T	T	T	T	T	T	T	T	T	T	T	T	T	T	T	C	Y	C	T	T	T
SNP173	Glyma.01G224000	Glyma01g43340.1	1	54361954	A	intron			G	A	A	A	A	A	A	G	G	A	G	A	A	A	A	G	A	A	A	A	G	A	G	A	G	A	G	A	A	A	A	G	G	G	A	-	G	G	G	G	G
SNP174	Glyma.01G224000	Glyma01g43340.1	1	54362158	A	CDS	Synonymous	E<->E	G	G	G	G	G	G	G	G	G	G	G	G	G	G	G	G	G	G	G	-	G	G	A	G	G	G	G	G	A	G	G	G	C	G	G	-	S	G	-	G	G
SNP175	Glyma.01G224000	Glyma01g43340.1	1	54362606	G/C	intron			G	G	S	-	G	-	G	G	G	-	-	-	-	S	G	G	-	-	-	-	-	G	G	G	G	-	G	-	G	G	-	G	-	G	C	S	G	-	G	G	G
SNP176	Glyma.01G224000	Glyma01g43340.1	1	54362607	A	intron			T	T	W	-	T	-	T	T	T	A	A	A	A	W	T	T	-	-	-	-	-	T	T	T	T	A	T	A	T	T	A	T	-	T	-	W	T	-	T	T	T
SNP177	Glyma.01G224000	Glyma01g43340.1	1	54362757	A	intron			G	G	G	-	G	G	A	-	G	G	G	G	G	G	-	G	A	G	G	G	G	-	G	G	G	G	G	G	G	A	G	G	G	G	G	-	G	G	G	G	G
SNP178	Glyma.01G224000	Glyma01g43340.1	1	54362986	A	CDS	nonSynonymous	T<->N	C	A	A	-	A	A	A	C	C	A	C	A	A	A	A	C	-	A	A	A	M	-	C	A	C	A	C	A	A	A	A	C	A	A	A	M	A	A	A	C	C
SNP179	Glyma.01G224000	Glyma01g43340.1	1	54363482	A	CDS	Synonymous	L<->L	T	-	A	A	A	A	A	T	T	A	T	A	A	A	A	T	A	A	A	A	T	A	T	A	T	A	T	A	A	A	A	T	T	T	A	T	T	T	T	T	T
SNP180	Glyma.02G019800	Glyma02g02380.1	2	1789087	T	CDS	Synonymous	P<->P	C	C	C	C	C	C	C	T	-	C	C	C	C	C	C	C	C	C	C	-	C	C	C	C	C	C	C	C	C	C	C	C	-	T	C	C	Y	C	T	C	T
SNP181	Glyma.02G019800	Glyma02g02380.1	2	1790199	A/T	intron			T	T	T	T	T	T	T	W	T	-	T	T	T	T	T	T	T	T	T	T	-	T	T	T	T	T	T	T	T	T	T	T	T	W	T	T	T	T	W	T	-
SNP182	Glyma.02G019800	Glyma02g02380.1	2	1790431	G	intron			A	A	-	A	-	A	A	G	A	A	A	A	A	-	A	A	A	A	A	A	A	A	A	A	A	A	A	A	A	A	A	A	A	G	A	A	A	A	A	A	A
SNP183	Glyma.02G019800	Glyma02g02380.1	2	1790708	A	CDS	nonSynonymous	V<->M	G	G	G	G	G	G	G	-	G	G	G	-	G	G	G	G	G	G	G	G	-	G	G	A	G	G	G	G	G	A	G	A	G	R	G	G	-	-	A	R	A
SNP184	Glyma.02G019800	Glyma02g02380.1	2	1790932	A	intron			T	T	T	T	T	T	T	A	T	T	T	T	T	T	T	T	T	T	T	T	T	T	T	T	T	T	T	T	T	T	T	T	T	A	T	T	W	T	A	W	A
SNP185	Glyma.02G019800	Glyma02g02380.1	2	1791556	A	intron			G	G	G	G	G	-	G	K	G	G	G	G	A	G	G	G	G	G	G	G	G	G	G	G	G	G	G	G	G	G	G	G	G	T	G	G	G	G	G	G	G
SNP186	Glyma.02G019800	Glyma02g02380.1	2	1791562	A	intron			G	G	G	G	G	-	G	R	G	G	G	G	A	G	G	G	G	G	G	G	G	G	G	G	G	G	G	G	G	G	G	G	G	A	G	G	A	G	A	G	A
SNP187	Glyma.02G019800	Glyma02g02380.1	2	1791936	T	intron			G	G	G	G	G	G	G	G	G	G	G	G	G	G	G	G	G	G	G	G	-	G	G	G	G	G	G	G	G	G	G	G	G	T	G	-	K	G	T	G	T
SNP188	Glyma.02G019800	Glyma02g02380.1	2	1792003	G	CDS	Synonymous	S<->S	A	A	A	A	A	A	A	R	A	A	A	A	A	-	A	A	A	A	A	A	A	A	A	A	A	A	A	A	A	A	A	A	A	G	A	A	R	A	G	A	G
SNP189	Glyma.02G019800	Glyma02g02380.1	2	1792032	A	CDS	nonSynonymous	L<->Q	T	T	T	T	T	-	W	-	T	W	T	T	T	T	T	T	T	T	T	T	T	T	T	T	T	T	T	T	T	T	-	T	T	T	T	T	A	T	W	T	A
SNP190	Glyma.02G019800	Glyma02g02380.1	2	1792153	A	CDS	nonSynonymous	S<->R	T	T	T	T	T	T	T	A	-	T	W	-	T	T	T	T	T	T	T	A	T	T	T	T	W	T	T	T	T	T	T	T	T	A	T	-	T	-	A	-	A
SNP191	Glyma.02G036500	Glyma02g04150.1	2	3334435	C	mRNA			A	A	A	A	M	C	A	C	-	A	A	A	A	A	A	A	M	A	A	A	A	A	A	A	A	C	A	A	A	A	A	A	A	A	A	A	A	A	A	C	C
SNP192	Glyma.02G036500	Glyma02g04150.1	2	3334755	A	intron			G	-	G	-	G	-	-	-	-	G	A	G	A	R	R	-	G	G	G	-	G	G	G	G	G	A	G	G	R	R	G	G	-	-	-	G	R	G	-	G	A
SNP193	Glyma.02G036500	Glyma02g04150.1	2	3334756	A/T	intron			A	-	A	-	A	-	-	-	-	A	A	A	A	W	W	-	A	A	A	-	A	A	A	A	A	A	A	A	A	W	A	A	T	-	-	T	W	W	-	-	A
SNP194	Glyma.02G036500	Glyma02g04150.1	2	3334804	A/C	intron			A	A	A	A	A	A	A	A	A	A	A	A	A	A	A	A	A	A	A	-	A	A	A	A	A	A	A	A	A	A	A	A	A	A	A	M	M	A	C	A	A
SNP195	Glyma.02G036500	Glyma02g04150.1	2	3335635	T	intron			C	Y	Y	T	T	T	T	T	T	-	T	C	T	T	T	T	T	C	-	T	-	C	T	C	C	T	C	C	T	T	T	C	T	-	T	T	Y	T	T	T	T
SNP196	Glyma.02G036500	Glyma02g04150.1	2	3336046	A	intron			C	C	C	C	C	A	C	A	A	C	C	C	C	C	C	C	M	C	C	C	C	C	C	C	C	A	C	C	C	C	C	C	C	C	C	C	C	C	C	A	A
SNP197	Glyma.02G036500	Glyma02g04150.1	2	3336279	A	intron			T	A	T	A	T	T	A	T	T	T	A	T	A	A	A	A	T	T	A	A	T	T	A	T	T	T	A	T	A	A	A	T	A	W	A	T	T	T	T	T	A
SNP198	Glyma.02G036500	Glyma02g04150.1	2	3336974	A	intron			T	A	T	-	T	T	A	T	T	T	A	T	A	A	A	A	W	T	W	A	T	T	A	T	T	T	A	T	A	A	A	T	A	T	A	T	A	T	A	T	T
SNP199	Glyma.02G036500	Glyma02g04150.1	2	3337197	A	intron			G	G	G	G	G	G	G	G	G	G	-	G	G	G	G	G	G	G	G	G	G	G	G	G	A	G	G	G	G	G	G	-	G	S	G	G	S	G	C	G	G
SNP200	Glyma.02G036500	Glyma02g04150.1	2	3337576	A	CDS	Synonymous	L<->L	T	A	T	A	A	A	A	A	A	T	A	T	A	A	A	A	A	T	T	A	T	T	A	T	T	A	A	T	A	A	A	T	A	T	A	A	W	A	A	A	A
SNP201	Glyma.02G036500	Glyma02g04150.1	2	3337602	T	CDS	nonSynonymous	Y<->F	A	W	A	-	A	A	T	A	A	A	T	A	-	T	T	T	A	A	A	T	A	A	A	A	A	A	T	A	T	T	T	A	T	A	T	-	A	A	A	A	A
SNP202	Glyma.02G036500	Glyma02g04150.1	2	3338182	C	CDS	Synonymous	G<->G	T	T	T	T	T	-	T	C	C	T	T	T	T	T	Y	T	C	T	T	T	T	T	T	T	T	C	T	T	T	T	T	T	T	T	T	T	T	-	-	C	C
SNP203	Glyma.02G050300	Glyma02g05640.1	2	4514107	A	CDS	nonSynonymous	L<->F	T	T	T	A	-	T	A	W	A	T	T	T	T	T	T	T	A	T	T	T	W	T	T	T	T	A	T	T	T	T	T	T	T	T	T	-	T	T	-	A	A
SNP204	Glyma.02G050300	Glyma02g05640.1	2	4515004	C	CDS	Synonymous	G<->G	T	T	Y	T	T	-	T	T	T	C	C	C	C	-	C	C	T	C	C	C	C	C	C	T	T	T	C	C	C	C	C	C	C	C	C	T	T	C	Y	T	T
SNP205	Glyma.02G050300	Glyma02g05640.1	2	4515284	G	CDS	nonSynonymous	L<->P	A	A	G	G	G	G	G	G	G	G	G	G	G	G	G	G	G	G	G	G	G	G	G	A	A	G	G	G	G	G	G	G	G	G	G	G	A	G	A	R	G
SNP206	Glyma.02G050300	Glyma02g05640.1	2	4515324	A	CDS	nonSynonymous	L<->F	G	G	G	-	A	G	A	A	A	G	G	G	G	G	R	G	-	G	G	G	A	G	G	G	G	A	G	G	G	G	G	G	G	G	G	A	G	A	-	A	A
SNP207	Glyma.02G050300	Glyma02g05640.1	2	4515710	T	CDS	nonSynonymous	R<->K	C	C	C	T	T	C	T	T	T	C	C	C	C	C	C	C	T	C	C	-	C	C	C	C	C	T	C	C	C	C	C	C	C	-	C	T	C	C	C	T	T
SNP208	Glyma.02G050300	Glyma02g05640.1	2	4515728	G	CDS	nonSynonymous	M<->T	A	A	A	A	-	G	A	A	A	A	A	A	A	A	-	A	A	A	A	-	A	G	A	A	A	A	A	A	A	A	A	A	A	-	A	A	A	-	-	A	A
SNP209	Glyma.02G050300	Glyma02g05640.1	2	4516240	T	CDS	Synonymous	P<->P	C	C	C	C	C	G	C	C	C	C	C	C	C	C	C	C	C	C	C	C	-	G	T	C	C	C	C	C	C	C	C	C	C	C	C	C	C	C	C	C	C
SNP210	Glyma.02G050300	Glyma02g05640.1	2	4516271	A	CDS	nonSynonymous	S<->L	G	G	G	G	G	C	G	G	G	G	G	G	G	-	G	G	G	G	G	G	G	C	G	G	G	G	G	G	G	G	G	G	G	G	G	G	G	G	G	G	G
SNP211	Glyma.02G050300	Glyma02g05640.1	2	4516373	C	CDS	nonSynonymous	Q<->R	T	-	C	-	-	-	C	C	-	C	C	C	C	-	C	C	C	C	C	C	C	-	C	T	T	C	C	C	C	C	C	C	C	C	C	C	T	C	T	-	C
SNP212	Glyma.02G050300	Glyma02g05640.1	2	4516457	C	CDS	nonSynonymous	L<->R	A	A	M	C	C	C	C	C	C	C	C	C	C	C	C	C	C	C	C	C	C	C	-	A	A	C	C	C	C	C	C	C	C	C	C	C	A	C	C	C	C
SNP213	Glyma.02G076100	Glyma02g08360.1	2	6569283	C	intron			T	C	C	C	C	Y	C	C	C	C	T	T	T	T	T	T	T	T	T	T	T	T	T	T	T	C	C	C	C	T	T	T	T	C	C	C	C	C	C	Y	C
SNP214	Glyma.02G076100	Glyma02g08360.1	2	6569364	C	intron			T	C	T	T	-	T	T	Y	T	T	T	T	T	T	T	T	T	T	T	T	T	T	T	T	T	C	T	C	T	T	C	T	T	T	T	-	T	T	T	T	T
SNP215	Glyma.02G076100	Glyma02g08360.1	2	6569610	A	intron			C	C	C	C	M	C	A	C	A	C	C	C	A	C	C	C	C	C	C	C	M	C	C	C	C	C	C	C	C	C	C	-	C	C	C	C	A	C	A	C	A
SNP216	Glyma.02G076100	Glyma02g08360.1	2	6571394	T	intron			C	C	C	C	C	C	C	C	C	C	C	C	C	C	C	C	C	C	C	C	C	C	C	C	C	C	C	C	C	C	C	C	C	C	C	-	Y	T	C	C	C
SNP217	Glyma.02G076100	Glyma02g08360.1	2	6572094	T	intron			A	A	A	A	A	A	A	A	A	A	A	A	A	A	A	A	A	A	A	A	A	A	A	A	A	A	A	A	A	A	A	A	A	A	A	T	A	A	W	W	A
SNP218	Glyma.02G076100	Glyma02g08360.1	2	6573105	T	intron			A	A	A	A	T	W	T	-	T	A	A	A	A	A	A	A	A	A	A	A	T	A	A	A	A	A	A	A	A	A	A	A	A	A	A	A	W	A	T	A	T
SNP219	Glyma.02G076100	Glyma02g08360.1	2	6573420	A	intron			G	-	A	A	G	G	G	G	G	A	G	G	G	-	G	G	G	G	G	G	G	-	G	G	G	G	A	A	A	G	A	G	G	R	A	G	R	A	G	G	G
SNP220	Glyma.02G076100	Glyma02g08360.1	2	6573466	T	intron			C	T	-	C	T	C	T	T	T	C	C	C	C	C	C	C	C	C	C	C	C	-	C	C	C	-	C	C	C	C	C	C	C	T	C	T	T	T	T	T	T
SNP221	Glyma.02G076100	Glyma02g08360.1	2	6573519	C	intron			A	C	-	A	A	A	A	C	A	A	A	A	A	A	A	A	A	A	A	A	A	A	A	A	A	C	A	A	A	A	A	A	A	M	A	-	A	A	A	A	A
SNP222	Glyma.02G076100	Glyma02g08360.1	2	6574093	C	intron			G	G	C	C	G	G	G	G	G	C	A	G	G	G	G	G	G	G	G	G	G	G	G	G	G	G	C	C	C	G	A	A	G	-	C	G	S	C	S	G	G
SNP223	Glyma.02G097400	Glyma02g10770.1	2	8656903	A	CDS	Synonymous	L<->L	G	G	G	G	-	G	G	R	G	G	G	G	G	G	G	G	-	G	G	G	-	G	G	G	G	G	G	G	G	G	G	G	G	G	G	G	R	G	A	G	G
SNP224	Glyma.02G097400	Glyma02g10770.1	2	8657221	T	CDS	nonSynonymous	V<->I	C	C	-	C	C	C	C	Y	C	C	C	C	C	C	C	C	C	C	C	C	C	C	C	C	C	C	C	C	C	C	C	C	C	C	C	C	Y	C	T	C	C
SNP225	Glyma.02G097400	Glyma02g10770.1	2	8658241	A	CDS	Synonymous	P<->P	T	T	-	T	-	T	T	T	T	T	T	T	T	T	T	A	T	T	T	T	T	T	T	T	T	T	T	T	T	T	T	T	T	T	T	T	T	T	T	T	T
SNP226	Glyma.02G097400	Glyma02g10770.1	2	8658242	A	CDS	nonSynonymous	P<->L	G	G	-	G	-	G	G	G	G	G	G	G	G	G	G	T	G	G	G	G	G	G	G	G	G	G	G	G	G	G	G	G	G	G	G	G	G	G	G	G	G
SNP227	Glyma.02G097400	Glyma02g10770.1	2	8658753	C	CDS	nonSynonymous	I<->V	T	T	T	C	C	C	T	Y	C	T	T	T	T	T	C	C	C	T	T	C	T	C	C	T	T	C	T	C	C	C	C	C	C	C	C	C	C	C	C	C	C
SNP228	Glyma.02G097400	Glyma02g10770.1	2	8658796	A	CDS	Synonymous	S<->S	G	-	G	-	A	A	G	A	A	G	G	G	G	G	A	G	A	G	G	A	R	A	A	G	G	A	G	G	G	A	G	A	A	G	A	G	G	G	G	G	A
SNP229	Glyma.02G097400	Glyma02g10770.1	2	8658967	A	CDS	Synonymous	S<->S	G	G	G	-	G	G	G	G	G	G	G	G	G	G	G	G	G	G	G	G	G	G	G	G	G	G	G	G	G	G	G	G	G	R	G	G	A	G	A	A	G
SNP230	Glyma.02G097400	Glyma02g10770.1	2	8658976	G	CDS	Synonymous	G<->G	C	C	C	-	C	C	C	C	C	C	C	C	C	C	C	C	C	C	C	C	C	-	C	C	C	C	C	C	C	C	C	C	C	C	C	C	G	C	G	C	C
SNP231	Glyma.02G097400	Glyma02g10770.1	2	8659322	A/C	5'-UTR			C	C	C	M	-	-	C	-	C	C	C	C	C	C	C	C	C	C	C	-	C	C	-	C	C	A	C	C	C	M	C	C	C	C	M	C	-	C	C	M	C
SNP232	Glyma.02G097400	Glyma02g10770.1	2	8659335	C	5'-UTR			T	T	T	T	-	-	T	-	T	T	T	T	T	T	T	T	Y	T	T	-	T	Y	C	T	T	-	T	T	T	T	T	T	T	T	T	-	-	C	T	T	C
SNP233	Glyma.02G120800	Glyma02g13320.1	2	11590948	G	CDS	nonSynonymous	D<->G	A	A	G	G	-	A	A	-	A	A	A	G	A	G	R	-	A	R	R	A	A	A	A	A	A	A	G	G	A	A	A	A	A	G	A	A	R	-	A	R	A
SNP234	Glyma.02G127800	Glyma02g14160.1	2	12651644	T	intron			A	A	A	A	A	A	A	A	A	A	A	A	A	A	A	A	A	A	A	A	A	A	A	A	A	A	A	A	A	A	A	A	A	-	A	A	A	T	A	T	A
SNP235	Glyma.02G127800	Glyma02g14160.1	2	12651645	T	intron			A	A	A	T	T	W	A	T	A	A	A	A	A	T	A	A	A	A	A	A	A	A	A	A	A	T	T	A	A	A	A	A	T	-	A	W	T	T	T	T	-
SNP236	Glyma.02G127800	Glyma02g14160.1	2	12652469	A	intron			G	G	G	A	A	A	G	A	G	G	G	G	G	A	G	G	G	G	G	G	G	G	G	G	G	A	G	G	G	G	G	G	G	G	G	-	G	G	G	G	A
SNP237	Glyma.02G127800	Glyma02g14160.1	2	12652578	T	intron			C	C	C	T	T	Y	C	T	C	C	C	C	C	T	C	C	C	C	C	C	Y	C	C	C	C	-	C	C	C	C	C	C	T	C	C	C	T	C	T	C	T
SNP238	Glyma.02G127800	Glyma02g14160.1	2	12653248	T	CDS	nonSynonymous	R<->K	C	C	C	T	T	Y	C	T	C	C	C	C	C	T	C	C	C	C	C	C	C	C	C	C	C	T	C	C	C	C	C	C	T	C	C	C	C	C	T	C	T
SNP239	Glyma.02G127800	Glyma02g14160.1	2	12653437	G	intron			A	A	A	G	G	R	A	G	A	A	A	A	A	G	A	A	A	A	A	A	A	A	A	A	A	G	G	A	A	A	A	A	G	G	A	G	G	G	G	G	G
SNP240	Glyma.02G175500	Glyma02g29610.1	2	31460620	A	CDS	nonSynonymous	H<->N	C	C	C	-	C	C	C	C	C	C	C	C	C	C	C	C	C	C	C	C	C	C	C	C	C	C	C	C	C	C	C	C	C	M	A	-	A	A	-	C	C
SNP241	Glyma.02G175500	Glyma02g29610.1	2	31461548	C	CDS	nonSynonymous	Q<->P	A	A	A	A	A	A	A	A	A	A	A	A	A	A	A	A	A	A	A	-	A	A	A	A	A	A	A	A	A	A	A	A	A	C	C	C	C	C	C	A	A
SNP242	Glyma.02G175500	Glyma02g29610.1	2	31461759	A	CDS	nonSynonymous	V<->E	T	T	-	T	-	T	K	T	-	-	T	C	T	-	K	T	T	T	T	T	T	T	T	-	T	T	A	A	C	T	T	T	T	K	T	-	T	T	-	T	-
SNP243	Glyma.02G175500	Glyma02g29610.1	2	31462222	A	intron			T	-	T	T	T	T	T	T	T	-	T	T	T	T	T	T	T	T	T	T	T	T	A	T	T	T	T	T	T	T	T	T	T	W	T	T	W	A	W	T	-
SNP244	Glyma.02G175500	Glyma02g29610.1	2	31462896	A	intron			G	G	G	G	-	G	G	G	G	G	G	G	G	G	G	G	G	G	G	G	G	G	G	G	G	G	G	G	G	G	G	G	G	-	A	A	A	A	A	G	G
SNP245	Glyma.02G175500	Glyma02g29610.1	2	31463136	C	intron			T	T	T	T	T	T	Y	-	T	T	T	T	T	T	T	T	T	T	T	T	T	T	T	T	T	T	T	T	T	T	T	T	T	-	C	T	T	C	T	T	T
SNP246	Glyma.02G175500	Glyma02g29610.1	2	31463455	C	intron			T	T	T	T	T	T	T	T	T	T	T	T	T	T	T	T	T	T	T	T	-	T	T	T	T	T	T	T	T	T	T	T	T	Y	C	T	Y	C	Y	T	T
SNP247	Glyma.02G177000	Glyma02g30370.1	2	32403153	A	intron			G	G	G	G	G	G	G	G	G	G	A	G	G	G	G	G	G	G	G	G	G	G	G	G	G	G	G	G	G	G	G	G	G	R	G	R	-	A	R	G	G
SNP248	Glyma.02G177000	Glyma02g30370.1	2	32403523	A	CDS	nonSynonymous	S<->L	G	G	G	G	-	G	G	G	G	G	G	G	G	G	G	G	G	G	G	G	G	G	G	G	G	G	G	G	G	G	G	G	G	A	A	A	A	A	A	G	G
SNP249	Glyma.02G177000	Glyma02g30370.1	2	32403883	G	intron			A	A	A	A	A	-	A	A	A	A	A	A	A	A	A	A	A	A	A	A	-	A	A	A	A	A	A	A	A	A	A	A	A	G	G	G	G	G	-	A	A
SNP250	Glyma.02G177000	Glyma02g30370.1	2	32404070	G/C	intron			C	C	C	C	C	C	C	C	C	C	C	C	C	C	C	C	C	C	C	C	C	C	C	C	C	C	C	C	C	C	C	C	C	S	G	C	C	C	-	C	C
SNP251	Glyma.02G177000	Glyma02g30370.1	2	32404071	G/C	intron			C	C	C	C	C	C	C	C	C	C	C	C	C	C	C	C	C	C	C	C	C	C	C	C	C	C	C	C	C	C	C	C	C	S	G	C	C	C	-	C	C
SNP252	Glyma.02G177000	Glyma02g30370.1	2	32404130	T	intron			C	C	C	C	C	C	C	C	C	C	C	C	C	C	C	C	C	C	C	C	-	C	C	C	C	C	C	C	C	C	C	C	C	T	C	C	-	T	-	C	C
SNP253	Glyma.02G177000	Glyma02g30370.1	2	32404136	T	intron			C	C	C	C	C	C	C	C	C	C	C	C	C	C	C	C	C	C	C	C	C	C	C	C	C	C	C	C	C	C	C	C	C	T	C	C	-	T	-	C	C
SNP254	Glyma.02G177000	Glyma02g30370.1	2	32404612	A	intron			G	G	G	G	G	G	G	G	G	G	G	G	A	G	G	G	G	G	G	G	G	G	G	G	G	G	A	G	A	G	G	G	G	A	G	R	R	A	R	G	G
SNP255	Glyma.02G177000	Glyma02g30370.1	2	32404675	A/T	intron			A	A	A	A	A	A	A	A	A	A	A	A	A	A	A	A	A	A	A	A	A	A	A	A	A	A	A	A	A	A	A	A	A	W	A	W	W	T	W	A	A
SNP256	Glyma.02G177000	Glyma02g30370.1	2	32404810	G	intron			A	A	A	A	A	A	A	A	A	A	A	A	A	A	A	A	-	A	A	A	-	-	A	A	A	A	A	A	A	A	A	A	A	G	A	A	-	G	R	A	A
SNP257	Glyma.02G177000	Glyma02g30370.1	2	32404898	C	intron			T	T	C	T	T	C	C	T	T	C	T	T	T	T	T	T	T	T	T	T	C	-	T	T	T	-	C	C	T	T	T	C	T	C	C	C	C	C	C	T	C
SNP258	Glyma.02G177000	Glyma02g30370.1	2	32404971	G	intron			A	A	A	A	A	A	A	A	A	A	A	A	A	A	A	A	A	A	A	A	A	A	A	A	A	A	A	A	A	A	A	A	A	G	G	G	G	G	G	A	A
SNP259	Glyma.02G177000	Glyma02g30370.1	2	32405366	T	intron			C	C	C	C	C	C	C	C	C	C	C	C	C	C	C	C	C	C	C	C	C	C	C	C	C	-	C	C	C	C	C	C	C	Y	C	Y	T	T	C	C	-
SNP260	Glyma.02G177000	Glyma02g30370.1	2	32405472	G	intron			A	A	A	A	-	-	A	A	A	A	A	A	A	A	A	A	A	A	A	A	A	A	A	A	A	A	A	A	A	A	A	A	A	G	G	G	G	G	G	A	A
SNP261	Glyma.02G177000	Glyma02g30370.1	2	32405539	G	intron			A	A	-	A	A	A	A	A	A	A	A	A	A	A	A	A	A	A	A	A	A	A	A	A	A	A	A	A	A	A	A	A	A	-	G	G	-	G	G	A	A
SNP262	Glyma.02G177000	Glyma02g30370.1	2	32406321	A	intron			G	G	A	G	G	R	A	G	G	A	G	G	G	G	G	G	G	G	G	G	A	G	G	G	G	A	A	A	G	G	G	A	G	G	G	G	G	G	G	G	G
SNP263	Glyma.02G177000	Glyma02g30370.1	2	32406771	A	intron			G	G	G	G	G	-	G	G	G	G	G	G	G	-	G	G	G	G	G	G	G	G	G	G	G	G	G	G	G	G	G	G	G	R	G	G	R	R	G	G	G
SNP264	Glyma.02G177000	Glyma02g30370.1	2	32407068	C/T	intron			C	Y	C	C	C	-	C	C	C	C	C	C	C	C	C	C	C	C	C	-	C	C	C	C	C	C	C	C	C	C	C	C	C	C	C	Y	C	C	C	C	C
SNP265	Glyma.02G177000	Glyma02g30370.1	2	32407087	G	intron			A	A	A	R	A	-	A	A	A	A	A	A	A	R	A	R	A	R	A	A	A	R	A	A	A	A	A	R	A	A	A	A	A	G	G	R	G	G	G	R	A
SNP266	Glyma.02G177000	Glyma02g30370.1	2	32407534	A	CDS	Synonymous	R<->R	G	G	G	G	G	-	G	G	G	G	G	G	G	-	-	G	G	G	-	-	G	G	A	G	G	G	G	A	G	G	G	G	G	T	G	G	K	T	-	G	G
SNP267	Glyma.02G177000	Glyma02g30370.1	2	32407838	A	CDS	Synonymous	L<->L	G	G	G	G	G	G	G	G	G	G	A	G	G	G	G	G	G	G	G	G	G	G	G	G	G	G	G	G	G	G	G	G	G	G	G	G	A	A	R	G	G
SNP268	Glyma.02G177000	Glyma02g30370.1	2	32408190	C	CDS	Synonymous	L<->L	T	C	T	C	C	Y	T	C	C	T	T	C	C	T	T	T	-	C	C	C	T	T	C	T	T	T	T	T	C	T	C	T	C	T	T	T	T	-	T	C	C
SNP269	Glyma.02G177000	Glyma02g30370.1	2	32408981	G	intron			C	S	C	C	C	C	C	C	C	C	C	C	C	C	C	C	-	C	C	C	C	C	C	C	C	C	C	C	C	C	C	C	C	G	G	G	G	G	G	S	C
SNP270	Glyma.02G177000	Glyma02g30370.1	2	32409685	G	intron			A	-	A	A	A	A	A	A	A	A	A	A	A	A	A	A	A	A	A	A	A	A	A	A	A	A	A	A	A	A	A	A	A	G	A	R	G	G	R	A	A
SNP271	Glyma.02G197000	Glyma02g35550.1	2	40532016	A	CDS	Synonymous	Q<->Q	G	G	G	-	G	G	G	G	G	G	G	G	G	G	G	G	G	G	G	-	-	G	-	G	G	G	G	G	G	G	G	G	G	R	G	-	A	-	R	G	G
SNP272	Glyma.02G197000	Glyma02g35550.1	2	40532024	T	CDS	nonSynonymous	E<->V	A	A	A	-	A	A	A	A	A	A	A	A	A	-	A	A	A	A	A	-	-	A	A	A	A	A	A	A	A	A	A	A	A	W	A	-	T	A	W	A	A
SNP273	Glyma.02G197000	Glyma02g35550.1	2	40532289	T	CDS	Synonymous	N<->N	C	C	C	C	C	C	C	C	C	C	C	C	C	-	C	C	-	C	C	C	C	C	C	C	C	C	C	C	C	C	C	C	C	C	C	Y	T	C	Y	C	C
SNP274	Glyma.02G197000	Glyma02g35550.1	2	40533334	T	CDS	nonSynonymous	R<->W	C	C	C	C	-	C	C	C	C	C	C	C	C	C	C	C	C	C	C	C	C	C	C	C	C	C	C	C	C	C	C	C	C	C	C	Y	C	C	Y	T	C
SNP275	Glyma.02G197000	Glyma02g35550.1	2	40533426	G	CDS	nonSynonymous	S<->R	T	T	T	T	G	-	T	T	T	T	T	T	T	T	T	T	T	T	T	-	T	T	T	T	T	C	T	T	T	T	T	T	T	T	T	T	T	T	T	G	T
SNP276	Glyma.02G197000	Glyma02g35550.1	2	40533658	C	CDS	nonSynonymous	V<->L	G	G	G	G	C	G	G	S	G	G	G	G	G	G	G	G	G	G	G	-	G	G	G	G	G	A	G	G	G	G	G	G	G	G	G	S	G	G	G	C	G
SNP277	Glyma.02G197000	Glyma02g35550.1	2	40533819	G	intron			A	A	A	A	G	A	A	R	A	A	A	A	A	A	A	A	A	A	A	A	A	A	A	A	A	A	A	A	A	A	A	A	A	R	A	G	A	A	A	G	A
SNP278	Glyma.02G197000	Glyma02g35550.1	2	40533858	C	intron			T	T	T	T	C	T	T	Y	T	C	T	C	T	T	T	T	T	T	-	T	T	T	T	T	T	T	C	T	C	T	T	T	T	T	T	Y	-	T	T	C	-
SNP279	Glyma.02G197000	Glyma02g35550.1	2	40533901	T	intron			A	A	-	A	T	A	A	A	A	A	A	A	A	A	A	A	A	A	A	A	A	A	A	A	A	A	A	A	A	A	A	A	A	T	A	A	A	A	-	T	A
SNP280	Glyma.02G197000	Glyma02g35550.1	2	40534092	G	intron			C	C	C	C	G	C	C	C	C	T	C	C	C	C	C	C	C	C	C	C	C	C	C	M	C	C	C	C	C	C	T	C	C	G	C	S	C	C	S	G	C
SNP281	Glyma.02G197000	Glyma02g35550.1	2	40534214	T	intron			C	Y	C	C	T	C	C	C	C	C	C	C	C	C	C	C	C	C	C	C	C	C	C	C	C	C	C	C	C	C	C	C	C	Y	C	Y	C	C	C	T	C
SNP282	Glyma.02G197000	Glyma02g35550.1	2	40534416	T	CDS	Synonymous	P<->P	C	Y	C	C	T	C	C	C	C	-	C	C	C	C	C	C	-	C	C	C	C	C	C	C	C	C	C	C	C	C	C	C	C	T	C	C	C	C	Y	T	C
SNP283	Glyma.02G197000	Glyma02g35550.1	2	40534447	T	CDS	nonSynonymous	R<->W	C	Y	C	C	T	C	C	C	C	C	C	C	C	C	C	C	C	C	C	-	C	C	C	C	C	C	C	C	C	C	C	C	C	T	C	T	C	C	-	T	C
SNP284	Glyma.02G197000	Glyma02g35550.1	2	40534580	G	CDS	nonSynonymous	E<->G	A	A	A	A	G	A	A	R	A	A	A	A	A	A	A	A	A	A	A	-	A	A	A	A	A	A	A	A	A	A	A	A	A	A	A	R	A	A	A	G	A
SNP285	Glyma.02G197000	Glyma02g35550.1	2	40535058	T	3'-UTR			C	C	C	C	T	C	C	Y	C	C	C	C	C	C	C	C	C	C	C	C	C	C	C	C	C	C	C	C	C	C	C	C	C	T	C	C	C	C	C	T	C
SNP286	Glyma.02G203600	Glyma02g36490.1	2	41974924	A	CDS	nonSynonymous	E<->K	G	G	G	G	G	G	G	G	G	G	G	G	G	-	G	G	G	G	G	G	G	G	G	G	G	G	G	G	G	G	G	G	G	G	A	G	R	G	G	G	G
SNP287	Glyma.02G203600	Glyma02g36490.1	2	41975420	A/G	intron			A	A	A	-	A	A	A	A	A	A	A	A	A	A	A	A	A	A	A	A	A	A	A	A	A	A	A	A	A	A	A	A	A	A	G	A	R	A	A	A	A
SNP288	Glyma.02G203600	Glyma02g36490.1	2	41975529	G/C	intron			C	C	C	C	C	C	C	C	C	C	C	C	C	C	C	C	C	C	C	-	-	C	C	C	C	C	C	C	C	C	C	C	C	S	G	C	S	C	C	C	C
SNP289	Glyma.02G203600	Glyma02g36490.1	2	41975607	A	CDS	Synonymous	L<->L	G	G	G	G	G	G	G	G	G	G	G	G	G	G	G	G	G	G	G	G	-	G	G	G	G	G	G	G	G	G	G	A	G	A	G	A	-	G	G	G	G
SNP290	Glyma.02G203600	Glyma02g36490.1	2	41975680	T	CDS	nonSynonymous	H<->Y	C	T	C	T	T	C	C	T	T	T	T	C	-	-	T	C	C	C	C	C	C	-	C	C	C	C	C	T	C	C	C	C	C	C	C	T	C	T	T	T	T
SNP291	Glyma.02G203600	Glyma02g36490.1	2	41975815	G	CDS	nonSynonymous	I<->V	A	A	A	A	A	A	A	A	A	A	A	A	A	A	A	A	A	A	A	A	A	A	A	A	A	A	A	A	A	A	A	A	A	-	G	A	G	A	A	A	A
SNP292	Glyma.02G203600	Glyma02g36490.1	2	41975882	G	CDS	nonSynonymous	I<->S	T	T	T	T	T	T	T	T	T	T	T	T	T	T	T	-	T	T	T	T	T	T	T	T	T	T	C	T	T	T	T	T	T	T	G	-	G	T	T	T	T
SNP293	Glyma.02G203600	Glyma02g36490.1	2	41976115	A	CDS	nonSynonymous	A<->T	G	A	G	A	G	G	G	A	A	A	A	G	G	G	A	G	G	G	G	G	-	G	G	G	G	G	G	A	G	G	G	G	G	R	G	G	G	G	-	A	G
SNP294	Glyma.02G203600	Glyma02g36490.1	2	41976243	C	CDS	Synonymous	A<->A	T	T	T	T	T	T	T	T	T	T	T	T	T	T	T	T	T	T	T	T	T	T	T	T	T	T	T	T	T	T	T	T	T	Y	C	T	C	T	T	T	T
SNP295	Glyma.02G203600	Glyma02g36490.1	2	41976874	A	CDS	Synonymous	R<->R	C	C	-	C	C	C	C	C	C	C	C	C	C	-	C	C	C	C	C	-	C	C	C	C	C	C	C	C	C	C	C	C	C	M	A	C	M	C	C	C	C
SNP296	Glyma.02G203600	Glyma02g36490.1	2	41976971	A	CDS	nonSynonymous	R<->K	G	G	G	G	G	G	G	G	G	G	G	G	G	G	G	G	G	G	G	G	G	G	G	G	G	G	G	G	G	G	G	G	G	A	A	G	R	G	G	G	G
SNP297	Glyma.02G203600	Glyma02g36490.1	2	41977113	C	CDS	Synonymous	F<->F	T	T	T	T	T	T	T	T	T	T	T	T	T	T	T	T	-	T	T	T	T	T	T	T	T	T	T	T	T	T	T	T	T	C	C	T	C	-	T	T	T
SNP298	Glyma.02G203600	Glyma02g36490.1	2	41977148	A	CDS	nonSynonymous	M<->K	T	T	T	T	T	T	T	T	T	T	T	T	T	T	T	T	T	T	T	T	T	T	T	T	T	T	T	T	T	T	T	T	T	W	A	T	A	T	T	T	T
SNP299	Glyma.02G203600	Glyma02g36490.1	2	41977180	T	CDS	Nonsense	E<->U	G	G	G	G	G	G	G	G	G	G	G	G	G	G	G	G	G	G	G	G	G	G	G	G	G	G	G	G	G	G	G	G	-	T	T	G	K	G	G	G	G
SNP300	Glyma.02G203600	Glyma02g36490.1	2	41977371	C	CDS	Synonymous	D<->D	T	C	T	C	T	T	T	Y	C	C	C	T	T	T	C	T	T	T	T	T	T	T	T	T	T	T	T	C	T	T	T	T	T	T	T	-	T	T	T	C	T
SNP301	Glyma.02G206300	Glyma02g36780.1	2	42201090	A	intron			T	A	A	A	A	A	T	A	-	A	T	A	A	A	T	T	A	T	T	A	-	T	A	T	T	A	A	A	A	T	A	A	A	A	A	A	A	A	A	A	A
SNP302	Glyma.02G206300	Glyma02g36780.1	2	42201347	C	intron			A	C	A	A	A	C	A	A	A	A	A	A	A	A	A	A	C	A	A	C	A	A	C	A	A	A	A	-	A	A	C	A	C	C	C	A	C	A	A	A	A
SNP303	Glyma.02G206300	Glyma02g36780.1	2	42201383	T	intron			A	-	A	A	A	-	A	A	A	A	A	A	A	A	A	A	-	A	A	T	A	A	A	A	A	A	A	A	A	A	T	A	-	-	-	A	T	A	A	A	A
SNP304	Glyma.02G206300	Glyma02g36780.1	2	42201498	T	intron			G	G	-	T	K	G	G	T	T	T	-	T	C	T	G	G	G	G	G	G	G	-	G	G	G	T	G	G	T	G	G	T	G	K	G	T	G	G	K	T	T
SNP305	Glyma.02G206300	Glyma02g36780.1	2	42201884	T	CDS	nonSynonymous	D<->N	C	C	C	T	T	C	C	C	C	C	C	C	C	C	C	C	C	C	C	C	-	C	C	C	C	C	C	C	C	C	C	C	C	C	C	T	C	-	Y	C	T
SNP306	Glyma.02G206300	Glyma02g36780.1	2	42201917	G	CDS	nonSynonymous	S<->P	A	A	G	G	G	A	A	G	G	G	A	G	A	G	A	A	A	A	A	-	A	A	A	A	A	G	A	A	A	A	A	G	A	R	A	G	A	A	G	G	G
SNP307	Glyma.02G206300	Glyma02g36780.1	2	42202073	T	CDS	nonSynonymous	G<->S	C	C	-	T	-	C	C	T	T	T	C	T	-	T	C	C	C	C	C	C	C	C	C	C	C	-	C	C	T	C	C	-	C	C	C	T	C	C	-	T	T
SNP308	Glyma.02G206300	Glyma02g36780.1	2	42202721	G	CDS	nonSynonymous	G<->R	C	G	C	C	C	G	C	C	C	C	C	C	C	C	C	C	G	C	C	G	C	C	G	C	C	C	G	G	C	C	G	C	G	C	C	-	S	C	C	C	C
SNP309	Glyma.02G206300	Glyma02g36780.1	2	42202809	A	CDS	Synonymous	T<->T	G	A	G	G	G	A	G	G	G	G	G	G	G	G	-	G	A	G	G	A	-	G	A	G	G	G	A	A	G	G	A	G	A	-	G	G	R	G	G	G	G
SNP310	Glyma.02G206300	Glyma02g36780.1	2	42204005	C	CDS	nonSynonymous	I<->V	T	-	T	C	C	C	T	Y	T	T	T	T	T	T	T	T	C	T	T	-	-	T	C	T	T	T	C	C	T	T	C	T	C	T	T	Y	Y	T	Y	T	C
SNP311	Glyma.02G207400	Glyma02g36940.1	2	42313108	A	mRNA			C	C	C	-	C	-	S	-	-	C	C	C	C	C	C	C	C	-	C	S	C	S	-	C	C	C	G	C	C	C	C	-	-	C	C	C	G	-	-	C	C
SNP312	Glyma.02G207400	Glyma02g36940.1	2	42313368	T	intron			A	-	A	-	A	A	A	A	A	A	A	A	A	A	-	A	A	A	A	A	A	A	A	A	A	A	A	A	A	A	A	A	A	T	A	A	A	T	A	A	A
SNP313	Glyma.02G207400	Glyma02g36940.1	2	42314246	T	intron			A	A	A	A	A	A	A	A	A	A	A	A	A	A	A	A	A	A	A	A	A	A	A	A	A	A	A	A	A	A	A	A	A	A	A	A	A	T	T	A	A
SNP314	Glyma.02G207400	Glyma02g36940.1	2	42314315	A	CDS	Synonymous	P<->P	G	A	G	A	A	A	A	R	A	G	A	G	G	G	G	A	G	A	R	A	G	A	A	G	G	A	A	G	G	G	A	A	A	A	A	A	-	G	G	A	A
SNP315	Glyma.02G207400	Glyma02g36940.1	2	42314534	A	CDS	Synonymous	P<->P	C	A	C	A	A	M	A	M	A	C	A	C	A	C	C	A	C	A	C	A	C	A	A	C	C	A	A	C	C	C	A	A	A	A	A	A	A	C	C	A	A
SNP316	Glyma.02G207400	Glyma02g36940.1	2	42314621	C	intron			A	C	A	C	C	-	C	-	C	A	C	A	A	A	A	C	A	C	M	C	M	C	C	A	A	C	C	A	A	A	C	C	C	C	C	C	C	A	M	C	C
SNP317	Glyma.02G207400	Glyma02g36940.1	2	42314631	A	intron			T	-	T	A	A	-	A	-	A	T	A	T	T	T	T	A	T	A	W	A	W	A	A	T	T	A	A	T	T	T	A	A	A	A	A	A	A	T	W	A	A
SNP318	Glyma.02G207400	Glyma02g36940.1	2	42314642	C	intron			T	C	T	C	C	C	C	-	C	T	C	T	T	T	T	C	T	C	Y	C	Y	C	C	T	T	C	C	T	T	T	C	C	C	C	C	C	C	T	T	C	C
SNP319	Glyma.02G207400	Glyma02g36940.1	2	42315130	C	CDS	nonSynonymous	N<->H	A	C	A	A	-	C	C	A	A	A	C	A	A	A	A	C	A	A	M	C	A	C	C	A	A	A	A	A	A	A	C	A	C	C	C	-	C	A	M	A	A
SNP320	Glyma.02G207400	Glyma02g36940.1	2	42315186	T	CDS	Synonymous	I<->I	C	T	C	C	C	T	T	C	C	C	T	C	C	C	C	T	-	C	Y	T	C	T	T	C	C	C	C	C	C	C	T	C	T	T	T	C	T	-	T	C	C
SNP321	Glyma.02G207400	Glyma02g36940.1	2	42315320	A	CDS	nonSynonymous	S<->N	G	G	G	G	G	G	A	G	G	A	G	G	G	G	G	G	G	G	G	-	G	A	A	G	G	G	G	G	G	G	G	G	-	G	G	-	-	G	G	G	G
SNP322	Glyma.02G207400	Glyma02g36940.1	2	42315470	A	intron			T	-	T	-	-	T	-	T	-	A	A	-	T	T	T	-	T	-	T	-	T	-	A	T	T	A	A	T	T	T	A	A	A	-	A	-	-	T	-	-	A
SNP323	Glyma.02G207400	Glyma02g36940.1	2	42315471	T	intron			A	-	A	-	-	A	-	A	-	A	A	A	A	A	A	-	A	-	A	-	A	-	A	A	A	A	A	A	A	A	-	A	T	-	T	-	-	A	-	-	A
SNP324	Glyma.02G207400	Glyma02g36940.1	2	42315619	A	intron			T	A	T	T	T	A	-	T	T	T	A	T	T	T	T	A	T	T	W	A	T	A	A	T	T	A	T	T	T	T	A	T	A	A	A	W	A	T	T	T	T
SNP325	Glyma.02G207400	Glyma02g36940.1	2	42315700	G	intron			T	G	T	T	T	K	G	T	T	-	G	C	C	T	T	G	T	T	-	G	T	G	G	T	T	T	T	T	T	T	G	T	G	G	G	-	G	T	G	T	T
SNP326	Glyma.02G207400	Glyma02g36940.1	2	42316827	A	intron			G	A	G	-	G	A	A	G	G	G	A	G	G	G	G	A	G	G	A	A	-	A	A	A	G	G	G	G	G	G	A	G	A	R	A	R	R	G	G	G	G
SNP327	Glyma.02G207400	Glyma02g36940.1	2	42317049	A	intron			T	W	T	T	-	A	A	T	T	T	A	T	T	T	T	A	T	T	T	A	-	A	A	T	T	T	T	A	T	T	A	T	A	T	T	T	T	T	T	T	T
SNP328	Glyma.02G207400	Glyma02g36940.1	2	42317198	C	intron			T	-	-	-	-	-	-	T	T	-	-	T	-	T	-	-	T	T	Y	C	-	C	C	T	-	T	T	T	T	T	C	T	C	C	C	T	C	T	-	Y	T
SNP329	Glyma.02G207400	Glyma02g36940.1	2	42318137	G	3'-UTR			A	G	A	G	G	G	G	R	G	A	G	A	A	A	A	G	A	G	R	-	A	G	G	A	A	G	G	A	A	A	G	G	G	G	G	G	G	G	G	G	G
SNP330	Glyma.02G207400	Glyma02g36940.1	2	42318250	C	3'-UTR			T	T	T	T	T	T	T	T	T	T	-	T	T	T	T	K	T	T	T	-	T	G	C	T	T	C	C	T	T	T	T	T	T	T	T	-	G	T	-	T	T
SNP331	Glyma.02G207400	Glyma02g36940.1	2	42318450	C	3'-UTR			A	C	A	-	A	M	M	A	A	A	C	A	A	A	A	C	A	A	M	C	C	C	C	A	A	A	A	A	A	A	C	A	C	C	C	A	C	C	-	A	A
SNP332	Glyma.02G219800	Glyma02g38440.1	2	43860596	G	intron			T	T	T	T	-	T	G	T	T	T	K	T	T	T	T	T	-	G	T	T	T	T	G	T	T	G	T	C	T	T	T	G	G	T	T	T	T	T	T	T	C
SNP333	Glyma.02G219800	Glyma02g38440.1	2	43860906	C	CDS	Synonymous	Q<->Q	T	T	T	T	T	T	C	-	T	T	Y	T	T	T	T	T	T	C	T	T	Y	T	C	T	T	C	T	T	T	T	T	C	C	T	C	T	T	C	T	T	T
SNP334	Glyma.02G219800	Glyma02g38440.1	2	43862598	T	intron			C	C	C	C	C	C	C	C	C	C	C	C	C	C	C	C	C	C	C	C	C	C	C	C	C	C	C	C	C	C	C	C	C	Y	T	-	C	-	C	C	C
SNP335	Glyma.02G219800	Glyma02g38440.1	2	43862612	A/G	intron			A	A	A	A	A	A	A	A	-	A	A	A	A	A	A	A	A	A	R	A	A	A	A	A	A	A	A	A	A	A	A	A	A	R	G	-	A	G	A	A	A
SNP336	Glyma.02G219800	Glyma02g38440.1	2	43864501	A	intron			G	G	G	G	G	-	A	G	G	A	A	G	G	G	G	G	G	A	G	G	R	-	A	G	G	A	A	G	G	G	G	A	A	G	G	G	G	G	G	G	A
SNP337	Glyma.02G229500	Glyma02g39470.1	2	44770418	C	intron			T	-	-	T	C	T	C	C	C	C	C	T	T	T	C	T	C	T	Y	C	Y	T	T	T	T	T	T	T	-	C	T	C	T	C	C	C	G	-	K	C	C
SNP338	Glyma.02G229500	Glyma02g39470.1	2	44770467	T	intron			C	C	T	C	T	C	T	-	T	T	T	C	C	C	T	C	T	C	Y	-	C	C	C	C	C	C	C	C	C	T	C	T	C	-	Y	T	C	C	C	T	T
SNP339	Glyma.02G229500	Glyma02g39470.1	2	44770621	A	intron			T	T	T	T	T	T	T	T	T	T	T	T	T	T	T	T	T	T	T	T	T	T	T	T	T	T	T	T	T	-	T	T	T	-	T	T	A	A	W	T	T
SNP340	Glyma.02G229500	Glyma02g39470.1	2	44771313	G/C	intron			C	C	C	C	C	C	C	C	C	C	C	C	C	C	C	C	-	C	C	C	C	C	C	C	C	C	C	C	C	C	C	C	C	C	C	-	S	G	S	C	C
SNP341	Glyma.02G229500	Glyma02g39470.1	2	44771368	A/T	intron			T	T	T	T	T	T	T	T	T	T	T	T	T	T	T	T	T	T	T	T	T	T	T	T	T	T	T	T	T	T	T	T	-	T	T	T	W	T	A	W	T
SNP342	Glyma.02G229500	Glyma02g39470.1	2	44771377	A	intron			C	C	A	C	A	C	A	A	A	A	A	C	C	C	A	C	A	C	M	A	C	C	C	C	C	C	C	C	C	A	C	A	C	A	A	A	M	A	A	A	A
SNP343	Glyma.02G229500	Glyma02g39470.1	2	44771511	A	CDS	Synonymous	L<->L	G	G	A	G	A	G	A	A	-	A	A	G	G	G	A	G	A	G	R	A	G	-	G	-	G	G	A	G	G	A	G	A	-	A	A	A	A	A	A	A	A
SNP344	Glyma.02G229500	Glyma02g39470.1	2	44771674	G	CDS	Synonymous	P<->P	A	A	A	-	-	A	A	-	R	A	A	A	A	A	A	A	A	A	A	-	A	A	A	A	A	A	A	A	A	A	A	A	A	A	G	A	A	A	-	A	G
SNP345	Glyma.02G229500	Glyma02g39470.1	2	44771685	A	CDS	nonSynonymous	T<->S	T	T	-	T	-	T	T	T	T	A	T	T	-	T	T	T	-	T	T	T	-	T	T	T	T	T	T	T	T	T	T	W	T	W	T	T	T	A	T	W	T
SNP346	Glyma.02G229500	Glyma02g39470.1	2	44771738	G	CDS	nonSynonymous	V<->A	A	A	G	A	G	A	G	G	G	G	G	A	A	A	G	A	G	A	R	G	A	A	A	A	A	A	A	A	A	G	A	G	A	G	G	G	R	G	R	G	G
SNP347	Glyma.02G229500	Glyma02g39470.1	2	44771930	A	CDS	nonSynonymous	Q<->L	T	T	A	T	A	T	A	-	A	A	A	T	T	T	A	T	A	T	W	A	T	T	T	T	T	T	T	T	T	A	T	A	T	A	A	A	T	T	T	A	A
SNP348	Glyma.02G229500	Glyma02g39470.1	2	44772011	T	intron			A	A	A	A	A	A	A	A	A	A	A	A	A	A	A	A	A	A	A	A	A	A	A	A	A	A	A	A	A	A	A	A	A	A	A	A	T	T	T	A	A
SNP349	Glyma.02G229500	Glyma02g39470.1	2	44772078	A	intron			G	G	G	G	G	G	G	G	G	G	G	G	G	G	G	G	G	G	G	G	-	G	G	G	G	G	G	G	G	G	G	G	G	G	G	G	A	A	A	G	G
SNP350	Glyma.02G229500	Glyma02g39470.1	2	44772103	T	intron			C	C	C	C	C	C	C	C	C	C	C	C	C	C	C	C	C	C	C	C	C	C	C	C	C	C	C	C	C	C	C	C	C	C	C	C	T	T	T	C	C
SNP351	Glyma.02G229500	Glyma02g39470.1	2	44772117	A	intron			C	C	C	C	C	C	C	-	C	C	C	C	C	C	C	C	C	C	C	C	C	C	C	C	C	C	C	C	C	C	C	C	C	C	C	C	A	A	A	C	C
SNP352	Glyma.02G229500	Glyma02g39470.1	2	44772440	G	CDS	nonSynonymous	L<->S	A	A	G	A	G	A	G	G	G	G	G	A	A	A	G	A	G	A	R	G	G	A	A	A	A	A	A	A	A	G	A	G	A	G	G	G	G	G	G	-	G
SNP353	Glyma.02G229500	Glyma02g39470.1	2	44773549	A/C	intron			A	A	A	A	A	A	A	A	A	A	A	A	A	A	A	A	A	A	A	A	A	A	A	A	A	A	A	A	A	A	A	A	A	-	A	A	A	C	M	A	A
SNP354	Glyma.02G229500	Glyma02g39470.1	2	44773603	A	intron			T	-	-	W	T	T	T	T	-	A	T	A	-	T	W	T	-	T	T	T	T	W	A	T	T	T	T	A	A	A	T	T	T	-	T	T	A	T	-	T	-
SNP355	Glyma.02G229500	Glyma02g39470.1	2	44773617	A	intron			C	C	C	C	M	M	M	A	C	-	-	C	-	C	M	C	C	C	C	C	C	C	C	C	C	C	C	-	-	C	C	A	C	-	M	C	C	-	-	-	A
SNP356	Glyma.02G229500	Glyma02g39470.1	2	44773646	C	intron			T	T	T	T	G	T	T	T	T	C	C	T	-	T	T	T	T	T	T	T	T	T	T	T	T	T	T	T	T	T	T	-	T	T	T	T	K	G	K	T	C
SNP357	Glyma.02G229500	Glyma02g39470.1	2	44773726	C	intron			T	T	-	T	T	T	T	-	T	T	T	C	T	T	T	T	T	T	T	T	T	T	T	T	T	C	T	T	C	T	T	T	T	T	T	T	Y	C	Y	T	-
SNP358	Glyma.02G229500	Glyma02g39470.1	2	44774314	T	intron			C	C	T	C	C	C	T	C	C	C	Y	C	C	C	T	C	T	C	C	C	C	C	C	C	C	C	C	C	C	T	C	C	C	C	C	C	C	-	C	C	C
SNP359	Glyma.02G229500	Glyma02g39470.1	2	44774454	A	intron			G	-	G	G	G	G	G	G	G	G	G	G	G	G	G	G	G	G	G	G	G	G	G	G	G	G	G	G	R	G	G	G	G	G	G	G	R	A	R	G	G
SNP360	Glyma.02G229500	Glyma02g39470.1	2	44774817	T	intron			C	C	C	C	C	C	C	C	C	C	C	C	C	C	C	C	C	C	C	C	C	-	C	C	C	C	C	C	C	C	C	C	C	C	C	C	Y	T	T	C	C
SNP361	Glyma.02G229500	Glyma02g39470.1	2	44774991	A/G	intron			A	R	A	A	A	-	A	A	A	A	A	A	A	A	A	A	A	A	A	A	A	A	A	A	A	A	A	A	A	A	A	A	A	A	A	A	R	A	G	A	A
SNP362	Glyma.02G229500	Glyma02g39470.1	2	44775039	A	intron			T	T	T	T	T	T	T	T	T	T	T	T	T	T	T	T	T	T	T	-	-	T	-	T	T	-	T	T	T	T	A	T	T	T	T	T	A	T	A	T	T
SNP363	Glyma.02G229500	Glyma02g39470.1	2	44775056	A	intron			G	G	G	G	G	G	G	G	G	G	A	G	G	G	G	G	G	G	G	-	G	G	A	G	G	A	G	G	G	G	A	G	-	G	G	G	A	A	A	G	G
SNP364	Glyma.02G229500	Glyma02g39470.1	2	44775468	T	intron			C	C	C	C	C	C	C	C	C	C	C	C	C	C	C	C	C	C	-	C	C	C	C	C	C	C	C	C	-	C	C	C	C	C	C	C	T	T	T	C	-
SNP365	Glyma.02G229500	Glyma02g39470.1	2	44775629	C	intron			T	T	T	T	T	T	T	T	T	T	T	T	T	T	T	T	T	T	T	T	T	T	C	T	T	T	T	T	T	T	T	T	T	T	T	T	G	T	G	T	T
SNP366	Glyma.02G229500	Glyma02g39470.1	2	44775637	A	intron			G	G	G	G	G	G	G	G	G	G	G	G	G	G	G	G	G	G	G	G	G	G	G	G	G	G	G	G	G	G	G	G	G	G	G	G	A	G	A	G	G
SNP367	Glyma.02G229500	Glyma02g39470.1	2	44775712	G	intron			A	A	A	A	-	A	A	A	A	A	A	A	A	A	A	A	A	A	A	A	A	A	A	A	A	A	A	A	A	A	A	A	A	A	A	A	G	-	G	A	A
SNP368	Glyma.02G229500	Glyma02g39470.1	2	44776058	C	CDS	nonSynonymous	K<->R	T	-	T	T	-	T	T	T	T	T	T	T	T	T	T	T	T	T	T	T	T	T	T	T	T	T	T	T	T	T	T	T	T	T	T	T	C	T	C	T	T
SNP369	Glyma.02G237000	Glyma02g40340.1	2	45574854	A	mRNA			G	G	G	-	G	G	G	G	G	G	G	G	G	G	G	G	G	G	G	-	G	G	G	G	G	G	G	G	G	G	G	G	G	G	G	A	G	G	R	R	G
SNP370	Glyma.02G237000	Glyma02g40340.1	2	45575587	T	intron			A	A	A	A	A	-	A	A	A	A	A	A	A	A	A	A	A	A	A	A	A	A	A	A	A	A	A	A	A	A	A	A	A	W	T	T	A	A	W	A	A
SNP371	Glyma.02G237000	Glyma02g40340.1	2	45575739	A/G	intron			A	A	A	A	A	A	A	A	A	A	A	A	A	A	A	A	A	-	A	A	-	A	A	A	A	A	A	A	A	A	A	A	A	A	G	R	A	A	A	A	A
SNP372	Glyma.02G237000	Glyma02g40340.1	2	45576163	A	intron			C	C	-	C	C	-	-	C	C	C	A	A	A	-	C	C	C	C	-	A	-	A	C	A	C	A	A	A	A	A	C	C	C	C	C	C	C	-	C	C	A
SNP373	Glyma.02G237000	Glyma02g40340.1	2	45576250	G	intron			A	A	A	-	A	A	A	A	A	A	A	A	A	A	A	-	A	A	A	A	A	A	A	A	A	A	A	A	A	A	A	A	-	A	G	G	A	-	A	-	A
SNP374	Glyma.02G237000	Glyma02g40340.1	2	45576487	A/G	intron			A	A	A	A	A	A	A	A	A	A	A	A	A	A	A	R	A	A	A	A	A	A	A	A	A	A	A	A	A	A	A	A	A	A	G	-	A	A	A	A	A
SNP375	Glyma.02G237000	Glyma02g40340.1	2	45576579	T	intron			A	T	A	-	A	-	-	-	A	A	A	A	-	T	A	A	A	A	A	T	-	A	A	A	A	A	T	A	A	A	A	A	A	A	A	A	-	A	A	T	A
SNP376	Glyma.02G237000	Glyma02g40340.1	2	45576588	T	intron			A	A	-	A	A	-	-	A	A	A	A	A	T	T	A	A	A	A	T	T	T	-	A	A	A	A	T	A	A	A	A	A	A	A	-	A	T	A	A	T	A
SNP377	Glyma.02G237000	Glyma02g40340.1	2	45576704	G	intron			C	G	G	-	-	G	G	S	C	G	G	G	G	G	C	C	C	C	G	G	G	G	G	G	C	G	G	G	G	G	C	-	C	G	C	C	C	C	C	G	A
SNP378	Glyma.02G237000	Glyma02g40340.1	2	45576783	A	intron			G	G	G	G	-	G	G	-	G	G	G	G	G	G	G	G	G	G	G	G	G	G	G	G	G	G	G	G	G	G	G	G	A	G	A	R	G	A	G	G	G
SNP379	Glyma.02G237000	Glyma02g40340.1	2	45576930	C	intron			T	T	C	T	T	C	C	T	T	T	C	C	C	C	T	T	T	T	-	C	C	C	T	C	T	C	C	C	C	C	T	T	T	T	T	T	T	T	T	C	T
SNP380	Glyma.02G237000	Glyma02g40340.1	2	45576937	A	intron			T	A	A	A	-	A	A	W	T	A	A	A	A	A	T	T	T	T	A	A	A	A	A	A	T	A	A	A	A	A	T	-	A	A	A	T	T	A	T	A	A
SNP381	Glyma.02G237000	Glyma02g40340.1	2	45577135	C	intron			T	T	T	T	T	T	T	T	T	T	C	T	T	T	T	T	T	T	T	T	T	T	T	-	T	T	T	T	T	T	T	T	C	C	C	T	T	C	T	T	T
SNP382	Glyma.02G237000	Glyma02g40340.1	2	45577181	A	intron			G	A	G	A	G	G	G	R	G	A	G	G	G	G	G	G	G	G	G	G	-	G	A	G	G	G	G	G	A	G	G	G	G	G	G	G	G	G	G	G	A
SNP383	Glyma.02G237000	Glyma02g40340.1	2	45577229	A	intron			C	C	C	C	C	C	C	C	C	C	C	C	C	C	C	C	C	C	C	C	C	C	-	C	C	C	C	C	C	C	C	C	A	M	C	C	C	A	C	C	C
SNP384	Glyma.02G237000	Glyma02g40340.1	2	45577268	T	intron			A	A	A	A	A	A	A	A	-	A	A	A	A	A	A	A	A	A	A	A	A	A	A	A	A	A	A	A	A	A	A	A	A	A	A	W	A	A	W	A	A
SNP385	Glyma.02G237000	Glyma02g40340.1	2	45577448	C	CDS	Synonymous	E<->E	T	T	T	T	T	T	T	T	T	T	T	T	-	T	T	T	T	-	T	T	T	T	T	T	T	T	T	T	T	T	T	T	C	Y	C	T	Y	-	Y	T	T
SNP386	Glyma.02G237000	Glyma02g40340.1	2	45577495	T	CDS	nonSynonymous	L<->M	A	A	A	-	A	A	A	A	A	A	A	A	A	A	A	A	A	A	A	A	A	A	A	A	A	A	A	A	A	A	A	A	T	T	T	W	W	T	W	A	A
SNP387	Glyma.02G237000	Glyma02g40340.1	2	45578186	T	CDS	Synonymous	S<->S	C	C	C	-	C	C	C	C	-	C	C	C	C	C	C	C	C	C	C	C	C	C	C	C	C	C	C	C	C	C	C	C	T	Y	T	Y	C	T	C	C	C
SNP388	Glyma.02G237000	Glyma02g40340.1	2	45578801	C	mRNA			T	C	C	C	-	C	C	-	T	C	-	C	C	C	T	T	T	T	C	C	C	C	C	C	T	C	C	C	C	C	T	T	T	Y	C	C	Y	-	Y	-	C
SNP389	Glyma.02G237000	Glyma02g40340.1	2	45579349	A	mRNA			G	G	G	G	G	G	G	G	G	G	G	G	G	G	G	G	G	G	G	G	G	G	G	G	G	G	G	G	G	G	G	G	A	G	G	G	G	A	G	G	G
SNP390	Glyma.02G237000	Glyma02g40340.1	2	45579509	C	mRNA			T	T	C	-	T	C	C	T	T	T	C	C	C	C	T	T	T	T	C	C	Y	C	T	C	T	C	C	C	C	C	T	T	T	-	T	T	Y	T	T	C	C
SNP391	Glyma.02G237000	Glyma02g40340.1	2	45579571	A	mRNA			C	C	C	C	C	C	-	C	C	C	C	C	C	C	C	C	-	C	C	C	C	C	C	C	M	C	C	C	C	C	C	C	A	A	C	C	C	A	C	C	C
SNP392	Glyma.02G237000	Glyma02g40340.1	2	45579579	A	mRNA			C	C	C	C	C	C	-	C	C	C	C	C	C	C	C	C	-	C	C	C	C	C	C	C	C	C	C	-	-	C	C	C	A	-	C	C	C	A	C	C	C
SNP393	Glyma.02G237000	Glyma02g40340.1	2	45579691	A	mRNA			G	G	G	G	G	G	G	G	G	A	G	G	G	G	G	G	G	G	G	G	G	G	G	G	G	G	G	G	G	G	G	G	G	G	G	A	G	G	A	G	G
SNP394	Glyma.02G237000	Glyma02g40340.1	2	45579706	G	mRNA			T	T	T	T	T	T	T	T	T	T	T	T	T	T	T	T	T	T	T	T	T	T	T	T	T	T	T	T	T	T	T	T	G	T	T	T	T	G	T	T	T
SNP395	Glyma.02G237000	Glyma02g40340.1	2	45579735	A	mRNA			T	A	A	A	T	A	-	W	T	A	A	A	A	A	T	T	-	T	A	A	T	A	A	A	T	A	A	A	A	A	T	T	A	A	A	A	W	A	A	A	A
SNP396	Glyma.02G237000	Glyma02g40340.1	2	45579835	T	mRNA			C	T	C	T	C	-	C	C	C	-	C	C	C	C	C	C	C	C	C	C	C	C	T	C	C	C	C	C	C	C	C	C	C	C	C	T	C	C	T	C	T
SNP397	Glyma.02G237000	Glyma02g40340.1	2	45580109	T	mRNA			G	G	G	G	G	G	G	G	G	G	G	G	G	G	G	G	G	G	G	G	G	G	G	G	G	G	G	G	G	G	G	G	G	G	G	T	G	G	T	G	G
SNP398	Glyma.02G237000	Glyma02g40340.1	2	45580172	C	5'-UTR			T	T	-	T	T	T	T	T	T	T	T	T	T	T	T	T	T	T	T	T	-	-	T	T	T	T	T	T	T	T	T	T	T	T	T	C	T	T	Y	T	T
SNP399	Glyma.02G237000	Glyma02g40340.1	2	45580180	A	5'-UTR			G	A	-	A	G	G	G	-	G	A	G	G	G	G	G	G	G	G	G	G	-	G	A	G	G	G	G	G	G	G	G	G	A	R	G	A	G	A	R	G	A
SNP400	Glyma.02G237000	Glyma02g40340.1	2	45580387	C	5'-UTR			G	G	-	G	G	G	G	G	G	G	G	G	G	G	G	G	G	G	G	G	G	G	G	G	G	G	G	G	A	G	G	G	C	G	G	-	G	C	-	G	G
SNP401	Glyma.02G237300	Glyma02g40380.1	2	45631182	A	intron			C	C	-	C	C	C	C	C	C	C	A	-	C	-	C	C	C	C	C	C	C	C	-	-	C	A	A	-	-	-	C	C	C	C	A	C	M	A	M	-	C
SNP402	Glyma.02G237300	Glyma02g40380.1	2	45631190	A/T	intron			A	A	-	A	A	-	-	A	A	A	A	A	A	A	A	A	A	A	W	A	-	-	-	A	A	A	A	A	A	A	A	A	A	A	A	A	W	T	W	-	A
SNP403	Glyma.02G237300	Glyma02g40380.1	2	45631358	A	intron			T	T	W	W	T	-	T	T	T	A	A	W	A	A	T	T	T	T	T	-	W	T	A	-	T	T	A	W	A	-	T	T	-	T	-	-	T	T	T	A	A
SNP404	Glyma.02G237300	Glyma02g40380.1	2	45631359	A/T	intron			A	A	W	W	A	A	A	A	A	A	A	A	A	T	A	A	A	A	A	-	W	A	A	A	A	A	A	A	A	A	A	A	-	A	-	-	A	A	A	T	A
SNP405	Glyma.02G237300	Glyma02g40380.1	2	45631537	G	intron			A	G	G	G	A	G	G	R	A	G	G	G	G	G	A	A	A	A	G	G	G	G	A	G	A	G	G	G	A	G	A	A	G	G	G	G	G	G	G	G	G
SNP406	Glyma.02G237300	Glyma02g40380.1	2	45631948	A	intron			G	G	G	G	G	G	G	G	G	A	G	G	G	G	G	G	G	G	G	G	G	G	G	G	G	G	G	G	G	G	G	G	G	G	G	G	R	A	G	G	G
SNP407	Glyma.02G237300	Glyma02g40380.1	2	45632111	T	intron			A	A	-	A	A	A	A	A	A	A	A	A	A	A	A	A	A	A	A	A	A	A	A	A	A	A	A	A	A	A	A	A	A	A	A	A	W	T	A	A	A
SNP408	Glyma.02G237300	Glyma02g40380.1	2	45632148	T	intron			A	-	-	-	A	-	-	A	A	A	A	A	A	-	A	A	-	A	T	T	A	-	A	A	A	A	A	A	A	A	A	A	-	T	A	A	A	T	A	-	A
SNP409	Glyma.02G237300	Glyma02g40380.1	2	45632150	A	intron			C	-	-	-	C	-	C	C	C	A	-	C	A	-	C	C	-	C	A	A	C	C	A	-	C	-	A	A	M	-	C	C	-	-	C	C	C	-	C	C	A
SNP410	Glyma.02G237300	Glyma02g40380.1	2	45632258	A/G	intron			A	A	A	A	A	A	A	A	A	A	A	A	A	A	A	A	A	A	A	A	A	A	A	A	A	A	A	A	A	A	A	A	A	A	G	A	R	G	R	A	A
SNP411	Glyma.02G237300	Glyma02g40380.1	2	45632741	T	intron			A	A	T	-	A	T	T	A	A	A	T	T	T	-	A	A	A	A	T	T	T	T	T	T	A	T	T	T	A	T	A	A	A	W	T	W	T	T	T	T	A
SNP412	Glyma.02G237300	Glyma02g40380.1	2	45633161	C	intron			A	A	C	A	-	C	C	A	A	A	C	C	C	C	A	A	A	A	C	C	M	C	C	C	A	C	C	C	C	C	A	A	A	M	C	A	A	C	M	C	A
SNP413	Glyma.02G237300	Glyma02g40380.1	2	45634146	G	intron			C	C	C	C	C	C	C	C	C	C	C	C	C	C	-	C	C	C	C	C	C	C	C	C	C	C	C	C	C	C	C	C	C	S	G	C	S	G	G	C	C
SNP414	Glyma.02G237300	Glyma02g40380.1	2	45634258	A	intron			G	G	-	G	G	A	A	G	G	G	A	A	A	A	G	G	G	G	A	A	A	A	A	A	G	A	A	A	A	A	G	G	G	R	A	G	R	A	A	A	G
SNP415	Glyma.02G237300	Glyma02g40380.1	2	45634367	G	intron			T	T	-	T	T	G	G	T	T	C	G	G	G	G	-	T	T	T	G	-	K	G	G	G	T	G	G	G	G	A	T	-	T	T	T	-	T	T	T	G	T
SNP416	Glyma.02G237300	Glyma02g40380.1	2	45634485	T	intron			C	C	T	-	C	T	T	-	-	C	T	T	C	T	C	C	C	C	T	T	-	T	C	T	C	C	T	T	T	C	C	C	C	C	C	-	C	C	-	T	-
SNP417	Glyma.02G237300	Glyma02g40380.1	2	45635148	G	intron			A	G	G	-	A	G	-	R	A	G	G	G	G	G	A	A	A	A	G	G	-	G	G	G	A	G	A	G	G	G	A	A	G	G	G	G	R	G	R	G	A
SNP418	Glyma.02G237300	Glyma02g40380.1	2	45635693	C	intron			A	-	C	A	A	C	C	-	A	A	C	C	C	C	A	A	A	A	C	C	C	C	C	C	A	C	-	C	C	C	A	A	A	A	A	A	A	A	A	C	A
SNP419	Glyma.02G237300	Glyma02g40380.1	2	45636178	T	intron			C	C	T	C	C	T	Y	C	C	C	T	C	T	T	C	C	C	C	T	T	T	T	T	T	C	T	T	T	T	T	C	C	C	-	C	C	C	C	C	T	C
SNP420	Glyma.02G237300	Glyma02g40380.1	2	45637002	G	intron			T	T	G	T	T	G	G	K	T	T	G	G	G	G	T	T	T	T	G	G	G	G	G	-	T	G	G	G	G	G	T	C	-	T	T	T	T	T	T	-	T
SNP421	Glyma.02G237300	Glyma02g40380.1	2	45637131	C	intron			T	T	C	T	T	C	C	-	T	T	C	C	C	C	T	T	T	T	C	-	C	C	C	C	T	C	C	C	C	C	T	T	T	T	C	-	Y	C	T	C	T
SNP422	Glyma.02G237300	Glyma02g40380.1	2	45637269	C	intron			A	A	C	A	A	-	C	A	A	A	C	C	C	C	A	A	A	A	C	C	M	C	C	C	A	C	C	C	C	C	A	A	-	A	A	A	A	A	A	C	A
SNP423	Glyma.02G237300	Glyma02g40380.1	2	45637603	G	intron			A	A	A	A	A	A	A	A	A	A	A	A	A	A	A	A	A	A	A	A	A	A	A	A	A	A	A	A	A	A	A	A	A	G	G	A	R	G	A	A	A
SNP424	Glyma.02G237300	Glyma02g40380.1	2	45637630	T	intron			C	C	T	C	C	T	T	C	C	C	T	T	T	T	C	C	C	C	T	T	T	T	T	T	C	T	T	T	T	T	C	C	C	C	C	C	C	C	C	T	C
SNP425	Glyma.02G237300	Glyma02g40380.1	2	45637660	C	intron			T	C	C	-	-	C	C	T	T	C	C	C	C	C	T	T	-	T	C	C	C	C	C	C	T	C	C	C	C	C	T	T	C	C	C	C	C	C	Y	C	C
SNP426	Glyma.02G237300	Glyma02g40380.1	2	45637665	T	intron			C	C	T	-	C	T	T	C	C	C	T	T	T	T	C	C	-	C	T	T	T	T	T	C	C	T	T	C	T	C	C	C	C	C	C	C	C	C	C	T	C
SNP427	Glyma.02G237300	Glyma02g40380.1	2	45637699	A	intron			G	G	-	G	G	G	G	G	G	G	G	G	G	G	G	G	G	G	G	G	G	G	G	G	G	G	G	G	G	G	G	G	G	R	G	R	G	G	G	G	A
SNP428	Glyma.02G237300	Glyma02g40380.1	2	45637764	C/T	intron			T	T	T	T	T	T	T	T	T	T	T	T	T	T	T	T	T	T	T	T	T	T	T	T	T	T	T	T	T	T	T	T	T	Y	C	T	Y	C	-	T	T
SNP429	Glyma.02G237300	Glyma02g40380.1	2	45637973	T	intron			C	C	T	C	C	T	T	-	C	C	T	T	T	T	C	C	C	C	T	T	T	T	T	T	C	-	T	-	T	T	C	C	C	C	C	C	C	C	C	T	C
SNP430	Glyma.02G237300	Glyma02g40380.1	2	45638048	T	intron			A	A	T	A	A	T	T	A	A	A	T	T	-	T	A	A	A	A	T	T	-	T	A	T	A	T	T	T	T	T	A	A	A	A	A	A	A	A	A	T	A
SNP431	Glyma.02G237300	Glyma02g40380.1	2	45638104	T	intron			C	C	T	C	C	T	T	Y	C	C	T	T	-	-	Y	C	C	C	T	T	T	T	C	T	C	C	T	-	T	T	C	C	C	-	C	C	C	C	C	T	C
SNP432	Glyma.02G237300	Glyma02g40380.1	2	45640629	G	intron			A	A	G	A	A	G	G	A	A	A	G	G	A	G	A	A	A	A	G	G	G	G	A	G	A	G	G	G	G	G	A	A	A	A	A	A	A	A	A	G	A
SNP433	Glyma.02G237300	Glyma02g40380.1	2	45640910	A	intron			C	C	-	C	C	A	A	C	C	C	A	A	A	A	C	C	-	C	A	A	A	A	A	A	C	A	A	A	A	A	C	C	C	C	C	C	C	C	C	A	C
SNP434	Glyma.02G237300	Glyma02g40380.1	2	45641475	G	CDS	Synonymous	P<->P	C	-	G	C	C	-	G	S	C	C	G	G	G	G	C	C	C	C	G	G	S	G	A	G	C	G	G	G	G	G	C	C	C	C	G	C	S	G	C	G	C
SNP435	Glyma.02G237300	Glyma02g40380.1	2	45642034	A	intron			T	A	A	-	T	A	A	T	T	A	A	A	A	A	T	T	T	T	A	A	A	A	A	A	T	A	A	A	A	A	T	T	A	A	A	A	T	A	W	W	A
SNP436	Glyma.02G237300	Glyma02g40380.1	2	45642041	A	intron			C	C	C	-	C	C	C	C	C	C	C	C	C	C	C	C	C	C	C	C	C	C	C	C	C	C	-	C	C	C	C	A	C	M	C	M	C	C	C	C	C
SNP437	Glyma.02G237300	Glyma02g40380.1	2	45642319	C	intron			T	C	C	C	T	C	C	Y	T	-	C	C	C	-	T	T	T	T	C	C	C	C	-	C	T	C	C	C	C	C	T	T	C	C	C	C	Y	C	T	C	C
SNP438	Glyma.02G237300	Glyma02g40380.1	2	45642455	T	intron			A	A	A	A	A	A	A	A	A	A	A	A	A	A	A	A	A	A	A	A	A	A	A	A	A	A	A	A	A	A	A	A	A	A	A	A	W	T	-	A	A
SNP439	Glyma.02G237300	Glyma02g40380.1	2	45642635	A	intron			G	G	G	G	G	G	G	G	G	G	G	G	G	G	G	G	G	G	G	G	G	G	G	G	G	G	-	G	G	G	G	G	G	K	T	G	G	G	K	G	G
SNP440	Glyma.02G237300	Glyma02g40380.1	2	45643146	A	intron			G	G	A	G	G	A	A	R	G	G	A	A	A	A	G	G	G	G	A	A	A	A	A	A	G	A	A	A	A	A	G	G	G	G	G	G	G	G	G	A	G
SNP441	Glyma.02G237300	Glyma02g40380.1	2	45643319	T	intron			C	C	C	C	C	C	C	C	C	C	C	C	C	C	C	C	C	C	C	-	-	C	C	C	C	-	C	C	C	C	C	C	C	T	T	C	C	C	C	C	C
SNP442	Glyma.02G237300	Glyma02g40380.1	2	45643368	G	intron			A	A	G	A	A	G	G	A	A	A	G	G	G	G	A	A	-	A	G	G	G	G	G	G	A	G	G	G	G	G	A	A	A	A	A	A	A	A	A	G	A
SNP443	Glyma.02G237300	Glyma02g40380.1	2	45643526	T	intron			A	A	T	A	A	T	T	T	A	A	T	A	T	T	A	A	-	A	T	T	T	T	T	T	A	-	T	T	T	T	A	A	A	-	T	A	W	T	W	T	A
SNP444	Glyma.02G237300	Glyma02g40380.1	2	45643747	A	intron			G	G	A	G	G	A	A	A	G	G	A	A	A	A	G	G	G	G	A	A	A	A	A	A	G	A	A	A	A	A	A	G	G	G	G	G	G	G	G	A	A
SNP445	Glyma.02G237300	Glyma02g40380.1	2	45644146	C	intron			T	T	T	T	-	T	T	T	T	T	T	T	T	T	T	T	T	T	T	T	T	T	T	T	T	T	T	T	T	T	T	T	T	T	C	-	T	T	T	T	T
SNP446	Glyma.02G237300	Glyma02g40380.1	2	45644339	C	intron			T	T	C	T	T	C	C	Y	-	T	C	C	C	C	T	T	T	T	C	-	C	C	C	C	T	C	M	C	C	C	T	T	T	C	C	-	C	-	Y	C	T
SNP447	Glyma.02G237300	Glyma02g40380.1	2	45644402	C	intron			G	G	C	G	G	C	S	G	G	G	C	C	C	C	G	G	G	G	C	C	C	C	C	C	G	C	C	C	-	C	G	G	G	G	G	G	G	G	-	C	G
SNP448	Glyma.02G237300	Glyma02g40380.1	2	45644499	T	intron			C	C	T	C	C	T	T	Y	C	C	T	T	C	T	C	C	C	C	T	T	T	T	T	T	C	T	T	T	T	T	C	C	C	C	C	C	C	C	C	T	C
SNP449	Glyma.02G237300	Glyma02g40380.1	2	45645069	C	intron			T	C	T	C	T	T	T	T	T	C	T	T	T	T	T	T	T	T	T	T	Y	-	C	T	T	-	T	T	T	T	T	T	C	T	T	-	T	T	T	T	C
SNP450	Glyma.02G237300	Glyma02g40380.1	2	45645178	T	intron			G	T	G	T	G	G	G	K	G	T	A	G	G	G	G	G	G	G	G	G	G	G	G	G	G	A	G	G	A	G	G	G	G	G	G	G	G	G	G	G	T
SNP451	Glyma.02G237300	Glyma02g40380.1	2	45645188	T	intron			A	T	A	T	A	A	A	W	A	T	A	A	A	A	A	A	A	A	A	A	A	A	A	A	A	A	A	A	A	A	A	A	T	A	A	A	A	A	A	A	T
SNP452	Glyma.02G237300	Glyma02g40380.1	2	45645220	A	intron			G	A	G	A	-	G	G	G	G	A	G	G	A	G	G	G	G	G	G	G	-	G	A	G	G	G	G	G	G	G	G	G	A	R	G	A	G	A	G	G	A
SNP453	Glyma.02G237300	Glyma02g40380.1	2	45645304	A	intron			T	T	A	T	T	A	A	W	T	T	A	A	A	A	T	T	T	T	A	A	A	A	A	A	T	A	A	A	A	A	T	T	T	T	T	T	T	T	T	A	-
SNP454	Glyma.02G237300	Glyma02g40380.1	2	45645305	T	intron			A	T	A	T	A	A	A	A	A	T	A	A	A	A	A	A	A	A	A	A	A	A	A	A	A	A	A	A	A	A	A	A	A	T	T	A	A	T	W	A	-
SNP455	Glyma.02G237300	Glyma02g40380.1	2	45646064	G	intron			A	A	G	A	A	G	G	A	A	A	A	A	G	G	A	A	A	A	G	G	R	G	G	G	A	G	G	G	G	G	A	A	A	A	A	A	A	A	A	G	A
SNP456	Glyma.02G237300	Glyma02g40380.1	2	45646435	T	intron			C	C	T	C	C	T	T	C	C	C	T	T	T	T	C	C	C	C	T	T	T	T	T	T	C	T	T	T	T	T	C	C	C	C	C	C	Y	T	C	T	C
SNP457	Glyma.02G237300	Glyma02g40380.1	2	45646516	T	intron			C	C	T	C	C	T	T	Y	C	C	T	T	C	T	C	C	C	C	T	T	Y	T	C	T	C	T	T	T	T	T	C	C	C	C	C	C	C	C	C	T	C
SNP458	Glyma.02G237300	Glyma02g40380.1	2	45646610	T	intron			C	T	T	T	C	T	T	Y	C	T	C	T	T	T	C	C	C	C	T	T	Y	T	T	T	C	T	T	T	C	C	C	C	T	T	T	T	Y	T	Y	T	T
SNP459	Glyma.02G237300	Glyma02g40380.1	2	45646805	C	intron			T	C	C	C	T	C	C	Y	T	C	C	C	C	C	T	T	T	T	C	C	T	C	C	-	T	C	C	C	C	C	T	T	C	C	C	C	Y	C	Y	C	C
SNP460	Glyma.02G237300	Glyma02g40380.1	2	45647112	T	intron			C	T	C	T	C	C	C	C	C	C	C	C	C	C	C	C	C	C	C	C	C	C	C	C	C	C	C	C	C	C	C	C	C	C	C	C	C	C	C	C	T
SNP461	Glyma.02G237300	Glyma02g40380.1	2	45647398	C	intron			G	C	G	C	G	G	G	S	G	C	G	G	G	G	G	G	-	G	G	G	G	G	-	G	G	G	G	G	G	G	G	-	C	C	G	C	G	G	G	G	C
SNP462	Glyma.02G237300	Glyma02g40380.1	2	45647571	T	intron			A	T	A	T	A	A	A	A	A	T	A	A	A	A	A	A	A	A	A	A	A	A	A	A	A	A	A	A	A	A	A	A	-	A	A	A	W	-	A	A	T
SNP463	Glyma.02G237300	Glyma02g40380.1	2	45647775	C	intron			T	T	C	T	T	-	Y	T	T	T	C	-	-	-	T	T	T	T	-	-	-	C	-	C	T	-	-	C	C	C	T	T	T	T	T	-	T	-	T	-	T
SNP464	Glyma.02G244400	Glyma02g41160.1	2	46322224	A/C	CDS	Synonymous	L<->L	C	C	-	M	C	C	C	C	M	C	C	M	M	M	M	M	C	C	M	M	C	M	C	M	C	M	M	M	M	C	C	M	M	M	C	C	C	M	C	C	M
SNP465	Glyma.02G244400	Glyma02g41160.1	2	46323690	G	intron			T	T	T	T	T	T	T	T	T	T	T	T	T	T	T	T	T	T	T	T	T	T	T	T	T	T	C	T	T	T	T	T	G	T	T	G	T	T	G	T	T
SNP466	Glyma.02G244400	Glyma02g41160.1	2	46324444	A/T	CDS	nonSynonymous	H<->L	A	A	A	-	A	A	A	-	A	A	A	A	A	A	A	A	A	A	A	A	A	A	A	A	A	A	A	A	A	A	A	A	T	A	A	A	A	A	W	A	A
SNP467	Glyma.02G244400	Glyma02g41160.1	2	46324778	T	5'-UTR			C	C	C	C	C	C	C	C	C	C	C	C	C	C	C	C	C	C	C	C	C	C	C	C	C	C	C	C	C	C	C	C	C	C	Y	C	Y	T	T	C	C
SNP468	Glyma.02G261400	Glyma02g42920.1	2	47832032	A	CDS	nonSynonymous	A<->T	G	G	G	G	G	G	G	G	G	G	G	G	G	G	G	G	G	G	G	A	G	G	A	G	G	G	G	G	G	A	G	G	-	-	A	G	G	G	G	G	G
SNP469	Glyma.02G261400	Glyma02g42920.1	2	47832190	G	CDS	Synonymous	P<->P	A	A	A	A	A	A	A	A	A	A	A	A	A	A	A	A	-	A	A	-	A	A	A	A	A	A	A	A	A	A	A	A	A	A	G	R	R	A	A	A	A
SNP470	Glyma.02G261400	Glyma02g42920.1	2	47833015	C	CDS	Synonymous	S<->S	T	T	T	T	T	T	T	T	T	T	T	T	T	T	T	T	T	T	T	T	T	T	T	T	T	T	T	T	T	T	T	T	T	Y	C	-	T	T	T	T	T
SNP471	Glyma.02G261400	Glyma02g42920.1	2	47833103	T	CDS	Synonymous	L<->L	C	C	C	C	C	C	C	C	C	C	C	C	C	C	C	C	C	C	C	C	C	C	C	C	C	C	C	C	C	C	C	C	C	C	C	C	C	C	Y	T	C
SNP472	Glyma.02G261400	Glyma02g42920.1	2	47833124	T	CDS	nonSynonymous	P<->S	C	C	C	C	C	C	C	C	C	C	C	C	C	C	C	C	C	C	C	T	C	C	C	C	C	C	C	T	C	C	C	T	T	T	T	T	T	T	T	T	C
SNP473	Glyma.02G261400	Glyma02g42920.1	2	47833799	G	intron			A	A	A	A	A	A	A	A	A	A	A	A	A	A	A	A	A	A	A	A	A	A	A	A	A	A	A	A	A	A	A	A	A	A	A	A	A	G	A	G	A
SNP474	Glyma.02G263900	Glyma02g43150.1	2	48005437	G	mRNA			C	C	G	G	C	C	G	C	-	C	C	C	C	G	G	C	C	C	C	C	C	G	G	C	C	C	G	C	C	C	C	C	C	C	C	C	C	C	C	C	C
SNP475	Glyma.02G263900	Glyma02g43150.1	2	48005632	A/C	mRNA			A	A	A	A	A	A	A	-	A	A	A	A	A	A	A	A	A	A	A	A	A	A	A	A	A	A	A	A	A	A	A	A	A	A	A	M	M	A	-	C	A
SNP476	Glyma.02G263900	Glyma02g43150.1	2	48005930	A/C	intron			C	C	C	C	C	C	C	M	M	C	C	C	C	C	C	C	C	C	C	-	C	C	C	C	C	C	C	C	C	C	C	C	C	C	C	M	C	C	C	C	M
SNP477	Glyma.02G263900	Glyma02g43150.1	2	48006310	G	intron			A	A	G	-	A	R	-	A	A	A	A	A	A	G	G	A	-	A	A	A	A	G	G	A	A	A	A	A	A	A	A	A	A	G	G	A	R	A	-	G	A
SNP478	Glyma.02G263900	Glyma02g43150.1	2	48006488	C	intron			T	T	C	C	T	T	C	T	T	T	T	T	-	C	C	T	T	T	T	T	T	C	C	T	T	T	C	T	T	T	C	T	T	C	C	T	T	T	C	T	T
SNP479	Glyma.02G263900	Glyma02g43150.1	2	48006519	A	intron			T	T	A	A	T	T	A	T	T	T	T	T	-	A	A	T	T	T	T	T	T	A	A	T	T	T	A	T	T	T	T	T	T	A	A	T	W	A	A	A	T
SNP480	Glyma.02G263900	Glyma02g43150.1	2	48006920	A	CDS	nonSynonymous	A<->T	G	G	A	A	G	G	A	G	G	A	A	G	G	A	A	G	-	G	G	G	G	A	A	G	G	G	A	G	G	G	G	G	G	G	G	G	G	-	G	G	G
SNP481	Glyma.02G263900	Glyma02g43150.1	2	48007233	T	CDS	Synonymous	P<->P	C	C	T	T	C	C	Y	C	C	C	C	C	C	T	T	C	C	C	C	C	C	T	T	C	C	C	T	C	C	C	C	C	C	T	T	C	C	T	T	C	C
SNP482	Glyma.02G263900	Glyma02g43150.1	2	48007276	C	CDS	Synonymous	L<->L	T	T	C	C	T	T	C	T	C	T	T	T	T	C	C	T	T	T	T	T	T	C	C	T	T	T	C	T	T	T	T	T	-	C	C	T	T	-	C	T	T
SNP483	Glyma.02G263900	Glyma02g43150.1	2	48007414	C	CDS	nonSynonymous	V<->L	G	G	G	G	G	G	G	G	-	G	G	G	G	G	G	G	G	G	G	-	G	G	G	G	G	G	G	G	G	G	G	G	G	G	G	G	C	G	G	C	G
SNP484	Glyma.02G263900	Glyma02g43150.1	2	48007558	G	intron			A	A	G	-	A	R	G	A	A	A	A	A	A	G	G	A	-	A	A	-	A	G	G	A	A	A	G	A	A	A	A	A	-	G	G	-	A	-	R	A	A
SNP485	Glyma.02G263900	Glyma02g43150.1	2	48007637	A	intron			G	G	G	G	G	G	G	G	G	G	G	G	G	G	G	G	G	G	G	G	G	G	G	G	G	G	A	G	G	G	-	G	G	K	T	G	G	G	T	G	G
SNP486	Glyma.02G263900	Glyma02g43150.1	2	48008135	A	intron			C	C	C	C	C	C	C	C	C	C	C	C	C	C	C	C	C	C	C	C	-	C	C	C	C	C	C	C	C	C	C	C	C	C	C	C	M	C	C	A	C
SNP487	Glyma.02G263900	Glyma02g43150.1	2	48008596	T	intron			C	C	T	T	C	Y	T	C	C	C	Y	C	C	T	T	C	C	C	C	C	C	T	T	T	C	C	T	T	C	C	T	T	C	-	C	C	C	T	C	C	C
SNP488	Glyma.02G263900	Glyma02g43150.1	2	48009355	G	3'-UTR			A	A	A	A	A	A	A	A	G	A	A	A	A	A	A	A	A	A	A	A	A	A	A	A	A	A	A	A	A	A	A	A	G	R	G	G	G	A	-	A	A
SNP489	Glyma.02G263900	Glyma02g43150.1	2	48009500	A	3'-UTR			C	C	-	A	C	C	A	C	C	C	C	C	C	-	-	C	C	C	C	C	C	-	A	C	C	C	A	C	C	C	C	C	C	C	C	C	C	C	C	C	C
SNP490	Glyma.02G263900	Glyma02g43150.1	2	48009570	T	3'-UTR			C	C	T	T	C	C	T	-	C	C	C	C	C	T	T	C	C	C	C	C	C	-	T	C	C	C	C	C	C	C	C	C	C	-	C	C	C	C	Y	C	C
SNP491	Glyma.02G269200	Glyma02g43650.1	2	48411426	C	CDS	nonSynonymous	E<->Q	G	G	G	-	G	G	G	G	G	G	G	G	G	G	G	G	G	G	G	G	G	G	G	G	G	G	G	G	G	G	G	G	G	C	G	G	C	G	S	G	G
SNP492	Glyma.02G274500	Glyma02g44210.1	2	48835733	G	mRNA			A	G	G	-	G	G	G	A	G	G	R	A	A	G	G	A	G	G	G	G	G	-	G	G	A	G	G	G	A	G	A	A	G	G	G	G	G	G	G	G	A
SNP493	Glyma.02G274500	Glyma02g44210.1	2	48836131	A	CDS	Synonymous	A<->A	T	T	T	T	T	-	T	T	T	T	T	T	T	-	T	T	T	T	T	-	T	T	T	T	T	T	T	T	T	T	T	T	T	T	A	W	T	T	W	T	T
SNP494	Glyma.02G274500	Glyma02g44210.1	2	48836212	T	CDS	Synonymous	L<->L	G	G	G	-	G	G	G	G	G	G	G	G	G	G	G	G	G	G	G	G	G	G	G	G	G	G	G	G	G	G	G	G	G	-	T	K	G	G	T	G	G
SNP495	Glyma.02G274500	Glyma02g44210.1	2	48836401	A	intron			T	T	T	T	T	T	T	T	T	W	T	T	T	T	T	T	T	T	T	T	T	T	T	T	T	T	T	T	T	T	T	T	T	-	A	T	T	T	W	T	T
SNP496	Glyma.02G274500	Glyma02g44210.1	2	48836957	A/C	CDS	nonSynonymous	S<->R	A	A	A	A	A	A	A	A	A	A	A	A	A	A	A	A	A	A	A	-	A	A	A	A	A	A	A	A	A	A	A	A	A	M	A	A	A	A	M	C	A
SNP497	Glyma.02G274500	Glyma02g44210.1	2	48837044	C	CDS	Synonymous	E<->E	T	T	C	C	Y	T	T	Y	C	T	T	T	C	T	T	T	T	T	Y	T	T	-	T	T	T	C	T	T	T	T	T	T	C	T	T	Y	Y	C	Y	T	T
SNP498	Glyma.02G274500	Glyma02g44210.1	2	48837970	C	intron			A	C	A	A	C	C	C	A	A	C	A	A	A	C	C	A	C	C	C	C	C	C	C	C	A	A	C	C	A	C	A	A	A	A	A	A	A	A	A	A	C
SNP499	Glyma.02G274500	Glyma02g44210.1	2	48838153	G	intron			A	G	G	G	G	G	G	R	G	A	A	A	A	G	G	A	G	R	G	G	G	G	G	G	A	G	G	G	A	G	A	A	G	G	G	G	G	G	G	G	G
SNP500	Glyma.02G274500	Glyma02g44210.1	2	48838160	A	intron			G	G	A	A	G	G	G	R	A	A	G	G	G	G	G	G	G	G	G	G	G	G	G	G	G	A	A	G	A	G	G	G	A	G	G	A	G	G	R	G	G
SNP501	Glyma.02G274500	Glyma02g44210.1	2	48838203	C	intron			T	T	T	T	T	T	T	T	T	-	T	T	T	T	T	T	T	T	T	T	T	T	T	T	T	T	T	T	C	T	T	T	T	C	T	T	T	T	T	C	T
SNP502	Glyma.02G274500	Glyma02g44210.1	2	48838477	T	intron			C	T	T	T	T	T	T	C	T	T	C	C	C	T	T	C	T	T	T	T	T	T	T	T	C	T	C	T	C	T	C	C	T	T	T	T	T	T	T	T	T
SNP503	Glyma.02G274500	Glyma02g44210.1	2	48838488	T	intron			G	G	T	-	G	G	G	G	T	G	G	G	G	G	G	G	G	G	G	G	G	G	G	A	G	T	A	G	G	G	G	G	T	G	G	K	G	G	G	G	G
SNP504	Glyma.02G274500	Glyma02g44210.1	2	48838709	C	intron			T	T	T	-	T	T	T	T	T	C	C	T	T	T	T	-	T	T	T	T	T	-	T	T	T	T	T	T	C	T	T	T	T	K	T	-	T	T	T	G	T
SNP505	Glyma.02G274500	Glyma02g44210.1	2	48838874	C	intron			A	A	A	A	A	A	A	A	A	A	A	A	A	A	A	A	A	A	A	A	A	A	A	A	A	A	A	A	A	A	A	A	A	A	C	-	A	A	C	A	A
SNP506	Glyma.02G274500	Glyma02g44210.1	2	48838878	A	intron			C	C	C	C	C	C	C	C	C	C	C	-	C	C	C	C	C	C	C	C	C	C	C	C	C	C	C	C	-	C	C	A	C	A	C	C	C	C	C	A	C
SNP507	Glyma.02G274500	Glyma02g44210.1	2	48838880	G	intron			C	G	G	G	G	G	G	G	G	G	G	A	G	G	G	G	G	G	G	G	G	G	G	G	G	G	G	G	-	G	G	A	G	A	G	G	G	G	G	A	G
SNP508	Glyma.02G274500	Glyma02g44210.1	2	48838947	A	intron			G	G	G	G	-	G	G	G	G	G	G	G	G	G	G	G	G	-	G	G	G	G	G	G	G	G	G	G	G	G	G	G	G	K	G	G	-	G	G	T	G
SNP509	Glyma.02G274500	Glyma02g44210.1	2	48838954	A	intron			G	G	G	G	-	G	G	G	G	G	G	G	G	G	G	G	G	-	G	G	G	G	G	G	G	G	G	G	G	R	G	G	G	R	G	G	-	G	G	A	G
SNP510	Glyma.02G274500	Glyma02g44210.1	2	48839065	A/G	intron			A	A	A	A	A	-	A	A	A	A	A	A	A	A	A	A	A	A	A	A	A	A	A	A	A	A	A	A	A	A	A	A	-	R	A	A	A	A	A	G	A
SNP511	Glyma.02G274500	Glyma02g44210.1	2	48839668	A	CDS	Synonymous	A<->A	G	G	G	G	G	-	G	G	G	G	G	G	G	G	G	G	G	G	G	G	G	G	G	G	G	G	G	G	G	G	G	G	G	A	G	G	G	G	G	A	G
SNP512	Glyma.02G274500	Glyma02g44210.1	2	48840768	A	5'-UTR			G	G	G	G	G	G	G	G	G	G	G	G	G	G	G	G	-	G	G	G	-	G	G	G	G	G	G	G	G	G	G	G	G	G	A	G	G	G	A	G	A
SNP513	Glyma.02G281100	Glyma02g45010.1	2	49428240	C	mRNA			T	T	T	T	-	T	T	T	T	T	T	T	T	T	T	C	T	-	T	C	T	C	T	T	T	T	C	T	C	T	T	C	T	T	T	T	T	T	-	T	T
SNP514	Glyma.02G281100	Glyma02g45010.1	2	49428405	C	mRNA			T	T	T	T	C	-	T	-	T	T	T	T	T	T	T	T	T	T	T	T	T	T	T	T	T	T	T	T	T	T	T	T	T	C	T	T	Y	T	T	T	T
SNP515	Glyma.02G281100	Glyma02g45010.1	2	49428749	T	CDS	Synonymous	T<->T	C	C	C	-	-	C	C	-	C	C	C	C	C	-	C	T	C	C	C	-	C	T	C	C	C	C	C	C	C	C	C	-	C	-	C	C	T	C	C	C	C
SNP516	Glyma.02G281100	Glyma02g45010.1	2	49428884	A	intron			G	G	-	G	-	G	G	G	G	A	G	G	G	G	G	C	G	G	G	-	G	-	G	G	G	G	G	G	G	G	G	C	G	G	G	G	S	G	G	G	G
SNP517	Glyma.02G281100	Glyma02g45010.1	2	49428908	C	intron			T	T	-	T	-	T	T	K	T	T	T	T	T	T	T	T	T	T	T	-	T	G	T	T	T	C	T	T	T	C	T	C	T	-	T	T	T	T	T	T	C
SNP518	Glyma.02G281100	Glyma02g45010.1	2	49429707	T	intron			C	-	C	C	Y	C	C	Y	C	C	T	C	C	C	C	T	-	C	C	T	C	T	C	C	C	C	C	C	C	C	C	T	T	-	C	T	T	-	T	T	C
SNP519	Glyma.02G281100	Glyma02g45010.1	2	49429827	C/T	intron			T	T	T	T	Y	T	T	Y	T	T	T	T	T	T	T	C	T	T	T	C	T	C	T	T	T	T	T	T	T	T	T	C	T	Y	T	T	Y	T	T	T	T
SNP520	Glyma.02G281100	Glyma02g45010.1	2	49430509	A	CDS	Synonymous	C<->C	G	G	G	G	G	-	G	-	G	G	G	G	G	G	G	A	G	G	G	A	G	A	G	G	R	G	G	G	G	G	G	A	G	G	G	-	G	G	G	G	A
SNP521	Glyma.02G281100	Glyma02g45010.1	2	49430674	A	CDS	Synonymous	V<->V	C	C	C	C	-	C	C	-	C	C	C	C	C	C	C	C	C	C	C	A	C	A	C	C	C	C	C	C	C	C	C	C	C	C	C	C	C	C	C	C	C
SNP522	Glyma.02G281100	Glyma02g45010.1	2	49430908	C	CDS	Synonymous	P<->P	A	A	A	A	-	A	A	A	A	A	A	A	A	A	A	C	A	A	A	-	A	C	A	A	A	A	A	A	A	A	A	C	A	A	A	A	A	A	A	A	A
SNP523	Glyma.02G281100	Glyma02g45010.1	2	49430909	A	CDS	nonSynonymous	P<->L	G	G	G	G	-	G	G	G	G	G	G	G	G	G	G	G	G	G	G	-	G	G	G	G	G	G	G	G	G	G	G	G	A	G	G	R	G	A	A	A	G
SNP524	Glyma.02G281100	Glyma02g45010.1	2	49431093	A	CDS	Synonymous	L<->L	G	G	G	G	A	-	G	A	G	G	A	G	G	G	G	A	-	G	G	A	G	A	G	G	G	G	G	G	G	G	G	A	-	G	G	A	A	A	-	A	G
SNP525	Glyma.02G281100	Glyma02g45010.1	2	49431502	G	CDS	Synonymous	H<->H	A	A	A	-	-	A	A	A	A	A	A	A	A	A	A	A	A	A	A	A	A	A	A	A	A	A	A	A	A	A	A	A	A	A	A	A	A	A	R	G	A
SNP526	Glyma.02G281100	Glyma02g45010.1	2	49431970	G	CDS	Synonymous	L<->L	A	A	A	A	-	-	A	A	A	A	R	A	A	A	A	G	A	A	A	-	A	G	A	A	A	A	A	A	A	A	A	G	G	A	A	G	G	G	G	G	A
SNP527	Glyma.02G288600	Glyma02g45800.1	2	49943318	A	CDS	Synonymous	P<->P	G	G	G	A	-	-	A	G	A	A	A	A	A	A	G	G	A	A	G	G	R	A	A	A	G	A	G	A	A	G	A	A	A	A	A	A	A	A	A	A	A
SNP528	Glyma.02G288600	Glyma02g45800.1	2	49943367	C	CDS	nonSynonymous	D<->G	T	T	T	-	T	T	T	T	-	T	T	T	T	T	T	T	T	T	T	T	T	-	T	T	T	T	T	T	T	T	T	T	T	T	T	C	C	-	T	T	T
SNP529	Glyma.02G288600	Glyma02g45800.1	2	49943821	T	intron			A	A	A	A	A	A	A	A	-	A	A	A	A	-	A	A	A	A	A	A	A	A	A	A	A	A	A	A	A	A	A	A	T	A	A	A	A	A	W	A	A
SNP530	Glyma.02G288600	Glyma02g45800.1	2	49944604	T	intron			C	C	C	C	T	C	C	C	-	C	C	C	C	C	C	C	C	C	C	C	-	C	T	C	C	C	C	C	C	C	C	C	-	-	-	T	C	T	T	C	C
SNP531	Glyma.02G288600	Glyma02g45800.1	2	49944607	A	intron			G	G	G	G	G	G	G	G	-	G	G	G	A	G	G	G	G	G	G	G	-	-	G	A	G	G	G	G	G	G	G	G	-	G	-	G	K	G	G	T	T
SNP532	Glyma.02G288600	Glyma02g45800.1	2	49944997	C	intron			A	A	A	A	A	A	A	A	A	A	A	A	A	A	A	A	A	A	A	A	A	-	A	A	A	A	A	A	A	A	A	A	C	A	A	A	A	A	M	A	A
SNP533	Glyma.02G288600	Glyma02g45800.1	2	49945401	C	intron			T	T	T	T	T	T	T	T	T	C	T	-	T	T	T	T	T	T	T	T	T	T	T	T	T	T	T	T	T	T	T	C	C	T	T	T	T	T	Y	T	T
SNP534	Glyma.02G288600	Glyma02g45800.1	2	49945436	C	intron			A	A	-	A	A	A	A	A	A	A	A	A	A	A	A	A	A	A	A	A	A	A	A	A	A	A	A	A	A	A	A	A	A	A	A	M	C	A	A	A	A
SNP535	Glyma.02G288600	Glyma02g45800.1	2	49945450	A	intron			G	G	G	G	G	G	G	G	A	G	R	G	A	G	G	G	G	G	G	G	G	G	A	G	G	G	G	G	G	G	A	G	A	A	G	G	G	G	R	G	A
SNP536	Glyma.02G288600	Glyma02g45800.1	2	49945467	G	intron			A	A	A	A	A	A	A	A	G	A	R	A	A	A	A	A	A	A	A	A	A	A	G	A	A	A	A	A	A	A	A	A	G	G	A	A	A	A	R	A	G
SNP537	Glyma.02G288600	Glyma02g45800.1	2	49946087	A	CDS	Synonymous	L<->L	G	G	G	G	G	G	G	A	G	A	A	R	G	G	G	G	G	G	G	G	G	R	G	R	G	R	G	A	G	R	R	R	G	G	G	G	G	G	G	R	A
SNP538	Glyma.02G288600	Glyma02g45800.1	2	49946110	A/G	CDS	nonSynonymous	A<->V	G	G	-	G	G	G	G	G	G	A	G	R	G	G	G	R	G	R	G	G	G	A	G	R	G	R	G	G	G	R	G	R	G	-	G	G	G	-	-	R	G
SNP539	Glyma.02G288600	Glyma02g45800.1	2	49946135	C	CDS	nonSynonymous	F<->V	A	A	A	A	A	A	A	A	C	A	M	A	A	A	A	A	A	M	A	A	A	C	C	A	A	A	A	A	A	A	A	A	C	C	C	C	C	A	-	C	C
SNP540	Glyma.02G288600	Glyma02g45800.1	2	49947163	A	intron			G	G	G	G	G	G	G	G	G	G	G	G	A	G	G	G	G	G	G	G	G	G	G	G	G	G	G	G	G	G	G	G	G	A	A	G	G	G	G	G	G
SNP541	Glyma.02G288600	Glyma02g45800.1	2	49947291	A	intron			T	-	T	T	T	-	T	T	T	T	T	-	-	T	T	T	T	T	T	T	T	T	T	T	T	-	T	T	T	T	T	T	A	T	T	-	T	T	A	T	A
SNP542	Glyma.02G288600	Glyma02g45800.1	2	49947463	A/C	intron			A	A	M	A	A	A	A	M	A	A	A	-	A	A	-	M	A	A	A	A	A	A	A	A	A	A	A	M	A	A	A	A	M	A	A	A	A	A	A	A	A
SNP543	Glyma.02G288600	Glyma02g45800.1	2	49947487	T	intron			C	C	Y	C	C	C	C	C	C	C	C	C	-	C	-	Y	C	C	C	C	C	C	-	C	C	C	C	T	C	C	C	C	T	T	C	C	C	C	C	C	C
SNP544	Glyma.02G288600	Glyma02g45800.1	2	49947606	A	intron			G	G	R	G	G	G	G	G	-	G	G	R	A	G	G	R	G	R	G	G	G	-	A	A	G	A	R	R	G	A	A	G	G	G	G	G	G	G	G	R	G
SNP545	Glyma.02G288600	Glyma02g45800.1	2	49948009	C/T	intron			T	T	C	T	-	T	T	T	T	T	C	T	T	T	T	T	T	Y	Y	T	-	T	T	T	T	T	T	T	T	T	Y	C	T	T	T	Y	T	T	Y	T	T
SNP546	Glyma.02G288600	Glyma02g45800.1	2	49948298	T	intron			C	-	-	C	C	C	C	C	C	-	Y	C	C	C	C	C	C	C	C	C	C	C	C	C	C	C	C	C	C	C	C	C	T	Y	C	C	C	C	T	C	C
SNP547	Glyma.02G288600	Glyma02g45800.1	2	49948812	A/C	intron			C	C	C	C	C	C	C	C	C	C	C	C	C	C	M	C	C	C	C	C	C	C	C	C	C	C	C	C	C	C	C	-	C	C	C	M	C	C	C	A	C
SNP548	Glyma.02G288600	Glyma02g45800.1	2	49948832	A	intron			G	G	G	G	G	G	G	-	G	G	R	G	G	G	G	G	G	G	G	G	G	G	G	G	G	G	G	G	A	G	G	A	A	R	G	G	G	G	R	G	G
SNP549	Glyma.02G288600	Glyma02g45800.1	2	49948912	G	intron			T	-	T	T	T	T	T	T	T	T	G	T	T	T	T	T	T	T	T	T	T	T	T	T	T	-	T	C	T	T	T	T	G	G	G	G	G	G	G	G	C
SNP550	Glyma.02G288600	Glyma02g45800.1	2	49948974	A	intron			T	T	T	T	-	T	T	T	-	T	W	T	-	T	T	T	T	T	T	T	T	T	A	T	T	T	T	T	T	T	T	-	A	W	T	T	T	T	T	T	-
SNP551	Glyma.02G288600	Glyma02g45800.1	2	49951796	T	intron			C	C	C	C	C	C	C	C	T	C	T	C	C	C	C	C	C	C	C	C	C	C	T	C	C	C	C	C	C	C	C	C	T	T	T	T	T	T	T	T	T
SNP552	Glyma.02G288600	Glyma02g45800.1	2	49951798	A	intron			T	T	T	T	T	T	T	T	T	T	A	T	T	T	T	T	T	T	T	T	T	T	T	T	T	T	T	T	T	T	T	T	A	A	A	A	A	A	A	A	T
SNP553	Glyma.02G288600	Glyma02g45800.1	2	49951956	C	intron			T	T	T	T	T	T	T	T	T	T	-	T	T	T	T	T	T	T	T	T	T	T	T	T	T	T	T	T	T	T	T	T	T	T	C	C	C	C	T	T	C
SNP554	Glyma.02G288600	Glyma02g45800.1	2	49952074	T	intron			C	C	C	C	C	C	C	C	T	C	C	C	C	C	C	C	C	C	C	C	C	C	T	C	C	C	C	C	C	C	C	C	T	Y	T	T	T	T	-	T	T
SNP555	Glyma.02G288600	Glyma02g45800.1	2	49952391	G	intron			A	A	A	A	A	A	A	A	A	A	A	A	A	A	A	A	A	A	A	A	A	A	A	A	A	A	A	A	A	A	A	A	A	A	A	G	A	A	A	G	A
SNP556	Glyma.02G288600	Glyma02g45800.1	2	49952409	C	intron			T	T	T	T	T	T	T	T	C	T	C	T	T	T	T	T	T	T	T	T	T	T	C	T	T	T	T	T	T	T	T	T	C	Y	C	-	C	C	C	C	C
SNP557	Glyma.02G288600	Glyma02g45800.1	2	49952728	A	intron			C	C	C	C	C	C	C	C	A	C	M	C	C	C	C	C	C	C	C	C	C	C	A	C	C	C	-	C	C	C	C	C	-	A	A	A	A	A	A	A	A
SNP558	Glyma.02G288600	Glyma02g45800.1	2	49952867	C	intron			G	G	G	G	G	G	G	G	C	G	C	G	G	G	G	G	G	G	G	-	G	G	C	G	G	G	G	G	G	G	G	G	C	C	C	-	G	G	G	C	C
SNP559	Glyma.02G302600	Glyma02g47230.1	2	50887299	A	CDS	nonSynonymous	A<->T	G	G	G	G	-	G	G	-	G	G	G	G	G	G	-	G	G	G	G	G	G	G	G	G	G	G	G	G	G	G	G	G	G	G	G	A	G	G	R	G	G
SNP560	Glyma.02G302600	Glyma02g47230.1	2	50887312	A	CDS	nonSynonymous	G<->D	G	G	G	G	A	A	A	A	A	G	G	G	G	G	-	G	A	G	G	G	G	G	A	G	G	A	A	R	G	A	G	G	G	G	G	G	G	G	G	G	A
SNP561	Glyma.02G302600	Glyma02g47230.1	2	50887561	A	CDS	nonSynonymous	A<->E	C	C	C	C	C	-	C	-	C	C	C	C	C	C	C	C	C	C	C	C	C	C	C	C	C	C	C	M	C	C	C	C	C	M	C	A	C	C	A	C	C
SNP562	Glyma.02G302600	Glyma02g47230.1	2	50887571	A	CDS	Synonymous	V<->V	G	G	G	G	A	-	A	-	A	G	G	G	G	G	G	G	A	G	R	G	G	G	A	G	G	A	G	G	G	A	G	G	A	G	G	G	G	G	G	A	A
SNP563	Glyma.02G302600	Glyma02g47230.1	2	50890378	A	3'-UTR			G	G	G	G	A	-	A	A	-	G	G	G	G	G	G	G	A	G	G	-	G	G	A	G	G	A	G	G	G	A	G	G	-	G	G	A	G	G	A	A	A
SNP564	Glyma.02G302600	Glyma02g47230.1	2	50890532	T	3'-UTR			A	A	A	A	-	-	A	-	-	A	A	A	A	A	A	A	T	A	A	A	A	A	A	A	A	A	A	A	A	-	A	A	T	A	A	-	A	A	T	A	A
SNP565	Glyma.03G026800	Glyma03g03110.1	3	2909489	G	CDS	nonSynonymous	S<->G	A	A	A	A	G	A	A	A	A	A	A	G	A	A	A	A	A	G	A	A	A	G	A	A	A	A	A	A	G	A	A	A	-	A	A	A	A	A	A	A	A
SNP566	Glyma.03G026800	Glyma03g03110.1	3	2909501	C/T	CDS	Synonymous	L<->L	C	C	C	C	C	C	C	Y	C	C	C	C	C	C	C	C	C	C	C	C	C	C	C	C	C	C	C	C	C	C	C	C	C	C	C	Y	C	C	-	Y	C
SNP567	Glyma.03G026800	Glyma03g03110.1	3	2909616	T	CDS	nonSynonymous	P<->L	C	C	C	C	T	C	T	Y	C	C	T	T	T	C	C	C	C	T	C	T	C	T	C	C	C	C	T	C	-	C	C	C	C	C	C	T	T	C	Y	Y	C
SNP568	Glyma.03G026800	Glyma03g03110.1	3	2910004	A	CDS	Synonymous	Q<->Q	G	G	G	G	A	G	G	G	-	G	G	A	A	G	G	G	G	A	G	G	G	A	G	G	G	G	G	G	A	G	G	G	G	G	G	G	R	G	G	G	G
SNP569	Glyma.03G026800	Glyma03g03110.1	3	2910199	C	CDS	Synonymous	T<->T	T	-	T	T	-	T	T	T	T	T	T	C	C	T	T	T	T	C	T	T	T	C	T	T	T	T	T	T	C	T	T	T	T	T	T	T	T	T	T	T	T
SNP570	Glyma.03G026800	Glyma03g03110.1	3	2910402	T	CDS	Synonymous	C<->C	C	C	C	C	-	-	C	C	C	C	C	T	T	C	C	C	C	T	C	C	C	T	C	C	C	C	C	C	T	C	C	C	C	C	C	C	Y	C	Y	C	C
SNP571	Glyma.03G026800	Glyma03g03110.1	3	2910701	A	CDS	nonSynonymous	M<->K	T	A	A	A	A	-	A	W	A	A	A	A	A	A	W	T	A	A	A	A	T	A	A	A	T	A	A	A	A	T	A	T	-	A	A	A	A	-	A	A	T
SNP572	Glyma.03G026800	Glyma03g03110.1	3	2910799	T	CDS	nonSynonymous	S<->C	A	A	A	A	W	W	A	A	A	A	A	T	T	A	A	A	A	T	A	A	A	T	A	A	A	A	A	A	T	A	A	A	A	-	A	A	A	A	W	A	A
SNP573	Glyma.03G027200	Glyma03g03170.1	3	2969365	T	CDS	nonSynonymous	P<->L	C	C	C	C	-	T	C	C	C	C	C	T	T	C	C	C	T	T	T	T	C	T	C	T	C	C	Y	T	T	C	C	C	T	C	T	C	Y	C	C	C	C
SNP574	Glyma.03G027200	Glyma03g03170.1	3	2969533	A	CDS	nonSynonymous	L<->H	T	T	T	T	-	-	T	T	T	T	A	A	A	T	T	T	-	-	A	-	T	-	T	A	-	T	A	A	A	T	T	T	-	-	A	-	-	-	-	-	T
SNP575	Glyma.03G027200	Glyma03g03170.1	3	2969565	A	CDS	Synonymous	R<->R	C	C	C	C	-	C	C	C	-	C	A	C	C	C	C	C	-	C	C	C	C	C	C	-	C	C	C	C	C	C	A	C	C	A	C	-	-	A	-	-	C
SNP576	Glyma.03G027200	Glyma03g03170.1	3	2969611	C	CDS	nonSynonymous	V<->A	T	T	C	-	T	T	T	T	C	C	T	C	T	C	T	T	T	T	T	T	T	T	T	T	T	T	-	T	T	T	T	T	T	T	T	T	T	T	T	T	T
SNP577	Glyma.03G027200	Glyma03g03170.1	3	2969616	A	CDS	nonSynonymous	Y<->N	T	-	G	G	A	A	T	T	G	A	G	A	A	G	T	T	A	A	A	G	T	A	T	A	G	C	-	A	A	T	T	T	A	G	A	G	R	G	G	G	T
SNP578	Glyma.03G027200	Glyma03g03170.1	3	2969617	G	CDS	nonSynonymous	Y<->C	A	A	A	A	G	G	A	A	A	A	A	G	G	A	A	A	G	G	G	A	A	G	A	G	A	A	A	G	G	A	A	A	G	A	G	A	R	A	A	A	A
SNP579	Glyma.03G027200	Glyma03g03170.1	3	2969648	T	CDS	Synonymous	I<->I	C	C	C	C	T	T	C	C	C	C	C	T	C	C	C	C	T	T	T	C	C	T	C	T	C	C	-	T	T	C	C	C	T	C	T	C	Y	C	C	C	C
SNP580	Glyma.03G027200	Glyma03g03170.1	3	2969682	T	CDS	nonSynonymous	D<->Y	G	G	T	T	G	G	G	G	T	T	-	G	G	T	G	G	G	G	G	-	G	G	G	G	G	G	-	G	G	G	G	G	G	-	G	-	G	-	-	-	G
SNP581	Glyma.03G027200	Glyma03g03170.1	3	2969683	G	CDS	nonSynonymous	D<->G	A	A	A	A	G	G	A	A	A	A	A	G	G	A	A	A	G	G	G	-	A	G	A	G	A	A	A	G	G	A	A	A	G	-	G	-	G	-	-	-	A
SNP582	Glyma.03G027200	Glyma03g03170.1	3	2969722	C	intron			A	A	C	C	C	C	A	A	-	-	A	C	C	C	A	A	C	C	C	-	A	C	A	C	A	A	C	C	C	A	A	A	C	-	C	-	C	C	-	-	A
SNP583	Glyma.03G027200	Glyma03g03170.1	3	2969874	A	CDS	nonSynonymous	S<->N	G	G	G	G	-	A	G	G	G	A	G	A	A	G	G	G	-	A	A	G	G	A	G	A	R	G	A	A	A	G	G	G	A	G	A	-	A	G	G	G	G
SNP584	Glyma.03G027200	Glyma03g03170.1	3	2969888	T	CDS	nonSynonymous	V<->L	G	G	G	G	T	T	G	G	G	G	G	C	C	G	G	G	T	T	T	G	G	T	G	-	K	G	T	C	T	G	G	G	T	G	T	-	T	-	G	G	A
SNP585	Glyma.03G027200	Glyma03g03170.1	3	2969893	G	CDS	Synonymous	L<->L	T	T	T	T	G	G	T	T	T	T	T	-	A	T	T	T	G	G	G	T	T	-	T	-	K	T	G	A	A	T	T	T	G	T	G	-	-	-	T	T	-
SNP586	Glyma.03G027200	Glyma03g03170.1	3	2969961	A	CDS	nonSynonymous	R<->K	G	G	G	G	G	G	G	G	G	G	A	G	G	G	G	G	G	G	G	A	G	G	G	G	G	G	G	G	G	G	G	G	G	-	G	A	G	A	-	A	G
SNP587	Glyma.03G027200	Glyma03g03170.1	3	2969962	T	CDS	nonSynonymous	R<->S	A	A	A	A	A	A	A	A	A	A	T	A	A	A	A	A	A	A	A	A	A	A	A	A	A	A	A	A	A	A	A	A	A	-	A	T	A	T	-	T	A
SNP588	Glyma.03G027200	Glyma03g03170.1	3	2969964	C	CDS	nonSynonymous	Y<->S	A	A	A	A	A	A	A	A	A	A	C	A	A	A	A	A	A	A	A	A	A	A	A	A	A	A	A	A	A	A	A	A	A	-	A	C	A	C	-	C	A
SNP589	Glyma.03G027200	Glyma03g03170.1	3	2969970	G/T	CDS	nonSynonymous	L<->R	T	T	K	K	T	T	T	T	K	K	T	T	T	T	T	T	T	T	T	T	T	T	T	T	T	T	T	T	T	T	T	T	T	-	T	T	T	T	T	T	T
SNP590	Glyma.03G027200	Glyma03g03170.1	3	2969995	G	CDS	Synonymous	G<->G	T	T	K	G	T	T	T	T	K	K	G	T	T	K	T	T	T	T	T	G	T	T	T	T	T	T	W	T	T	T	T	T	T	G	T	G	T	G	G	G	T
SNP591	Glyma.03G027200	Glyma03g03170.1	3	2970100	G	CDS	nonSynonymous	N<->K	T	T	G	G	T	T	T	T	G	G	T	C	T	G	T	T	T	T	T	T	-	T	T	C	T	T	T	T	T	T	T	T	T	-	T	T	K	T	T	G	T
SNP592	Glyma.03G027200	Glyma03g03170.1	3	2970202	A	CDS	Synonymous	L<->L	G	G	A	A	A	A	G	G	A	A	G	A	A	A	G	G	A	A	A	A	G	A	A	A	R	G	A	A	A	G	G	G	A	R	A	G	A	G	G	G	G
SNP593	Glyma.03G027200	Glyma03g03170.1	3	2970752	A	CDS	nonSynonymous	D<->N	G	G	-	A	G	G	G	R	A	A	A	G	G	A	G	G	G	G	G	A	G	G	G	G	A	G	R	G	G	G	G	G	G	A	A	A	A	A	A	A	G
SNP594	Glyma.03G027200	Glyma03g03170.1	3	2970766	C	CDS	Synonymous	S<->S	T	-	C	C	T	T	T	T	C	C	T	T	T	C	T	T	T	T	T	T	T	T	T	T	T	T	T	T	T	T	T	T	T	T	C	T	T	T	Y	T	T
SNP595	Glyma.03G027200	Glyma03g03170.1	3	2970802	T	CDS	Synonymous	S<->S	C	C	C	C	C	C	C	C	C	C	T	C	C	C	C	C	C	C	C	T	C	C	C	C	C	C	Y	C	C	C	C	C	C	-	C	T	T	T	-	T	C
SNP596	Glyma.03G027200	Glyma03g03170.1	3	2970814	C	CDS	Synonymous	N<->N	T	T	T	T	T	T	T	T	T	T	C	T	T	T	T	T	T	-	T	C	T	T	C	T	T	T	C	T	T	T	T	T	T	-	T	C	Y	-	-	C	T
SNP597	Glyma.03G027200	Glyma03g03170.1	3	2970845	C	CDS	nonSynonymous	V<->L	G	G	-	G	G	G	G	G	G	G	C	G	G	G	G	G	G	-	G	C	G	G	-	G	S	G	S	G	G	G	G	G	G	-	G	C	S	C	-	-	G
SNP598	Glyma.03G027200	Glyma03g03170.1	3	2970854	A	CDS	nonSynonymous	L<->I	C	C	C	-	C	C	C	C	C	C	A	C	C	C	C	C	C	C	C	A	C	C	A	C	M	C	M	C	C	C	C	C	C	-	C	A	M	A	-	A	C
SNP599	Glyma.03G027200	Glyma03g03170.1	3	2970878	T	CDS	nonSynonymous	G<->C	G	G	G	G	G	G	G	G	G	G	T	G	G	G	G	G	G	G	G	-	G	G	G	G	K	G	K	G	G	G	G	G	G	T	G	T	K	T	K	T	G
SNP600	Glyma.03G027200	Glyma03g03170.1	3	2970880	G	CDS	Synonymous	G<->G	T	T	T	T	T	T	T	T	T	T	A	T	T	T	T	T	T	T	T	-	T	T	-	T	K	T	K	T	T	T	T	T	T	G	T	G	K	G	K	G	T
SNP601	Glyma.03G027200	Glyma03g03170.1	3	2971018	A	CDS	Synonymous	T<->T	T	T	T	T	T	T	T	T	T	T	A	T	T	T	T	T	T	T	T	A	T	T	T	-	T	T	T	T	T	T	T	T	T	A	T	-	T	A	T	A	T
SNP602	Glyma.03G027200	Glyma03g03170.1	3	2971192	T	CDS	Synonymous	C<->C	C	C	C	C	C	C	C	C	C	C	T	C	C	C	C	C	C	C	C	T	C	C	C	C	Y	C	Y	C	C	C	C	C	C	T	C	T	Y	T	C	T	C
SNP603	Glyma.03G027200	Glyma03g03170.1	3	2971237	G/T	CDS	Synonymous	R<->R	G	G	G	G	G	G	G	G	G	G	G	G	G	G	G	G	G	G	G	G	G	G	G	G	K	G	K	G	G	G	G	G	G	G	G	T	K	G	-	G	G
SNP604	Glyma.03G027200	Glyma03g03170.1	3	2971310	A	CDS	nonSynonymous	Q<->K	C	C	C	C	C	C	C	C	C	C	A	C	C	C	C	C	C	C	C	A	C	C	C	C	M	C	M	C	C	C	C	C	C	A	A	-	M	A	A	A	C
SNP605	Glyma.03G027200	Glyma03g03170.1	3	2971316	A	CDS	nonSynonymous	L<->M	T	T	T	T	T	T	T	T	T	T	A	T	T	T	T	T	T	T	T	A	T	T	T	T	W	T	W	-	T	T	T	T	T	W	T	-	W	A	T	A	T
SNP606	Glyma.03G027200	Glyma03g03170.1	3	2971358	G	CDS	nonSynonymous	N<->D	A	A	A	A	-	A	A	R	A	A	G	A	A	A	A	A	A	A	A	G	A	A	A	A	R	A	R	A	A	A	A	A	A	G	A	-	G	G	A	G	A
SNP607	Glyma.03G027200	Glyma03g03170.1	3	2971578	T	intron			C	C	T	T	C	C	C	C	T	T	-	C	C	T	C	C	C	C	C	-	C	C	C	C	C	C	C	C	C	C	C	C	C	C	C	-	Y	-	C	-	C
SNP608	Glyma.03G027200	Glyma03g03170.1	3	2971584	A	intron			T	T	A	A	T	T	T	T	A	A	A	T	T	A	T	T	T	T	T	-	T	T	T	T	W	T	W	T	T	T	T	T	T	T	T	-	W	-	T	-	-
SNP609	Glyma.03G027200	Glyma03g03170.1	3	2971641	A	intron			G	G	G	G	G	G	G	G	G	G	A	G	G	G	G	G	G	G	G	-	G	G	G	G	R	G	A	G	G	G	G	G	G	R	G	A	-	A	A	A	G
SNP610	Glyma.03G027200	Glyma03g03170.1	3	2971646	T	intron			C	C	T	T	C	C	C	C	T	T	C	C	C	T	C	C	C	C	C	-	C	C	C	C	C	C	C	C	C	C	C	C	C	C	C	C	-	C	C	C	C
SNP611	Glyma.03G027200	Glyma03g03170.1	3	2971657	C	intron			T	T	C	C	T	T	T	T	C	C	C	T	C	C	T	T	T	T	T	-	T	T	T	T	Y	T	C	T	T	T	T	C	T	Y	T	C	T	C	Y	C	T
SNP612	Glyma.03G027200	Glyma03g03170.1	3	2971674	T	intron			C	C	T	T	C	C	-	C	T	T	C	C	C	T	C	C	C	C	C	-	C	C	C	C	C	C	C	C	C	C	C	C	C	C	C	C	C	C	C	C	C
SNP613	Glyma.03G027200	Glyma03g03170.1	3	2971686	C	intron			T	T	T	T	T	T	-	T	T	T	C	T	C	T	T	T	T	T	T	-	T	T	T	T	Y	C	C	T	C	C	T	T	T	Y	T	C	Y	C	Y	-	C
SNP614	Glyma.03G027200	Glyma03g03170.1	3	2971695	C	intron			T	T	T	T	T	T	-	T	T	T	T	T	T	T	T	T	T	T	T	-	T	T	T	T	T	-	C	T	C	T	T	T	T	T	T	C	Y	T	T	-	C
SNP615	Glyma.03G027200	Glyma03g03170.1	3	2971707	A	intron			C	C	T	-	C	C	-	C	T	T	A	C	C	T	C	C	C	C	C	-	C	C	C	C	C	C	-	C	C	C	C	C	C	A	C	C	C	-	C	-	C
SNP616	Glyma.03G027200	Glyma03g03170.1	3	2971724	T	intron			C	C	-	-	C	C	C	C	-	-	-	C	C	C	C	C	C	C	C	-	C	C	C	C	C	C	-	C	C	C	C	C	-	T	C	T	C	-	-	-	C
SNP617	Glyma.03G027200	Glyma03g03170.1	3	2971728	A	intron			T	T	-	-	T	T	T	T	-	A	A	T	T	T	T	T	T	T	T	-	T	T	T	T	W	T	A	T	T	T	T	T	-	A	T	A	W	-	-	-	T
SNP618	Glyma.03G027200	Glyma03g03170.1	3	2971739	T	intron			C	C	-	-	C	C	C	C	-	-	-	C	C	C	C	C	C	C	C	T	C	C	C	C	C	C	-	C	C	C	C	C	C	-	C	-	Y	T	-	-	C
SNP619	Glyma.03G027200	Glyma03g03170.1	3	2971745	C	intron			T	T	-	-	T	T	T	T	-	-	-	T	C	-	T	T	T	T	T	C	T	T	T	T	Y	T	-	T	T	T	C	T	T	-	T	-	Y	C	-	-	C
SNP620	Glyma.03G027200	Glyma03g03170.1	3	2971755	T	intron			C	C	-	C	C	T	C	C	-	-	-	C	-	-	C	C	T	C	T	C	C	C	C	T	C	C	-	C	C	C	C	C	T	C	C	C	C	C	-	C	C
SNP621	Glyma.03G027200	Glyma03g03170.1	3	2971757	T	intron			C	C	-	T	C	C	C	C	-	-	-	C	-	-	C	C	C	C	C	C	C	C	C	C	C	C	-	C	C	C	C	C	C	C	T	C	C	C	C	C	C
SNP622	Glyma.03G027200	Glyma03g03170.1	3	2971767	C	intron			A	A	-	C	A	A	A	A	C	A	A	A	A	-	A	A	A	A	A	A	A	A	A	A	A	A	A	A	A	A	A	A	A	A	A	A	A	A	A	A	A
SNP623	Glyma.03G027200	Glyma03g03170.1	3	2971809	T	intron			C	C	T	T	C	C	C	C	T	-	C	C	C	T	C	C	C	C	C	C	C	C	C	C	C	C	C	C	C	C	C	C	C	C	C	C	C	C	C	C	C
SNP624	Glyma.03G027200	Glyma03g03170.1	3	2971811	C	intron			G	G	G	G	G	G	G	G	G	-	C	G	G	G	G	G	G	G	G	C	G	G	G	G	G	G	G	G	G	G	G	G	G	C	G	C	G	C	S	C	G
SNP625	Glyma.03G027200	Glyma03g03170.1	3	2971843	T	intron			C	C	T	T	C	C	C	C	T	-	-	C	C	T	C	C	C	C	C	-	C	C	C	C	C	C	C	C	C	C	C	C	C	Y	C	-	-	-	C	T	C
SNP626	Glyma.03G027200	Glyma03g03170.1	3	2971854	A	intron			G	G	A	A	G	G	G	G	-	A	A	G	G	A	G	G	G	G	G	-	G	G	G	A	G	G	A	G	G	G	G	G	G	G	G	-	-	-	G	-	A
SNP627	Glyma.03G027200	Glyma03g03170.1	3	2971855	C	intron			T	T	C	C	T	T	T	T	-	C	-	T	T	C	T	T	T	T	T	-	T	T	T	C	T	T	C	T	T	T	T	T	T	T	T	-	-	-	T	-	C
SNP628	Glyma.03G027200	Glyma03g03170.1	3	2971872	C	intron			T	T	T	T	T	T	T	T	T	T	C	T	T	T	T	T	T	T	T	C	T	T	T	T	C	T	T	T	T	T	T	T	T	Y	T	-	C	C	T	C	T
SNP629	Glyma.03G027200	Glyma03g03170.1	3	2971875	T	intron			C	C	C	C	T	T	C	C	C	C	C	T	T	C	C	C	T	T	T	C	C	T	C	T	C	C	C	T	T	M	C	C	Y	C	C	-	C	C	C	C	C
SNP630	Glyma.03G027200	Glyma03g03170.1	3	2972002	C	CDS	nonSynonymous	I<->L	A	A	C	C	A	-	A	A	C	A	A	A	A	C	A	A	A	A	A	A	A	A	A	A	A	A	A	A	A	A	A	A	A	A	A	A	A	A	A	A	A
SNP631	Glyma.03G027200	Glyma03g03170.1	3	2972055	A	CDS	Synonymous	L<->L	G	G	A	A	G	G	G	G	A	A	G	G	G	A	G	G	G	G	G	G	G	G	G	G	G	G	G	G	G	G	G	G	G	G	G	G	G	G	G	G	G
SNP632	Glyma.03G027200	Glyma03g03170.1	3	2972059	G	CDS	nonSynonymous	S<->A	T	T	T	T	T	T	T	K	T	T	G	T	T	T	T	T	T	T	T	G	T	T	T	T	K	T	K	T	T	T	T	T	T	K	T	G	K	G	K	G	T
SNP633	Glyma.03G027200	Glyma03g03170.1	3	2972141	C	CDS	nonSynonymous	F<->S	T	T	Y	Y	Y	-	T	T	C	C	C	T	T	C	T	T	T	-	T	C	T	T	T	T	Y	T	Y	T	T	T	T	T	T	C	T	C	Y	C	Y	C	T
SNP634	Glyma.03G034200	Glyma03g04020.1	3	3968485	T	CDS	Synonymous	D<->D	C	C	-	C	-	C	T	C	C	C	C	C	C	C	C	C	C	C	C	T	C	C	C	T	C	C	T	C	C	C	C	C	C	C	C	C	Y	C	C	C	C
SNP635	Glyma.03G034200	Glyma03g04020.1	3	3968768	A	CDS	nonSynonymous	G<->S	G	G	G	-	G	A	G	G	G	G	A	G	G	A	G	G	G	G	G	G	G	G	G	G	G	G	R	A	G	G	G	G	G	G	G	-	G	G	-	G	G
SNP636	Glyma.03G034200	Glyma03g04020.1	3	3968778	A	CDS	nonSynonymous	L<->Q	T	A	T	-	A	A	T	-	-	A	A	A	A	A	A	A	T	A	A	T	A	A	A	T	A	A	T	A	T	A	A	A	A	A	T	-	W	A	-	A	A
SNP637	Glyma.03G034200	Glyma03g04020.1	3	3968981	C	CDS	nonSynonymous	F<->L	T	T	C	T	T	T	C	T	T	T	T	T	T	T	T	T	T	T	T	C	-	T	T	C	T	T	C	T	T	T	T	T	T	T	T	T	T	T	Y	T	T
SNP638	Glyma.03G034200	Glyma03g04020.1	3	3969174	A	CDS	nonSynonymous	G<->E	G	G	G	G	G	G	G	G	G	G	G	G	G	G	R	G	G	G	G	G	G	A	G	G	G	G	G	G	G	G	G	G	G	G	G	G	G	G	G	G	G
SNP639	Glyma.03G034200	Glyma03g04020.1	3	3969562	A	CDS	Synonymous	P<->P	T	T	A	T	T	T	A	T	T	T	T	T	T	T	T	T	T	T	T	A	T	T	T	A	T	T	A	T	T	T	T	T	T	T	T	T	W	T	W	T	T
SNP640	Glyma.03G034200	Glyma03g04020.1	3	3970308	C	CDS	nonSynonymous	V<->L	G	C	G	C	C	C	G	C	C	C	C	C	C	C	C	C	C	C	C	G	C	C	C	G	C	C	G	C	G	C	C	T	C	C	G	G	G	C	C	C	C
SNP641	Glyma.03G034200	Glyma03g04020.1	3	3970385	T	CDS	Synonymous	G<->G	C	-	C	C	T	C	C	T	C	C	C	C	C	C	C	T	C	C	T	C	C	C	T	C	C	T	C	C	C	C	T	C	-	Y	C	C	C	C	C	C	T
SNP642	Glyma.03G034200	Glyma03g04020.1	3	3970575	G	CDS	nonSynonymous	R<->G	A	G	A	G	-	G	A	G	A	G	G	G	G	-	A	G	A	G	G	A	R	A	G	A	G	G	A	G	A	G	G	G	G	G	A	A	R	A	A	G	G
SNP643	Glyma.03G034200	Glyma03g04020.1	3	3970614	A	CDS	nonSynonymous	G<->S	G	G	G	G	-	G	G	-	A	G	G	G	G	-	A	G	A	-	G	G	-	A	G	G	G	G	G	G	G	G	G	G	G	-	G	G	G	A	G	G	G
SNP644	Glyma.03G034200	Glyma03g04020.1	3	3970630	T	CDS	nonSynonymous	A<->V	C	T	C	T	-	T	C	-	C	T	T	T	T	-	Y	T	C	-	T	C	-	C	T	C	T	T	C	T	C	T	T	T	T	-	C	C	C	C	Y	T	T
SNP645	Glyma.03G034200	Glyma03g04020.1	3	3970717	C	CDS	nonSynonymous	G<->A	G	C	G	C	S	C	G	C	G	C	C	C	C	C	S	C	G	C	C	G	C	G	C	G	C	C	G	C	G	C	C	C	-	C	G	G	G	G	G	C	C
SNP646	Glyma.03G034200	Glyma03g04020.1	3	3970803	A	CDS	nonSynonymous	E<->K	G	A	G	A	A	-	G	A	G	A	A	A	A	A	R	A	G	A	A	G	A	G	A	G	A	A	G	A	G	A	A	A	A	A	G	A	G	G	-	A	A
SNP647	Glyma.03G034200	Glyma03g04020.1	3	3970823	T	CDS	Synonymous	L<->L	A	T	A	T	T	T	A	T	A	T	T	T	-	-	W	T	A	T	T	A	-	A	A	A	T	T	A	T	A	T	-	-	T	-	A	A	A	A	-	T	-
SNP648	Glyma.03G034200	Glyma03g04020.1	3	3970890	C	CDS	nonSynonymous	G<->R	G	G	G	G	G	G	G	G	G	G	G	G	G	G	S	G	G	G	G	G	C	G	G	G	C	G	G	G	G	C	G	C	G	G	G	G	G	-	G	G	G
SNP649	Glyma.03G034200	Glyma03g04020.1	3	3970958	A	CDS	Synonymous	R<->R	G	G	A	G	G	G	G	G	G	G	G	G	A	G	G	G	G	G	G	A	-	G	G	A	G	G	A	G	R	G	G	G	-	G	G	G	G	G	-	G	G
SNP650	Glyma.03G034200	Glyma03g04020.1	3	3971106	C	CDS	nonSynonymous	M<->L	A	-	A	A	A	M	A	-	C	A	A	A	A	A	A	A	C	A	A	A	-	C	A	A	A	A	A	A	A	A	A	A	-	-	A	C	A	A	A	A	A
SNP651	Glyma.03G034200	Glyma03g04020.1	3	3971279	C	CDS	Synonymous	D<->D	T	T	T	T	-	C	T	T	T	T	T	T	T	C	T	T	T	T	T	T	T	T	T	T	T	T	T	T	T	T	T	T	T	T	T	-	T	T	T	T	T
SNP652	Glyma.03G034200	Glyma03g04020.1	3	3971324	A	CDS	Synonymous	G<->G	C	C	C	-	C	C	C	C	C	C	C	C	-	C	A	C	C	C	C	C	A	C	C	C	A	C	C	C	C	A	-	A	C	C	C	-	C	C	C	C	C
SNP653	Glyma.03G034200	Glyma03g04020.1	3	3971447	A	CDS	Synonymous	A<->A	T	T	T	T	-	W	T	T	-	T	T	T	T	T	W	T	A	T	T	T	T	A	T	T	T	T	T	T	T	T	T	T	T	T	T	-	T	T	T	T	T
SNP654	Glyma.03G047100	Glyma03g05680.1	3	6022521	T	CDS	Synonymous	F<->F	C	C	T	C	T	C	C	C	T	T	C	C	T	C	C	C	T	C	C	T	C	C	C	C	C	T	C	C	C	C	C	C	C	Y	T	Y	Y	T	Y	C	W
SNP655	Glyma.03G047100	Glyma03g05680.1	3	6022596	G	intron			T	T	T	T	T	T	T	K	T	T	T	T	G	T	T	T	T	T	T	T	T	T	T	T	T	T	T	T	T	T	T	T	T	T	G	T	T	-	T	T	G
SNP656	Glyma.03G047100	Glyma03g05680.1	3	6022607	T	intron			A	A	A	A	A	A	A	W	A	A	A	A	A	A	A	A	A	A	A	A	A	A	A	A	A	A	A	A	A	A	A	A	A	A	T	A	A	-	A	A	T
SNP657	Glyma.03G047100	Glyma03g05680.1	3	6022644	T	intron			C	C	C	C	C	C	C	-	C	C	C	C	A	C	C	C	C	C	C	C	C	C	C	C	C	C	C	C	C	C	C	C	C	C	T	Y	C	-	C	C	T
SNP658	Glyma.03G047100	Glyma03g05680.1	3	6022654	G	intron			T	T	T	T	G	T	T	-	G	C	T	T	T	T	T	T	G	T	T	-	T	T	T	T	T	G	T	T	T	T	T	T	T	T	-	T	T	-	T	T	-
SNP659	Glyma.03G047100	Glyma03g05680.1	3	6022727	G	intron			A	A	A	A	A	A	A	A	A	A	A	A	A	A	A	A	A	A	A	A	A	A	A	A	A	A	A	A	A	A	A	A	A	A	G	A	A	G	R	A	G
SNP660	Glyma.03G047100	Glyma03g05680.1	3	6022806	A	intron			T	T	T	T	T	T	T	T	T	T	T	T	T	T	T	T	-	T	T	T	T	T	T	K	T	T	T	T	T	T	T	T	T	T	A	-	T	A	T	T	A
SNP661	Glyma.03G047100	Glyma03g05680.1	3	6022807	T	intron			G	G	G	G	G	G	G	G	G	G	G	G	G	G	G	G	-	G	G	G	G	G	G	G	G	G	G	G	G	G	G	G	G	G	T	-	G	T	G	G	T
SNP662	Glyma.03G047100	Glyma03g05680.1	3	6022815	A	intron			G	G	G	G	G	G	A	R	G	G	G	G	G	G	G	G	-	G	G	G	G	A	A	G	G	G	R	G	A	G	G	G	G	G	G	G	G	G	G	A	G
SNP663	Glyma.03G047100	Glyma03g05680.1	3	6022857	T	intron			C	C	C	C	C	C	C	C	C	C	C	C	C	C	C	C	C	C	C	C	C	-	C	C	C	C	C	C	C	C	C	C	C	Y	-	T	C	T	C	C	T
SNP664	Glyma.03G047100	Glyma03g05680.1	3	6022907	G	Splice(intron)			A	A	A	A	A	A	A	A	A	A	A	A	A	A	A	G	A	A	A	A	A	A	A	A	G	A	A	A	A	A	A	A	-	A	A	A	A	A	R	A	A
SNP665	Glyma.03G047100	Glyma03g05680.1	3	6022950	A	CDS	Synonymous	Q<->Q	G	G	G	G	G	G	G	R	G	G	G	G	G	G	G	G	G	G	G	R	G	G	A	G	G	G	G	A	G	G	G	G	G	-	A	A	G	A	G	G	A
SNP666	Glyma.03G047100	Glyma03g05680.1	3	6023000	A	CDS	nonSynonymous	R<->K	G	G	G	G	G	G	G	G	G	G	G	G	A	G	G	G	G	G	G	R	G	G	G	G	G	G	G	G	G	G	G	G	G	G	A	A	G	A	G	G	A
SNP667	Glyma.03G047100	Glyma03g05680.1	3	6023253	T	CDS	Synonymous	N<->N	C	-	C	C	C	C	C	Y	C	C	C	C	C	C	C	C	C	C	C	T	C	C	C	C	C	C	C	C	C	C	C	C	C	C	T	-	C	T	Y	C	T
SNP668	Glyma.03G047100	Glyma03g05680.1	3	6023261	T	CDS	nonSynonymous	S<->L	C	C	C	C	T	C	C	C	T	C	C	C	C	C	C	C	T	C	C	C	C	C	C	C	C	T	C	C	C	C	C	C	C	C	C	-	C	C	C	C	C
SNP669	Glyma.03G047100	Glyma03g05680.1	3	6023298	T	CDS	nonSynonymous	M<->I	G	G	G	G	G	G	T	K	G	G	G	G	G	G	G	G	G	G	G	G	K	T	G	G	G	G	G	G	T	G	G	G	G	K	G	-	G	G	G	T	G
SNP670	Glyma.03G047100	Glyma03g05680.1	3	6023307	T	CDS	Synonymous	S<->S	C	C	C	C	C	C	T	T	C	C	C	C	T	C	C	T	-	C	C	Y	Y	T	C	C	T	C	Y	C	T	C	C	C	C	C	T	-	C	T	Y	T	T
SNP671	Glyma.03G047100	Glyma03g05680.1	3	6023359	C	CDS	Synonymous	R<->R	A	A	A	A	A	A	A	A	A	A	A	A	A	A	A	A	A	A	M	M	-	A	A	A	A	A	A	A	A	A	A	A	A	A	C	M	A	C	A	A	C
SNP672	Glyma.03G047100	Glyma03g05680.1	3	6024090	T	CDS	Synonymous	C<->C	C	C	C	-	C	C	T	Y	C	C	C	C	C	C	C	C	C	C	C	C	C	T	C	C	M	C	Y	C	T	C	C	C	C	Y	C	T	C	C	C	T	C
SNP673	Glyma.03G047100	Glyma03g05680.1	3	6024099	T	CDS	Synonymous	P<->P	C	C	C	C	C	C	T	Y	C	C	C	C	C	C	C	C	C	C	-	C	C	T	C	C	C	C	Y	C	T	C	C	C	C	Y	C	T	C	C	C	T	C
SNP674	Glyma.03G047100	Glyma03g05680.1	3	6024514	C	CDS	Synonymous	L<->L	T	T	T	T	T	T	T	-	T	T	T	T	T	-	T	T	T	T	T	T	T	T	T	W	T	T	T	T	T	T	T	T	T	T	C	Y	T	C	Y	T	C
SNP675	Glyma.03G047100	Glyma03g05680.1	3	6024697	A	intron			T	-	T	T	T	T	A	T	T	T	T	T	T	T	T	T	T	T	T	T	T	A	T	T	T	T	T	T	A	T	T	T	T	T	T	T	T	T	T	T	T
SNP676	Glyma.03G047100	Glyma03g05680.1	3	6024784	T	intron			G	G	G	G	-	K	T	-	G	A	G	A	T	G	G	K	G	G	G	G	G	T	G	G	G	G	G	G	T	G	G	G	G	K	G	G	G	G	G	T	G
SNP677	Glyma.03G047100	Glyma03g05680.1	3	6024785	C	intron			T	T	T	T	-	Y	C	-	T	C	T	C	T	T	T	Y	T	T	T	T	T	C	T	T	T	T	T	T	C	T	T	T	T	C	T	T	T	T	T	C	T
SNP678	Glyma.03G047100	Glyma03g05680.1	3	6024834	A/T	intron			A	A	W	A	A	W	T	W	A	A	A	A	A	A	A	A	A	A	A	A	A	T	A	A	A	A	A	A	-	A	A	A	A	W	A	W	A	A	A	-	A
SNP679	Glyma.03G047100	Glyma03g05680.1	3	6024874	T	intron			A	A	T	A	T	A	T	A	T	T	A	A	T	A	A	T	T	A	W	-	A	T	A	A	T	T	A	A	A	A	A	A	A	A	T	T	W	T	T	-	T
SNP680	Glyma.03G047100	Glyma03g05680.1	3	6025130	A	intron			G	G	A	G	A	G	A	-	-	A	G	A	A	G	G	A	R	G	G	A	G	-	G	G	A	A	A	G	A	A	A	A	G	A	A	A	A	A	A	-	A
SNP681	Glyma.03G047100	Glyma03g05680.1	3	6025448	A	intron			T	T	T	T	T	T	A	T	T	T	T	T	T	T	T	T	-	T	T	T	T	A	T	T	T	A	W	T	A	T	T	T	T	T	T	W	-	T	T	A	T
SNP682	Glyma.03G047100	Glyma03g05680.1	3	6025574	G	CDS	nonSynonymous	I<->M	C	C	C	C	-	C	G	S	C	C	C	C	C	C	C	C	C	C	C	-	-	G	C	C	C	C	S	C	G	C	C	C	C	C	C	C	C	C	C	G	C
SNP683	Glyma.03G047100	Glyma03g05680.1	3	6025853	T	CDS	Synonymous	P<->P	G	T	G	T	G	G	G	K	G	G	T	T	M	T	T	G	G	T	T	G	T	G	T	T	G	G	K	T	G	T	T	T	T	K	G	G	K	G	G	G	-
SNP684	Glyma.03G047100	Glyma03g05680.1	3	6026054	A	CDS	Synonymous	L<->L	T	A	A	A	T	A	A	A	T	A	A	A	T	A	A	T	T	A	A	T	A	A	A	A	T	T	A	A	A	A	A	A	A	-	T	-	W	T	T	A	T
SNP685	Glyma.03G047100	Glyma03g05680.1	3	6026090	T	CDS	Synonymous	S<->S	A	A	A	A	A	A	A	W	A	A	A	A	A	A	A	A	A	A	A	T	A	A	A	A	A	A	A	A	A	A	A	A	A	A	A	-	A	A	A	A	T
SNP686	Glyma.03G047100	Glyma03g05680.1	3	6026098	G	CDS	nonSynonymous	D<->G	A	A	A	A	G	A	A	A	G	A	A	A	A	R	A	A	G	A	A	A	A	A	A	A	A	G	A	A	A	A	A	A	A	A	A	-	A	A	A	A	A
SNP687	Glyma.03G047100	Glyma03g05680.1	3	6026107	T	CDS	nonSynonymous	A<->V	C	C	C	C	T	C	C	C	T	C	C	C	T	C	C	T	-	C	C	C	C	C	C	C	T	T	C	C	C	C	C	C	C	T	T	-	Y	T	-	Y	C
SNP688	Glyma.03G049300	Glyma03g06320.1	3	6532539	A	CDS	Synonymous	P<->P	T	T	T	T	-	T	T	T	T	T	T	T	T	T	T	T	T	T	T	T	-	T	T	T	T	T	T	T	T	T	T	T	T	A	A	T	T	T	T	T	T
SNP689	Glyma.03G049300	Glyma03g06320.1	3	6532757	T	CDS	nonSynonymous	V<->I	C	T	C	T	T	C	C	-	T	C	T	C	T	T	C	T	-	T	C	Y	T	-	C	T	T	T	C	C	C	T	C	T	-	Y	C	-	C	C	-	C	C
SNP690	Glyma.03G049300	Glyma03g06320.1	3	6532818	A	CDS	Synonymous	P<->P	G	-	-	A	G	G	G	G	G	G	G	G	G	A	G	G	G	G	G	G	G	G	G	G	G	G	G	G	G	G	G	G	G	G	G	-	G	G	G	G	G
SNP691	Glyma.03G049300	Glyma03g06320.1	3	6532845	A	CDS	nonSynonymous	K<->N	T	T	-	T	T	T	A	A	T	T	T	T	T	-	T	T	T	-	T	T	T	T	T	T	T	T	W	A	T	T	T	T	-	-	T	-	T	-	T	A	T
SNP692	Glyma.03G049300	Glyma03g06320.1	3	6533148	C	intron			A	A	A	A	A	C	A	M	A	A	A	A	A	A	A	A	A	A	A	C	A	-	A	A	A	A	A	A	A	A	A	A	A	A	A	A	A	A	A	A	C
SNP693	Glyma.03G049300	Glyma03g06320.1	3	6533268	A	intron			T	A	T	-	A	T	T	T	A	T	A	T	A	A	T	A	A	A	T	W	A	T	T	A	A	A	T	T	T	A	T	A	A	-	T	W	T	T	T	T	T
SNP694	Glyma.03G049300	Glyma03g06320.1	3	6533565	A	intron			G	-	G	G	G	R	G	G	G	G	G	G	A	G	G	G	G	G	G	R	-	G	G	G	G	G	G	G	G	G	G	G	G	G	G	G	G	G	G	G	A
SNP695	Glyma.03G049300	Glyma03g06320.1	3	6534034	G/C	intron			C	C	C	C	-	G	C	S	C	C	C	C	C	-	C	C	C	C	C	C	C	-	C	C	C	C	C	C	C	C	C	C	C	C	C	-	C	C	S	C	G
SNP696	Glyma.03G049300	Glyma03g06320.1	3	6534231	T	intron			C	C	C	C	C	T	C	C	C	C	C	C	C	C	C	C	C	C	Y	Y	C	C	C	C	C	C	C	C	C	C	C	C	C	C	C	C	C	C	C	C	T
SNP697	Glyma.03G049300	Glyma03g06320.1	3	6534383	T	intron			A	T	A	T	T	A	A	A	T	A	T	A	T	T	A	T	T	T	A	W	T	A	A	T	T	T	A	A	A	T	A	T	W	W	A	W	A	A	A	A	A
SNP698	Glyma.03G049300	Glyma03g06320.1	3	6534384	A	intron			T	T	A	T	T	A	A	A	T	A	T	T	T	T	T	T	T	T	T	W	T	A	T	T	T	T	T	A	A	T	T	T	T	W	A	W	A	A	A	A	A
SNP699	Glyma.03G049300	Glyma03g06320.1	3	6534613	G	intron			T	T	T	T	T	T	G	K	T	T	-	-	T	-	T	T	T	T	T	T	T	T	T	T	T	T	T	G	T	T	T	T	T	T	T	T	T	T	T	G	T
SNP700	Glyma.03G049300	Glyma03g06320.1	3	6534897	C	intron			T	T	C	T	T	C	C	C	T	C	T	C	C	T	C	T	T	T	C	T	T	C	C	T	T	T	C	C	C	T	C	T	T	Y	C	Y	Y	C	Y	C	C
SNP701	Glyma.03G049300	Glyma03g06320.1	3	6535365	C	intron			T	C	-	-	C	C	C	Y	C	-	C	C	C	-	-	C	C	C	T	-	C	-	C	C	C	-	-	-	C	-	C	C	C	C	C	C	C	-	C	C	-
SNP702	Glyma.03G049300	Glyma03g06320.1	3	6535563	T	intron			C	-	C	T	C	C	C	C	C	-	C	C	-	T	C	C	C	-	C	C	C	C	C	C	C	C	C	C	C	C	C	C	C	C	C	C	C	C	C	C	C
SNP703	Glyma.03G049300	Glyma03g06320.1	3	6535565	G	intron			A	-	A	A	A	G	A	A	A	A	A	A	A	A	A	A	A	-	A	R	A	A	A	A	A	A	A	A	A	A	A	A	A	A	A	A	A	A	A	A	G
SNP704	Glyma.03G049300	Glyma03g06320.1	3	6535989	G	intron			C	C	C	C	C	C	G	G	C	C	C	C	-	C	C	C	C	C	C	C	C	C	C	C	C	C	-	A	C	C	C	C	C	C	C	S	C	C	C	G	-
SNP705	Glyma.03G049300	Glyma03g06320.1	3	6536007	T	intron			G	G	G	G	G	G	G	G	G	G	G	G	G	G	G	G	G	G	S	C	G	G	G	G	G	G	G	G	G	G	G	G	G	G	G	G	G	G	G	G	T
SNP706	Glyma.03G049300	Glyma03g06320.1	3	6536012	C	intron			T	C	C	C	C	C	C	C	C	C	C	T	C	C	T	C	C	C	Y	C	C	C	T	C	C	C	C	C	C	C	T	C	C	C	C	C	C	T	C	C	C
SNP707	Glyma.03G049300	Glyma03g06320.1	3	6536306	A/C	CDS	nonSynonymous	V<->G	A	M	-	A	A	M	A	A	A	A	A	A	A	-	A	-	A	-	M	-	A	A	M	A	A	A	A	M	A	A	A	A	-	-	A	A	A	-	M	A	A
SNP708	Glyma.03G049300	Glyma03g06320.1	3	6536557	T	CDS	nonSynonymous	S<->R	A	A	A	A	T	A	A	A	T	A	A	A	A	A	A	T	T	A	A	W	A	A	A	A	T	T	A	A	A	A	A	A	A	A	A	-	A	A	A	A	A
SNP709	Glyma.03G049300	Glyma03g06320.1	3	6536590	G	CDS	Synonymous	D<->D	A	A	A	A	A	G	A	R	A	A	A	A	A	A	A	A	-	A	A	G	-	A	A	A	A	A	A	A	A	A	A	A	A	A	A	-	R	A	A	A	G
SNP710	Glyma.03G049300	Glyma03g06320.1	3	6536788	A	CDS	Synonymous	C<->C	G	-	-	G	G	-	A	-	G	G	G	G	A	G	G	G	G	G	G	A	-	-	G	G	G	G	R	A	A	G	G	G	G	R	A	R	G	G	-	A	A
SNP711	Glyma.03G049300	Glyma03g06320.1	3	6536793	C	CDS	nonSynonymous	L<->V	G	-	-	G	G	-	C	-	G	G	G	G	G	G	G	G	G	G	G	G	-	G	G	G	G	G	S	G	A	G	G	G	G	G	G	S	G	G	-	C	G
SNP712	Glyma.03G049300	Glyma03g06320.1	3	6536928	C	CDS	nonSynonymous	K<->E	T	T	T	T	T	C	T	-	T	-	T	T	C	T	T	T	T	T	T	-	T	C	T	T	T	W	T	C	C	T	T	T	T	T	C	T	Y	T	Y	T	C
SNP713	Glyma.03G049300	Glyma03g06320.1	3	6537010	A	CDS	nonSynonymous	L<->F	T	T	T	T	T	T	A	W	T	T	T	T	T	T	T	T	T	T	T	T	-	T	-	T	T	T	A	T	T	T	T	T	T	T	T	T	T	T	-	A	T
SNP714	Glyma.03G049300	Glyma03g06320.1	3	6537270	A	CDS	nonSynonymous	A<->S	C	-	-	-	C	C	C	C	-	C	A	-	C	-	C	-	C	C	C	C	-	A	A	A	-	A	-	A	A	A	C	C	C	-	A	-	-	-	C	C	-
SNP715	Glyma.03G049300	Glyma03g06320.1	3	6537298	G	CDS	Synonymous	S<->S	A	-	A	-	G	G	A	A	G	A	G	A	G	-	A	-	G	G	A	G	G	G	A	A	A	G	A	A	G	A	A	G	G	-	G	-	-	G	G	A	G
SNP716	Glyma.03G049300	Glyma03g06320.1	3	6537337	C	CDS	Synonymous	R<->R	T	-	C	T	C	-	C	C	C	-	C	C	C	-	C	T	C	T	C	C	T	C	C	T	T	C	C	-	C	T	C	T	T	C	C	-	C	-	-	C	T
SNP717	Glyma.03G049300	Glyma03g06320.1	3	6537529	C	CDS	Synonymous	A<->A	G	-	G	C	C	-	C	S	C	G	G	C	C	-	C	G	C	G	C	-	-	C	C	-	G	C	C	-	T	T	T	G	G	G	C	G	C	G	G	C	G
SNP718	Glyma.03G049300	Glyma03g06320.1	3	6537553	A	CDS	Synonymous	S<->S	C	C	C	C	C	C	A	M	C	M	C	C	C	C	C	C	C	C	C	-	C	C	C	C	C	C	M	-	C	C	C	C	C	C	C	M	A	C	C	A	C
SNP719	Glyma.03G096600	Glyma03g23780.1	3	30418242	T	CDS	Synonymous	K<->K	C	C	C	C	T	Y	C	C	T	C	C	C	C	C	C	C	T	C	C	C	C	C	C	C	C	C	C	C	C	C	C	C	C	-	T	T	-	T	C	T	C
SNP720	Glyma.03G096600	Glyma03g23780.1	3	30418278	T	CDS	Synonymous	P<->P	A	A	A	A	W	W	A	A	T	A	A	A	A	A	A	A	T	A	A	-	A	A	A	A	A	A	A	A	A	A	A	A	-	W	T	T	T	T	A	T	A
SNP721	Glyma.03G096600	Glyma03g23780.1	3	30418343	G	CDS	nonSynonymous	F<->L	A	A	A	A	G	G	A	A	G	A	A	A	A	A	A	A	G	A	A	-	A	A	A	A	A	A	A	A	A	A	A	A	A	R	G	G	G	G	R	G	A
SNP722	Glyma.03G096600	Glyma03g23780.1	3	30419136	A	CDS	Synonymous	V<->V	T	T	-	T	A	A	T	T	A	T	T	T	T	T	T	T	A	T	T	T	T	T	T	T	T	T	-	T	T	T	T	T	T	T	T	T	T	A	T	A	T
SNP723	Glyma.03G096600	Glyma03g23780.1	3	30420148	C	CDS	nonSynonymous	L<->W	A	A	A	A	A	A	A	A	A	A	A	A	A	A	A	A	A	A	A	A	A	A	A	A	A	A	A	A	A	A	A	A	A	-	A	C	A	C	M	C	A
SNP724	Glyma.03G137300	Glyma03g29380.1	3	37377946	C	CDS	Synonymous	L<->L	T	C	T	T	T	T	T	T	T	T	T	T	T	T	T	T	T	C	T	T	T	T	C	T	T	T	T	T	T	T	T	T	T	T	T	T	T	T	T	T	C
SNP725	Glyma.03G137300	Glyma03g29380.1	3	37378664	A	CDS	nonSynonymous	A<->E	C	A	C	C	C	C	C	C	C	C	C	C	C	C	C	C	C	A	C	C	C	C	A	C	C	C	C	C	C	C	C	C	C	C	C	C	C	C	C	C	A
SNP726	Glyma.03G137300	Glyma03g29380.1	3	37379657	T	intron			C	T	C	C	C	C	C	C	C	C	C	C	C	C	C	C	C	T	C	C	-	C	T	-	C	M	C	C	C	C	C	C	C	C	C	C	C	C	Y	C	T
SNP727	Glyma.03G137300	Glyma03g29380.1	3	37379745	A	CDS	Synonymous	T<->T	T	A	T	T	-	T	T	T	T	T	T	T	T	-	T	T	T	A	T	T	T	T	A	T	T	T	T	T	T	T	T	T	T	T	-	T	T	T	T	T	A
SNP728	Glyma.03G137300	Glyma03g29380.1	3	37379901	C	CDS	Synonymous	L<->L	A	C	A	-	A	A	A	A	A	A	A	A	A	-	A	A	A	C	A	-	A	A	C	A	A	A	A	A	A	A	A	A	A	A	A	A	A	A	A	A	C
SNP729	Glyma.03G137300	Glyma03g29380.1	3	37380039	T	CDS	Synonymous	Y<->Y	C	T	-	T	T	C	C	C	C	T	T	C	T	-	T	T	C	T	C	T	C	C	T	C	C	C	C	T	T	C	T	C	C	T	T	C	Y	T	Y	C	T
SNP730	Glyma.03G137300	Glyma03g29380.1	3	37380138	T	CDS	Synonymous	S<->S	A	-	-	T	T	A	A	A	A	T	T	A	T	-	T	T	A	T	A	T	A	A	T	A	A	A	A	T	T	A	T	A	-	T	T	-	W	-	-	W	T
SNP731	Glyma.03G137300	Glyma03g29380.1	3	37380284	T	intron			G	T	-	G	G	G	G	G	G	G	G	G	G	G	G	G	G	T	G	G	G	K	T	G	G	G	G	G	G	G	G	G	-	G	G	G	G	G	G	G	T
SNP732	Glyma.03G137300	Glyma03g29380.1	3	37380324	G	intron			A	-	G	G	G	A	A	A	A	G	A	A	A	-	G	G	A	A	A	G	A	A	A	A	A	A	A	G	G	A	G	A	A	G	A	A	A	A	A	A	A
SNP733	Glyma.03G137300	Glyma03g29380.1	3	37380384	T	intron			A	-	-	-	-	A	A	A	A	T	A	A	A	-	T	-	A	-	A	-	A	A	A	A	A	A	A	A	A	A	A	A	A	A	T	A	A	-	A	A	A
SNP734	Glyma.03G137300	Glyma03g29380.1	3	37380385	T	intron			G	-	-	-	-	G	G	G	G	T	-	G	-	-	T	-	G	-	G	-	G	G	-	G	G	G	G	-	-	G	-	G	G	G	T	G	G	-	G	G	-
SNP735	Glyma.03G137300	Glyma03g29380.1	3	37380720	T	CDS	Synonymous	A<->A	C	T	C	C	C	C	C	-	-	C	C	C	C	C	C	C	C	T	C	C	C	C	T	C	C	C	C	C	C	C	C	C	C	-	C	C	C	C	C	C	C
SNP736	Glyma.03G137300	Glyma03g29380.1	3	37380914	A	3'-UTR			C	C	A	A	A	C	C	C	C	A	M	C	A	A	A	A	C	C	C	A	C	C	C	C	C	C	C	A	A	C	A	C	-	C	C	-	C	-	C	C	C
SNP737	Glyma.03G137300	Glyma03g29380.1	3	37381136	T	3'-UTR			C	T	C	C	C	C	C	C	-	C	C	C	C	C	C	C	C	T	C	C	C	C	T	C	C	C	C	C	C	C	C	C	C	C	C	C	C	-	-	C	T
SNP738	Glyma.03G137300	Glyma03g29380.1	3	37381247	A	3'-UTR			C	C	C	C	-	C	C	C	C	C	C	C	C	C	C	C	C	C	C	C	C	C	C	C	C	C	C	C	C	C	C	C	C	C	A	-	C	C	M	C	C
SNP739	Glyma.03G140700	Glyma03g29670.1	3	37697046	G	mRNA			A	-	A	A	A	A	A	R	A	A	A	A	A	-	A	A	A	A	A	A	A	A	A	A	A	A	A	A	A	A	A	A	G	G	G	G	-	G	R	A	A
SNP740	Glyma.03G140700	Glyma03g29670.1	3	37697132	A	mRNA			C	-	-	C	C	C	C	A	C	C	A	C	C	-	C	C	C	C	C	C	C	-	C	C	C	C	C	C	C	C	C	C	-	A	-	A	M	-	-	C	M
SNP741	Glyma.03G140700	Glyma03g29670.1	3	37697920	T	intron			A	T	T	A	T	T	T	T	T	T	W	T	T	A	A	T	W	T	T	A	A	T	T	A	A	T	A	T	T	A	A	A	T	A	A	A	A	A	-	T	T
SNP742	Glyma.03G140700	Glyma03g29670.1	3	37698001	A	intron			G	A	A	G	A	A	A	A	-	A	R	A	A	G	G	A	A	A	A	G	G	A	A	G	G	A	G	A	A	G	G	G	A	R	G	G	G	-	A	A	A
SNP743	Glyma.03G140700	Glyma03g29670.1	3	37698419	C	CDS	Synonymous	I<->I	T	C	C	T	C	C	C	C	C	C	Y	C	C	T	T	Y	-	C	C	T	T	C	C	T	T	C	T	C	C	T	T	T	C	T	T	Y	T	T	C	C	C
SNP744	Glyma.03G140700	Glyma03g29670.1	3	37698682	G	CDS	nonSynonymous	D<->G	A	G	G	-	-	-	G	G	G	G	R	G	G	A	A	G	G	G	G	A	A	G	G	A	A	G	A	G	G	A	A	A	G	-	A	A	A	-	G	G	G
SNP745	Glyma.03G140700	Glyma03g29670.1	3	37699250	A	CDS	Synonymous	A<->A	T	-	A	T	A	-	A	A	A	A	W	A	A	T	T	A	A	A	A	-	T	A	A	T	T	A	T	A	A	T	T	T	-	W	T	W	T	T	A	W	A
SNP746	Glyma.03G140700	Glyma03g29670.1	3	37699319	A	CDS	Synonymous	E<->E	G	A	A	G	A	A	A	A	A	A	R	A	A	G	G	R	A	A	A	G	G	A	A	G	G	A	G	A	A	G	G	G	-	G	G	G	G	G	A	A	A
SNP747	Glyma.03G140700	Glyma03g29670.1	3	37699508	A	intron			T	-	A	T	A	A	A	A	A	A	W	A	A	T	T	A	A	A	A	T	T	A	A	T	T	A	T	A	A	T	T	T	A	W	T	T	T	T	-	A	A
SNP748	Glyma.03G140700	Glyma03g29670.1	3	37699639	T	intron			C	T	T	C	T	T	T	T	T	C	T	T	T	C	C	Y	T	T	T	C	C	T	T	C	C	T	C	T	C	C	C	C	T	T	T	T	T	T	T	T	T
SNP749	Glyma.03G140700	Glyma03g29670.1	3	37699716	C	intron			T	C	C	T	C	C	C	C	-	C	Y	C	C	T	T	C	C	C	C	T	T	C	C	T	T	C	T	C	C	T	T	T	C	Y	T	T	-	T	C	C	C
SNP750	Glyma.03G140700	Glyma03g29670.1	3	37699821	A	intron			C	A	A	C	A	A	A	A	A	A	M	A	A	C	C	M	A	A	A	C	C	A	A	C	C	A	C	A	A	C	C	C	-	C	C	M	C	C	A	A	A
SNP751	Glyma.03G140700	Glyma03g29670.1	3	37700548	C	3'-UTR			G	C	C	G	C	C	C	G	C	-	G	C	C	G	G	S	C	C	C	G	-	C	C	G	G	C	G	C	C	G	G	G	G	-	G	S	S	G	G	-	C
SNP752	Glyma.03G141600	Glyma03g29740.1	3	37783521	T	mRNA			C	-	T	C	T	C	T	T	T	T	T	T	T	C	C	T	T	T	T	C	-	T	T	C	C	T	C	C	T	C	T	C	T	T	T	T	Y	T	T	T	T
SNP753	Glyma.03G141600	Glyma03g29740.1	3	37783647	C	CDS	Synonymous	A<->A	T	T	-	-	T	-	T	T	T	A	C	T	T	T	T	T	T	T	T	T	T	T	C	T	T	C	T	-	T	C	T	C	-	C	C	C	T	T	-	-	C
SNP754	Glyma.03G141600	Glyma03g29740.1	3	37784513	C	CDS	nonSynonymous	V<->A	T	C	C	T	C	T	C	C	C	C	T	C	C	T	T	C	C	C	C	T	T	C	C	T	-	C	T	T	C	T	C	T	T	Y	T	T	T	T	T	T	C
SNP755	Glyma.03G141600	Glyma03g29740.1	3	37784989	A	intron			G	A	A	G	-	G	A	A	A	A	G	A	A	G	G	A	A	A	A	G	G	A	A	G	G	A	G	G	A	G	A	G	G	R	G	-	G	G	G	G	A
SNP756	Glyma.03G141600	Glyma03g29740.1	3	37785591	A	intron			G	G	G	G	-	G	G	-	-	A	G	A	A	G	G	G	G	R	G	G	G	-	A	G	G	A	G	G	A	G	A	G	-	A	R	G	-	-	-	G	A
SNP757	Glyma.03G141600	Glyma03g29740.1	3	37785592	C	intron			T	T	T	T	-	T	T	-	-	C	T	A	C	T	T	T	T	K	T	T	T	-	C	T	T	-	T	T	A	T	M	T	-	G	K	T	-	-	-	T	C
SNP758	Glyma.03G141600	Glyma03g29740.1	3	37785595	A	intron			T	A	A	T	-	T	-	-	-	A	T	A	-	T	T	-	A	T	A	T	T	-	A	T	T	A	T	T	T	T	W	T	-	T	T	-	-	-	-	W	A
SNP759	Glyma.03G141600	Glyma03g29740.1	3	37785600	C	intron			T	G	-	T	-	T	-	-	-	C	T	T	C	T	T	-	G	T	-	T	T	-	M	T	T	C	T	T	T	T	T	T	-	T	T	-	-	-	-	T	-
SNP760	Glyma.03G141600	Glyma03g29740.1	3	37785699	C	intron			T	T	T	T	T	T	T	T	T	T	C	T	T	T	T	T	T	T	T	T	T	T	T	T	T	T	T	T	T	T	T	T	T	T	T	C	T	T	C	T	T
SNP761	Glyma.03G141600	Glyma03g29740.1	3	37785716	T	intron			C	C	C	C	C	C	C	C	C	C	Y	C	C	C	C	C	C	C	C	C	C	C	C	C	C	C	C	C	C	C	C	C	C	C	C	T	C	-	T	C	C
SNP762	Glyma.03G141600	Glyma03g29740.1	3	37785872	T	intron			C	C	C	C	C	C	C	C	C	C	C	C	C	C	C	C	C	C	C	C	C	C	C	C	C	C	C	C	C	C	C	C	C	C	T	C	C	C	-	C	C
SNP763	Glyma.03G141600	Glyma03g29740.1	3	37786025	A	intron			T	A	A	T	A	W	A	A	A	A	W	A	A	T	T	A	A	A	A	T	T	A	A	T	T	A	W	T	A	T	A	T	A	-	A	A	A	A	-	A	A
SNP764	Glyma.03G141600	Glyma03g29740.1	3	37786083	C	intron			T	C	C	T	Y	T	C	C	C	C	T	C	C	-	T	C	C	C	C	T	T	C	C	T	T	C	T	T	C	T	C	T	T	C	T	T	T	T	T	T	C
SNP765	Glyma.03G141600	Glyma03g29740.1	3	37786197	T	intron			C	T	T	C	T	C	T	T	T	T	C	T	T	C	C	T	-	T	T	C	C	T	T	C	C	T	C	C	T	C	C	C	C	Y	C	C	C	C	C	C	C
SNP766	Glyma.03G141600	Glyma03g29740.1	3	37787006	A	5'-UTR			G	A	A	G	A	-	A	-	A	A	R	A	A	G	G	R	A	A	A	G	G	-	A	G	G	A	G	G	A	G	A	G	-	A	-	A	-	A	A	A	A
SNP767	Glyma.03G141600	Glyma03g29740.1	3	37787132	C	5'-UTR			T	T	T	T	-	T	T	T	T	C	T	T	T	T	T	T	T	T	T	T	-	T	C	T	T	T	T	T	T	T	T	T	-	T	C	T	T	T	T	C	T
SNP768	Glyma.03G165800	Glyma03g32270.1	3	40066543	T	CDS	Synonymous	L<->L	C	C	C	-	T	T	T	C	T	T	C	C	-	C	C	C	T	C	C	C	C	T	C	C	C	C	T	C	C	C	C	C	C	-	C	-	C	C	C	C	C
SNP769	Glyma.03G165800	Glyma03g32270.1	3	40066644	C	intron			T	T	T	T	C	C	C	Y	C	C	C	T	T	T	T	T	C	T	T	T	T	-	C	T	T	C	C	-	T	T	T	C	T	Y	T	-	T	T	T	T	C
SNP770	Glyma.03G165800	Glyma03g32270.1	3	40066656	T	intron			A	A	A	A	A	A	A	W	A	A	A	A	T	A	A	A	A	A	T	A	A	-	A	A	A	A	A	A	T	A	A	A	A	A	A	-	A	A	A	A	A
SNP771	Glyma.03G165800	Glyma03g32270.1	3	40066742	T	intron			A	A	-	-	T	T	T	T	T	T	W	A	T	A	A	A	T	A	T	A	A	T	T	A	A	T	T	A	T	A	A	-	-	A	A	T	W	A	A	T	T
SNP772	Glyma.03G165800	Glyma03g32270.1	3	40067357	A/G	CDS	nonSynonymous	S<->L	G	R	G	G	G	G	G	G	G	G	R	G	G	G	R	R	G	G	G	G	G	G	G	G	G	G	G	G	G	G	G	G	-	R	G	G	R	R	G	G	G
SNP773	Glyma.03G165800	Glyma03g32270.1	3	40067389	A/G	CDS	Synonymous	G<->G	G	R	G	G	G	G	G	G	G	G	R	R	G	G	R	G	G	G	G	G	G	G	G	G	G	G	G	G	G	G	G	G	G	G	G	G	R	G	G	G	G
SNP774	Glyma.03G165800	Glyma03g32270.1	3	40067413	A/G	CDS	Synonymous	V<->V	G	R	G	G	-	G	G	G	G	G	G	R	G	G	R	G	G	G	G	G	G	-	A	G	G	G	G	G	G	G	G	G	G	G	G	G	R	G	G	G	G
SNP775	Glyma.03G165800	Glyma03g32270.1	3	40067422	A/G	CDS	Synonymous	F<->F	A	R	A	A	-	A	A	A	A	A	A	R	A	A	R	A	A	A	A	A	A	A	A	A	A	A	A	A	A	A	A	A	A	-	A	A	R	A	A	A	A
SNP776	Glyma.03G165800	Glyma03g32270.1	3	40067583	G	CDS	nonSynonymous	W<->R	A	A	A	A	G	G	G	G	-	G	R	A	G	A	A	A	G	A	G	A	A	G	G	A	A	G	G	A	G	A	A	G	A	A	A	A	R	A	A	R	G
SNP777	Glyma.03G165800	Glyma03g32270.1	3	40068133	T	CDS	Synonymous	L<->L	C	C	C	C	T	T	T	Y	Y	T	Y	C	T	C	C	C	T	C	T	C	C	T	T	C	C	T	T	C	T	C	C	C	C	-	C	C	C	C	C	T	T
SNP778	Glyma.03G165800	Glyma03g32270.1	3	40068150	G	CDS	nonSynonymous	K<->Q	T	T	T	T	G	G	G	K	K	-	K	T	G	T	T	T	G	T	G	T	T	G	G	T	T	A	G	T	G	T	T	G	T	T	T	T	T	T	-	G	G
SNP779	Glyma.03G165800	Glyma03g32270.1	3	40068163	G	CDS	Synonymous	S<->S	T	T	T	T	G	G	G	K	K	G	K	T	G	T	T	T	G	T	G	T	T	G	-	T	T	A	G	T	G	T	T	G	T	T	T	T	T	T	-	G	G
SNP780	Glyma.03G165800	Glyma03g32270.1	3	40068166	T	CDS	nonSynonymous	F<->L	A	A	A	A	T	T	T	T	W	T	W	A	T	A	A	A	T	A	T	A	A	T	A	A	A	T	T	A	T	A	A	T	T	A	A	T	T	A	-	T	T
SNP781	Glyma.03G165800	Glyma03g32270.1	3	40068235	A	CDS	Synonymous	T<->T	T	T	T	T	A	W	A	A	A	A	W	T	A	T	T	T	A	T	A	T	T	A	A	T	T	A	A	T	A	T	T	A	-	W	T	T	T	T	T	W	A
SNP782	Glyma.03G165800	Glyma03g32270.1	3	40068264	A/G	CDS	nonSynonymous	Y<->H	A	A	A	A	A	A	A	R	A	A	A	A	R	A	A	A	A	A	R	A	A	A	A	A	A	A	A	A	R	A	A	A	A	A	A	A	A	A	A	R	A
SNP783	Glyma.03G165800	Glyma03g32270.1	3	40068438	T	CDS	nonSynonymous	D<->N	C	C	C	-	T	T	T	C	T	T	C	C	C	-	C	C	T	C	C	C	C	T	T	C	C	T	T	C	C	C	C	T	C	C	C	C	C	C	-	C	T
SNP784	Glyma.03G165800	Glyma03g32270.1	3	40068465	C	CDS	nonSynonymous	N<->D	T	T	T	T	C	C	C	C	C	C	Y	T	C	-	T	T	-	T	C	T	T	C	C	T	T	C	C	T	C	T	T	C	T	C	T	T	T	T	Y	C	C
SNP785	Glyma.03G165800	Glyma03g32270.1	3	40068496	A/G	CDS	Synonymous	N<->N	A	A	A	A	A	A	A	A	A	A	A	A	R	A	A	A	-	A	R	A	A	A	A	A	A	A	A	A	A	A	A	A	A	A	A	A	A	A	R	R	A
SNP786	Glyma.03G165800	Glyma03g32270.1	3	40068619	A	CDS	Synonymous	L<->L	G	-	G	G	A	-	G	A	G	A	G	G	A	G	G	G	A	G	-	G	G	-	A	G	G	A	G	G	R	G	G	A	-	G	G	G	G	G	G	G	A
SNP787	Glyma.03G165800	Glyma03g32270.1	3	40068621	C	CDS	nonSynonymous	L<->V	G	-	G	G	C	-	C	-	-	A	G	G	T	G	G	G	C	G	-	G	G	-	-	G	G	-	C	G	C	G	G	-	-	G	G	S	S	G	S	G	T
SNP788	Glyma.03G165800	Glyma03g32270.1	3	40068781	T	CDS	Synonymous	L<->L	C	C	C	C	-	C	T	-	-	C	C	C	-	C	C	C	-	C	-	C	C	-	T	C	C	-	-	C	C	C	C	-	C	C	C	C	C	C	Y	T	-
SNP789	Glyma.03G165800	Glyma03g32270.1	3	40068788	C	CDS	nonSynonymous	E<->G	T	T	T	T	-	T	C	-	C	C	C	T	-	T	T	T	-	T	-	T	T	-	C	T	T	-	C	T	C	T	T	-	T	T	T	T	T	T	Y	C	-
SNP790	Glyma.03G165800	Glyma03g32270.1	3	40068789	T	CDS	nonSynonymous	E<->K	C	C	C	C	-	C	C	-	C	C	C	C	-	C	C	C	-	C	-	C	C	-	C	C	C	-	C	C	C	C	C	-	T	C	C	Y	C	C	C	C	C
SNP791	Glyma.03G165800	Glyma03g32270.1	3	40068891	C	CDS	nonSynonymous	R<->G	T	-	T	T	C	C	C	-	C	C	C	T	C	T	T	-	C	T	C	T	T	C	C	T	T	C	C	T	C	T	T	C	T	Y	T	T	T	T	T	C	C
SNP792	Glyma.03G165800	Glyma03g32270.1	3	40069029	C	CDS	nonSynonymous	T<->A	T	T	T	T	T	T	T	T	T	T	T	T	T	T	T	T	T	T	T	-	T	T	T	T	T	T	T	T	C	T	T	T	C	-	T	C	T	T	T	T	T
SNP793	Glyma.03G165800	Glyma03g32270.1	3	40069108	G	CDS	Synonymous	S<->S	A	R	A	A	G	G	G	G	G	G	A	A	G	A	A	A	G	A	G	A	A	G	G	A	A	G	G	A	G	A	A	G	A	R	A	A	A	A	R	G	G
SNP794	Glyma.03G165800	Glyma03g32270.1	3	40069629	A	intron			G	G	G	-	A	A	A	A	A	A	R	G	A	G	G	G	A	G	A	G	G	A	A	G	G	A	A	G	A	G	G	A	A	G	G	G	R	G	A	A	A
SNP795	Glyma.03G165800	Glyma03g32270.1	3	40069923	C/T	CDS	nonSynonymous	N<->D	T	Y	T	-	T	-	T	T	T	T	T	Y	T	T	Y	T	T	T	T	T	-	T	T	T	T	T	T	T	T	T	T	T	T	T	Y	T	Y	Y	T	T	T
SNP796	Glyma.03G166300	Glyma03g32320.1	3	40103049	G	CDS	nonSynonymous	S<->A	T	G	T	G	T	T	T	K	T	T	K	G	G	T	G	G	T	T	G	T	T	T	T	T	T	T	T	T	G	T	T	T	T	G	G	-	K	G	K	G	T
SNP797	Glyma.03G166300	Glyma03g32320.1	3	40103359	C	CDS	nonSynonymous	L<->S	T	Y	T	C	T	T	T	T	T	T	Y	C	T	T	Y	C	T	T	T	T	Y	T	T	T	T	T	T	T	T	T	T	T	T	C	-	T	Y	C	T	T	T
SNP798	Glyma.03G166300	Glyma03g32320.1	3	40103424	A	CDS	nonSynonymous	D<->N	G	G	G	G	G	G	G	-	G	G	G	G	A	G	G	G	G	G	A	G	G	G	G	G	G	G	G	G	A	G	G	G	G	G	G	G	G	G	R	A	G
SNP799	Glyma.03G166300	Glyma03g32320.1	3	40103490	A	intron			C	C	-	C	C	C	C	C	C	C	C	C	A	C	C	C	-	C	A	-	C	C	-	C	C	C	C	C	A	C	C	C	C	C	C	C	C	C	M	A	C
SNP800	Glyma.03G166300	Glyma03g32320.1	3	40103531	C	intron			A	A	A	A	A	A	A	C	A	A	A	A	-	A	A	A	A	A	C	-	A	A	A	A	A	A	A	A	C	A	A	A	A	A	A	A	A	A	M	C	A
SNP801	Glyma.03G166300	Glyma03g32320.1	3	40103575	C	intron			A	C	A	C	A	A	A	A	A	A	M	C	A	-	C	C	A	A	A	A	M	A	A	A	A	A	A	A	A	A	A	A	A	A	C	A	A	C	A	A	A
SNP802	Glyma.03G166300	Glyma03g32320.1	3	40103579	C	intron			A	A	A	A	C	C	C	A	C	C	M	A	A	-	A	A	C	C	A	A	A	C	C	A	A	C	M	A	A	A	A	C	A	A	A	A	A	A	A	A	C
SNP803	Glyma.03G166300	Glyma03g32320.1	3	40103744	A/G	intron			A	A	A	R	A	A	A	-	A	A	A	R	A	A	R	-	A	A	A	A	A	A	A	A	A	A	A	A	A	A	A	A	A	R	R	A	R	R	A	A	A
SNP804	Glyma.03G166300	Glyma03g32320.1	3	40103770	A/G	intron			A	G	A	G	A	A	A	A	A	A	A	R	A	A	R	R	A	A	A	A	R	A	A	A	A	A	A	A	A	A	A	A	A	A	R	A	R	R	A	A	A
SNP805	Glyma.03G166300	Glyma03g32320.1	3	40103789	A/G	intron			A	G	A	A	A	A	A	A	A	A	A	R	A	A	R	R	A	A	A	A	R	A	A	A	A	A	A	A	A	A	A	A	A	A	R	A	R	R	A	A	A
SNP806	Glyma.03G166300	Glyma03g32320.1	3	40103841	C	intron			G	G	G	G	G	G	G	C	G	G	G	G	C	G	G	G	G	G	C	G	G	G	G	G	G	G	G	G	C	G	-	G	G	G	G	-	G	G	G	S	G
SNP807	Glyma.03G166300	Glyma03g32320.1	3	40103955	A/T	intron			A	W	A	W	A	A	A	A	A	A	W	W	A	A	W	W	A	A	A	A	A	A	A	A	A	A	A	A	A	A	A	A	A	W	W	A	W	T	A	A	A
SNP808	Glyma.03G166300	Glyma03g32320.1	3	40103963	G	intron			T	T	G	T	T	T	T	T	T	T	T	T	T	G	T	T	T	T	T	G	G	T	T	G	T	T	T	G	T	T	G	T	T	T	T	T	T	T	T	T	T
SNP809	Glyma.03G166300	Glyma03g32320.1	3	40104007	A/C	intron			C	-	C	M	C	C	C	-	C	C	M	M	C	C	M	M	C	C	C	C	C	C	C	C	C	C	C	C	C	C	-	-	C	M	M	C	M	M	-	C	C
SNP810	Glyma.03G166300	Glyma03g32320.1	3	40104066	A	intron			G	G	G	G	G	G	G	A	G	G	G	G	A	G	G	G	G	G	A	G	G	G	G	G	G	G	G	G	A	G	G	G	G	G	G	G	G	G	A	R	G
SNP811	Glyma.03G166300	Glyma03g32320.1	3	40104131	A	intron			C	A	C	A	C	C	C	C	C	C	M	A	C	-	A	M	C	C	C	C	C	C	C	C	C	C	C	C	C	C	C	C	C	M	A	C	M	A	C	M	C
SNP812	Glyma.03G166300	Glyma03g32320.1	3	40104197	A	CDS	Synonymous	L<->L	T	A	T	A	-	T	T	T	T	T	A	A	T	T	A	-	T	T	T	T	T	T	T	T	T	T	T	T	T	T	T	T	T	T	A	T	T	-	T	T	T
SNP813	Glyma.03G166300	Glyma03g32320.1	3	40104329	A	CDS	Synonymous	S<->S	T	-	T	-	T	T	T	T	W	W	T	A	T	T	A	A	-	T	T	T	T	T	T	T	T	T	W	T	T	T	T	T	T	T	-	T	T	-	T	T	T
SNP814	Glyma.03G166300	Glyma03g32320.1	3	40104342	C	CDS	Synonymous	L<->L	T	-	T	-	-	T	T	T	T	C	T	C	T	T	C	C	-	T	T	T	T	T	T	T	T	T	T	T	T	T	T	T	T	T	-	T	T	-	T	T	T
SNP815	Glyma.03G166300	Glyma03g32320.1	3	40104359	T	CDS	Synonymous	V<->V	C	T	C	-	C	C	C	C	C	C	C	C	C	C	T	T	C	C	C	C	C	-	C	C	C	C	C	C	C	C	C	C	C	C	-	C	C	T	C	C	C
SNP816	Glyma.03G166300	Glyma03g32320.1	3	40104360	G	CDS	nonSynonymous	M<->V	A	G	A	-	A	A	A	A	A	A	A	A	A	A	G	G	A	A	A	A	A	-	A	A	A	A	A	A	A	A	A	A	A	A	-	A	A	G	A	A	A
SNP817	Glyma.03G166300	Glyma03g32320.1	3	40104381	C/T	CDS	nonSynonymous	L<->F	C	C	C	C	T	Y	Y	Y	Y	C	C	C	C	C	C	C	C	C	C	C	C	Y	Y	C	C	C	C	C	C	C	C	C	C	C	C	-	C	C	C	Y	Y
SNP818	Glyma.03G166300	Glyma03g32320.1	3	40104393	A/G	CDS	nonSynonymous	I<->V	A	G	A	R	A	A	A	A	A	A	R	A	A	A	R	R	A	A	A	A	A	A	A	A	A	A	A	A	A	A	A	A	A	A	R	A	A	G	A	A	A
SNP819	Glyma.03G166300	Glyma03g32320.1	3	40104607	A/T	CDS	nonSynonymous	V<->E	T	-	T	W	W	W	T	-	W	T	W	T	A	T	-	W	W	T	A	T	-	W	T	T	T	W	W	T	A	T	T	T	T	W	T	T	T	-	W	A	W
SNP820	Glyma.03G166300	Glyma03g32320.1	3	40104611	A/G	CDS	Synonymous	L<->L	A	-	A	R	R	R	A	-	R	A	A	A	G	A	-	R	R	A	-	A	-	A	A	A	A	R	A	A	A	A	A	A	A	R	A	A	A	-	A	-	A
SNP821	Glyma.03G166300	Glyma03g32320.1	3	40104627	A	CDS	nonSynonymous	G<->S	G	A	G	R	R	G	G	-	G	G	R	R	A	G	-	R	G	G	-	G	-	G	G	G	G	G	G	G	A	G	G	G	G	G	A	G	G	-	G	-	G
SNP822	Glyma.03G166300	Glyma03g32320.1	3	40104630	G	CDS	nonSynonymous	H<->D	C	G	C	G	C	C	C	-	C	C	G	G	-	C	-	G	C	C	-	C	-	C	C	C	C	C	C	C	-	C	C	C	C	S	G	C	C	-	C	-	C
SNP823	Glyma.03G166300	Glyma03g32320.1	3	40104746	A	CDS	Synonymous	T<->T	T	A	T	A	-	T	T	-	-	T	W	A	A	-	A	A	T	T	-	T	-	T	-	T	T	T	T	T	A	T	T	T	T	W	A	T	W	-	T	W	T
SNP824	Glyma.03G166300	Glyma03g32320.1	3	40104752	G	CDS	nonSynonymous	N<->K	C	G	C	G	C	C	C	-	C	C	S	G	-	-	-	G	C	C	-	C	-	C	C	C	C	C	C	C	-	C	C	C	C	S	G	C	S	-	C	S	C
SNP825	Glyma.03G166300	Glyma03g32320.1	3	40104768	T	CDS	nonSynonymous	G<->W	G	T	G	T	G	G	G	-	G	G	K	T	G	G	-	T	G	G	G	G	-	G	G	G	G	G	G	G	G	G	G	G	G	K	T	G	G	T	G	G	G
SNP826	Glyma.03G166300	Glyma03g32320.1	3	40104787	A	CDS	nonSynonymous	V<->D	T	T	T	T	T	T	T	-	T	T	T	T	A	T	-	T	T	T	A	T	-	T	T	T	T	T	T	T	A	T	T	T	T	T	T	T	T	T	W	W	T
SNP827	Glyma.03G166300	Glyma03g32320.1	3	40104824	G	CDS	nonSynonymous	D<->E	C	G	-	G	C	C	C	-	C	C	S	G	G	C	G	G	C	C	S	C	C	C	C	C	C	C	C	C	G	C	C	C	C	C	G	C	S	G	S	G	C
SNP828	Glyma.03G166300	Glyma03g32320.1	3	40104877	A	CDS	nonSynonymous	S<->N	G	G	G	G	G	G	G	-	G	G	G	G	A	G	G	G	G	G	R	-	G	G	G	G	G	G	G	G	A	G	G	G	G	G	G	G	G	G	R	A	G
SNP829	Glyma.03G166300	Glyma03g32320.1	3	40104903	A/T	CDS	nonSynonymous	S<->T	T	T	T	T	T	T	T	T	T	T	W	W	-	T	T	T	T	T	T	T	T	T	T	T	T	T	T	T	-	T	T	T	T	T	W	T	W	T	T	T	T
SNP830	Glyma.03G166300	Glyma03g32320.1	3	40104905	C/T	CDS	Synonymous	S<->S	T	T	T	T	T	T	T	T	T	T	T	Y	C	T	T	T	T	T	T	T	T	T	T	T	T	T	T	T	T	T	T	T	T	T	Y	T	Y	T	T	T	T
SNP831	Glyma.03G166300	Glyma03g32320.1	3	40104922	A	CDS	nonSynonymous	S<->N	G	G	G	G	-	G	G	R	G	G	G	G	A	G	G	G	G	G	A	G	G	G	G	G	R	G	G	G	A	G	G	G	G	G	G	G	G	G	G	R	G
SNP832	Glyma.03G166300	Glyma03g32320.1	3	40104924	A	CDS	nonSynonymous	Q<->K	C	C	C	C	C	C	C	M	C	C	C	C	A	C	C	C	C	C	A	C	C	C	C	C	C	C	C	C	-	C	C	C	C	C	C	C	C	C	C	M	C
SNP833	Glyma.03G166300	Glyma03g32320.1	3	40104930	A/G	CDS	nonSynonymous	R<->G	A	R	A	G	A	A	A	A	A	A	R	R	A	A	G	-	A	A	A	A	A	A	A	A	A	A	A	A	A	A	A	A	R	R	R	A	R	G	A	R	A
SNP834	Glyma.03G166300	Glyma03g32320.1	3	40105150	A	CDS	nonSynonymous	R<->K	G	G	G	G	G	G	G	R	G	G	G	G	A	G	G	G	G	G	A	G	G	G	G	G	G	G	G	G	A	-	G	G	G	G	G	G	G	-	A	A	G
SNP835	Glyma.03G166300	Glyma03g32320.1	3	40105151	T	CDS	nonSynonymous	R<->S	A	T	A	T	A	A	A	A	A	A	W	T	A	A	T	T	A	A	A	A	A	A	A	A	A	A	A	A	A	A	A	A	A	A	T	A	W	-	A	A	A
SNP836	Glyma.03G166300	Glyma03g32320.1	3	40105229	G	CDS	Synonymous	L<->L	A	-	A	G	-	A	A	A	A	A	R	G	A	A	G	R	A	A	A	A	A	A	A	A	A	A	A	A	A	A	A	A	A	R	G	A	R	G	A	R	A
SNP837	Glyma.03G166300	Glyma03g32320.1	3	40105256	T	CDS	Synonymous	G<->G	A	A	A	A	-	A	A	T	A	A	A	A	T	A	A	A	A	A	-	A	A	A	A	A	A	A	A	A	T	A	A	A	A	A	A	A	A	A	T	T	A
SNP838	Glyma.03G166300	Glyma03g32320.1	3	40105350	T	CDS	nonSynonymous	D<->Y	G	G	G	G	G	G	G	T	G	G	G	G	T	G	G	G	G	G	T	G	G	G	G	G	G	G	A	G	T	G	G	G	G	-	G	-	G	-	K	T	G
SNP839	Glyma.03G166300	Glyma03g32320.1	3	40105417	G	CDS	nonSynonymous	H<->R	A	G	A	G	G	G	G	G	G	G	G	G	G	A	G	G	-	G	G	A	A	G	G	A	A	G	G	A	G	A	A	G	G	R	G	G	R	G	G	G	G
SNP840	Glyma.03G166300	Glyma03g32320.1	3	40105567	G/C	CDS	nonSynonymous	C<->S	G	G	G	G	G	G	G	G	G	G	G	G	G	-	G	G	G	G	G	G	-	G	G	G	G	G	G	G	G	G	G	G	G	S	G	G	S	G	G	G	G
SNP841	Glyma.03G166300	Glyma03g32320.1	3	40105610	T	CDS	Synonymous	C<->C	C	T	C	-	C	C	C	C	C	C	C	T	C	C	T	T	C	C	C	C	-	C	C	C	C	C	C	C	C	C	C	C	C	-	T	C	T	T	-	C	C
SNP842	Glyma.03G166300	Glyma03g32320.1	3	40105669	A	CDS	nonSynonymous	L<->Q	T	A	T	A	T	T	T	T	T	T	W	A	T	-	A	A	T	T	T	T	T	T	T	T	T	T	T	T	T	T	T	T	T	W	A	T	A	A	T	T	T
SNP843	Glyma.03G166300	Glyma03g32320.1	3	40105733	C	CDS	Synonymous	T<->T	G	C	G	C	C	S	C	C	C	T	C	C	C	G	C	C	C	C	C	G	G	C	C	G	G	C	C	G	C	G	G	C	C	C	C	C	C	-	C	C	C
SNP844	Glyma.03G166300	Glyma03g32320.1	3	40105793	A	CDS	Synonymous	A<->A	G	G	G	-	G	G	G	R	G	G	G	G	A	G	G	G	G	G	R	G	G	G	G	G	G	G	G	G	A	G	G	G	G	G	G	G	G	G	R	A	G
SNP845	Glyma.03G166300	Glyma03g32320.1	3	40105807	A	CDS	nonSynonymous	G<->D	G	A	G	A	G	G	G	G	G	G	R	A	G	G	A	A	G	G	G	G	G	G	G	G	G	G	G	G	G	G	G	G	G	G	A	G	A	A	G	G	G
SNP846	Glyma.03G166300	Glyma03g32320.1	3	40105821	A	CDS	nonSynonymous	V<->I	G	A	G	A	G	G	G	G	G	G	R	A	G	G	A	A	G	G	G	G	G	G	A	G	G	G	G	G	G	G	G	G	G	G	A	G	A	A	G	G	G
SNP847	Glyma.03G166300	Glyma03g32320.1	3	40106043	G	CDS	nonSynonymous	W<->G	T	T	T	T	G	K	G	T	G	G	K	T	T	T	T	T	G	G	T	T	T	G	G	T	T	G	G	T	T	T	T	G	G	T	T	T	T	T	T	T	G
SNP848	Glyma.03G166300	Glyma03g32320.1	3	40106129	A/G	CDS	Synonymous	R<->R	G	R	G	G	G	G	G	G	G	G	G	R	G	G	R	R	G	G	G	G	G	G	G	G	G	G	G	G	G	G	G	G	G	R	R	G	G	G	-	G	G
SNP849	Glyma.03G166300	Glyma03g32320.1	3	40106146	A/G	CDS	nonSynonymous	N<->S	A	A	A	A	A	R	R	A	A	A	A	A	A	A	A	A	R	A	A	A	A	R	A	A	A	A	A	A	R	A	A	A	A	A	A	R	A	A	A	R	A
SNP850	Glyma.03G166300	Glyma03g32320.1	3	40106168	A/T	CDS	nonSynonymous	L<->F	A	W	A	A	A	A	A	A	A	A	A	A	A	A	T	W	A	A	A	A	A	A	A	A	A	A	A	A	A	A	A	A	A	A	W	A	A	W	A	A	A
SNP851	Glyma.03G166300	Glyma03g32320.1	3	40106195	A/T	CDS	Synonymous	T<->T	T	T	T	T	T	T	T	T	T	T	T	T	T	T	W	W	T	T	T	T	T	T	T	T	T	T	T	T	T	T	T	T	T	T	W	T	T	W	T	T	T
SNP852	Glyma.03G166300	Glyma03g32320.1	3	40106394	T	intron			A	-	A	-	A	A	A	W	A	A	A	A	T	A	A	A	A	A	T	A	A	A	A	A	A	A	A	A	T	A	A	A	A	A	-	A	A	-	A	T	A
SNP853	Glyma.03G166300	Glyma03g32320.1	3	40106444	A/G	intron			A	G	A	-	A	A	A	R	R	A	R	G	A	A	G	R	A	A	A	A	A	A	A	A	A	A	A	A	A	A	A	A	A	R	G	A	G	G	A	R	A
SNP854	Glyma.03G166300	Glyma03g32320.1	3	40106448	C	intron			G	G	G	-	C	S	C	G	S	C	G	G	G	G	G	G	C	C	G	G	G	C	C	A	G	C	C	G	G	-	-	C	G	G	G	G	G	G	G	G	C
SNP855	Glyma.03G166300	Glyma03g32320.1	3	40106501	A	intron			G	A	G	A	G	G	G	G	G	G	A	A	A	G	A	G	G	-	G	G	G	G	A	G	G	A	G	G	G	G	G	G	-	R	A	G	R	A	G	G	G
SNP856	Glyma.03G166300	Glyma03g32320.1	3	40106570	C	intron			G	C	G	C	G	G	G	C	G	-	-	C	C	G	C	S	G	G	C	G	-	G	G	G	G	-	A	G	C	G	A	G	G	S	C	G	S	C	S	C	-
SNP857	Glyma.03G166300	Glyma03g32320.1	3	40106641	C	intron			A	C	A	C	A	A	A	C	A	A	C	C	-	A	C	M	A	A	C	-	A	A	A	A	A	A	A	A	C	A	A	A	A	M	C	A	M	C	C	C	A
SNP858	Glyma.03G166300	Glyma03g32320.1	3	40106690	T	intron			A	A	A	A	T	A	A	A	A	A	A	A	A	A	A	A	-	A	A	A	A	-	A	A	A	A	A	A	A	A	A	A	A	A	A	W	A	-	A	A	A
SNP859	Glyma.03G166300	Glyma03g32320.1	3	40106747	C	CDS	nonSynonymous	V<->A	T	C	T	C	-	T	T	T	T	-	C	C	T	T	C	C	T	T	T	T	-	-	C	T	T	T	-	T	T	T	T	T	-	Y	C	T	Y	C	-	T	T
SNP860	Glyma.03G166300	Glyma03g32320.1	3	40106797	A	CDS	nonSynonymous	G<->R	G	A	G	A	-	G	-	-	-	G	A	A	G	G	A	A	G	G	G	G	-	-	A	G	G	A	G	G	G	G	G	G	-	R	A	-	R	R	G	G	G
SNP861	Glyma.03G166300	Glyma03g32320.1	3	40107020	T	CDS	nonSynonymous	K<->M	A	-	A	T	-	A	A	A	A	A	W	-	A	-	T	T	A	A	A	A	A	A	A	A	A	A	A	A	A	A	A	A	A	A	T	A	A	T	A	A	A
SNP862	Glyma.03G166300	Glyma03g32320.1	3	40107040	T	CDS	nonSynonymous	P<->S	C	T	C	T	-	C	C	C	-	C	C	T	C	C	T	T	C	C	C	-	C	C	C	C	C	C	C	C	C	C	C	C	C	C	T	C	C	-	C	C	C
SNP863	Glyma.03G166300	Glyma03g32320.1	3	40107070	T	CDS	nonSynonymous	T<->S	A	T	A	T	A	A	A	A	A	A	W	T	A	A	T	T	-	A	A	-	A	A	A	A	A	A	A	A	A	A	A	A	A	A	T	A	A	T	A	A	A
SNP864	Glyma.03G167500	Glyma03g32460.1	3	40195025	A	CDS	Synonymous	P<->P	T	T	A	T	A	A	A	A	A	A	A	T	A	A	T	T	A	A	A	T	T	A	A	A	T	A	A	T	A	T	T	A	A	T	A	A	T	A	W	T	A
SNP865	Glyma.03G167500	Glyma03g32460.1	3	40195029	G	CDS	nonSynonymous	I<->T	A	A	G	A	G	-	G	G	G	A	R	A	G	G	A	A	G	G	G	A	A	G	G	G	A	G	G	A	G	A	A	G	G	-	G	G	A	G	R	A	G
SNP866	Glyma.03G167500	Glyma03g32460.1	3	40195220	C	CDS	Synonymous	L<->L	T	T	C	T	-	C	C	C	C	C	C	C	C	C	T	T	-	C	C	T	T	C	C	C	T	C	C	T	C	T	T	C	-	T	C	C	Y	C	Y	T	C
SNP867	Glyma.03G167500	Glyma03g32460.1	3	40195232	T	CDS	Synonymous	L<->L	C	C	T	C	-	T	T	T	T	T	Y	C	T	T	C	C	T	T	T	C	C	T	T	T	C	T	T	C	T	C	C	T	-	C	T	T	Y	T	Y	C	T
SNP868	Glyma.03G167500	Glyma03g32460.1	3	40195487	A	intron			G	G	A	G	A	-	A	A	A	A	R	A	A	A	G	G	-	A	A	G	G	A	A	A	G	A	A	A	A	G	G	A	-	G	A	A	R	A	G	G	A
SNP869	Glyma.03G167500	Glyma03g32460.1	3	40195500	G	intron			A	A	G	A	G	-	G	G	G	A	A	A	A	G	A	A	G	G	G	A	A	G	A	A	A	G	G	A	A	A	A	G	-	A	G	G	R	G	-	A	G
SNP870	Glyma.03G167500	Glyma03g32460.1	3	40195585	A	intron			G	G	A	-	A	-	A	A	A	A	A	G	A	A	G	G	A	A	A	G	G	A	A	A	G	A	A	G	A	G	G	A	A	G	A	A	G	A	G	G	A
SNP871	Glyma.03G167500	Glyma03g32460.1	3	40195652	T	CDS	Synonymous	S<->S	G	G	-	G	T	-	T	T	T	T	T	G	T	T	G	G	T	T	T	G	G	T	T	T	G	T	T	A	T	G	G	T	T	G	T	-	G	T	G	G	T
SNP872	Glyma.03G167500	Glyma03g32460.1	3	40195847	T	CDS	Synonymous	S<->S	C	C	T	C	T	T	T	T	T	T	C	C	T	T	C	C	T	T	T	C	-	T	T	T	C	T	T	C	T	C	C	T	Y	C	T	-	C	T	Y	-	T
SNP873	Glyma.03G167500	Glyma03g32460.1	3	40195883	G	CDS	Synonymous	G<->G	A	-	A	A	G	A	G	R	A	A	A	A	G	-	A	A	G	G	A	A	A	A	A	A	A	A	G	A	G	A	A	G	A	A	A	-	A	G	A	A	A
SNP874	Glyma.03G167500	Glyma03g32460.1	3	40195928	G	CDS	Synonymous	V<->V	A	A	A	A	A	A	A	A	A	A	A	A	A	A	A	A	A	A	A	A	A	A	A	A	A	A	A	A	A	A	A	A	G	A	A	R	A	A	A	A	A
SNP875	Glyma.03G167500	Glyma03g32460.1	3	40195930	T	CDS	nonSynonymous	V<->I	C	C	C	C	C	C	C	C	C	C	C	C	C	C	C	C	C	C	C	C	C	C	C	C	C	C	C	C	C	C	C	C	T	C	C	Y	C	C	C	C	C
SNP876	Glyma.03G167500	Glyma03g32460.1	3	40195933	C	CDS	nonSynonymous	I<->V	T	T	T	T	T	T	T	T	T	T	T	T	T	T	T	T	T	T	T	T	T	T	T	T	T	T	T	T	T	T	T	T	T	T	T	T	T	T	Y	C	T
SNP877	Glyma.03G167500	Glyma03g32460.1	3	40196117	G	CDS	Synonymous	V<->V	A	A	G	A	G	R	G	-	G	G	R	A	G	G	-	A	G	G	G	A	A	G	G	G	A	G	G	A	G	A	A	G	G	A	G	G	R	G	R	A	G
SNP878	Glyma.03G167500	Glyma03g32460.1	3	40196323	T	CDS	nonSynonymous	V<->I	C	C	-	C	T	T	T	T	T	T	Y	C	T	T	C	C	T	T	T	C	C	T	T	T	C	T	T	C	T	C	C	T	T	C	T	T	Y	T	C	C	T
SNP879	Glyma.03G167500	Glyma03g32460.1	3	40196373	C	CDS	nonSynonymous	H<->R	T	T	C	T	C	C	C	C	C	C	T	T	C	C	T	T	C	C	C	T	T	C	C	C	T	C	C	T	C	T	T	C	C	T	C	C	Y	C	C	T	C
SNP880	Glyma.03G167500	Glyma03g32460.1	3	40196832	A	CDS	nonSynonymous	N<->I	T	A	T	A	T	T	T	T	T	T	W	T	T	T	A	A	T	T	T	T	T	T	T	T	T	T	T	T	T	T	T	T	T	T	T	-	T	T	T	T	T
SNP881	Glyma.03G167500	Glyma03g32460.1	3	40197079	G	CDS	nonSynonymous	S<->P	A	A	G	-	G	G	G	G	G	G	R	A	G	G	A	A	G	G	G	A	A	G	G	A	A	G	G	A	G	A	A	G	G	R	G	G	R	G	G	A	G
SNP882	Glyma.03G167500	Glyma03g32460.1	3	40197138	C	CDS	nonSynonymous	T<->S	G	G	C	G	C	-	C	C	C	C	G	G	C	C	G	G	C	C	C	G	G	-	C	C	G	C	C	G	C	G	G	C	C	G	C	C	S	C	S	G	C
SNP883	Glyma.03G167500	Glyma03g32460.1	3	40197155	C	CDS	Synonymous	S<->S	A	A	C	A	C	-	C	C	C	C	M	A	C	C	A	A	M	C	C	A	A	C	C	C	A	C	C	A	C	A	A	C	C	A	C	C	M	C	M	A	C
SNP884	Glyma.03G167500	Glyma03g32460.1	3	40197665	A	CDS	Synonymous	N<->N	G	G	A	G	A	R	A	A	A	A	R	G	A	A	G	G	A	A	A	G	G	A	A	A	G	A	A	G	A	G	G	A	A	G	A	A	R	A	A	G	A
SNP885	Glyma.03G167500	Glyma03g32460.1	3	40198154	C	CDS	Synonymous	P<->P	T	-	C	T	C	C	C	C	C	C	Y	T	C	C	T	T	C	C	C	-	T	C	C	C	T	C	C	T	C	T	T	C	C	Y	C	C	Y	C	Y	T	C
SNP886	Glyma.03G167500	Glyma03g32460.1	3	40198210	C	CDS	nonSynonymous	S<->A	A	A	C	A	C	C	C	-	C	A	M	A	C	C	A	A	C	C	C	A	A	C	C	C	A	A	-	A	C	A	A	C	-	A	C	-	A	C	M	A	C
SNP887	Glyma.03G167500	Glyma03g32460.1	3	40198217	C	CDS	Synonymous	A<->A	A	A	C	A	C	C	C	-	C	-	A	A	C	C	A	A	C	C	C	A	A	-	C	C	A	-	C	A	C	A	A	C	-	A	C	C	A	C	M	A	C
SNP888	Glyma.03G177600	Glyma03g33480.1	3	41051915	T	mRNA			G	G	T	G	-	G	G	G	G	T	G	G	G	T	G	G	G	G	G	T	G	G	G	G	G	G	G	G	G	G	T	G	G	G	G	G	G	G	G	G	G
SNP889	Glyma.03G177600	Glyma03g33480.1	3	41051969	C	mRNA			T	T	T	T	-	T	T	C	C	T	C	C	C	T	T	T	-	C	C	T	T	C	T	T	T	C	T	T	C	C	T	T	T	Y	T	T	T	T	T	C	C
SNP890	Glyma.03G177600	Glyma03g33480.1	3	41052281	C	intron			T	-	-	T	T	T	T	T	T	C	T	T	T	C	T	T	T	T	T	C	T	T	-	C	T	T	T	T	T	T	C	T	T	T	T	T	T	-	T	T	C
SNP891	Glyma.03G177600	Glyma03g33480.1	3	41053030	T	intron			A	A	-	A	A	A	T	A	A	A	A	A	A	A	-	W	A	A	A	-	A	A	A	T	A	A	A	A	A	A	A	A	A	A	A	A	A	-	A	A	A
SNP892	Glyma.03G177600	Glyma03g33480.1	3	41053186	C	CDS	Synonymous	S<->S	T	T	-	T	T	T	T	-	T	C	T	T	T	-	T	T	T	T	T	C	T	T	T	T	T	T	T	T	T	T	C	T	T	T	T	T	T	C	T	T	T
SNP893	Glyma.03G177600	Glyma03g33480.1	3	41053332	G	intron			C	C	C	C	C	C	G	C	C	C	C	C	A	C	G	G	C	C	C	C	C	C	C	G	C	C	C	C	C	C	C	C	C	C	C	C	C	C	-	C	C
SNP894	Glyma.03G177600	Glyma03g33480.1	3	41053411	T	intron			G	G	-	G	T	G	G	K	T	T	K	-	C	T	G	G	T	T	T	T	G	T	G	G	G	T	G	A	T	T	T	G	G	T	G	G	K	T	G	T	T
SNP895	Glyma.03G177600	Glyma03g33480.1	3	41053443	C	intron			T	T	-	C	C	C	C	Y	-	C	C	C	C	C	C	C	C	C	C	C	T	C	T	C	T	C	T	T	C	C	C	T	C	C	T	C	C	-	-	C	C
SNP896	Glyma.03G177600	Glyma03g33480.1	3	41053574	C	intron			T	T	T	-	T	C	T	T	T	T	T	T	T	-	T	T	T	T	T	T	T	T	T	T	T	T	T	T	C	T	T	T	C	Y	T	C	Y	T	C	T	T
SNP897	Glyma.03G177600	Glyma03g33480.1	3	41054015	A	intron			T	T	T	T	T	T	W	T	T	T	T	T	A	T	A	A	T	T	-	T	T	-	T	A	T	T	T	T	A	T	T	T	T	T	T	T	T	T	T	T	T
SNP898	Glyma.03G177600	Glyma03g33480.1	3	41054018	C	intron			T	T	T	T	C	T	T	C	C	T	C	C	-	T	T	T	C	C	C	T	T	-	T	T	T	C	T	T	C	C	T	T	T	Y	T	T	T	T	T	C	C
SNP899	Glyma.03G177600	Glyma03g33480.1	3	41054078	A	CDS	Synonymous	V<->V	G	R	A	G	G	G	G	G	G	A	A	A	G	-	G	G	G	G	G	A	G	G	-	G	G	G	A	G	G	G	A	G	G	G	G	G	G	A	G	G	G
SNP900	Glyma.03G177600	Glyma03g33480.1	3	41054241	C	intron			G	G	G	C	G	C	C	G	G	G	A	G	G	G	C	C	G	G	G	G	G	-	G	C	G	G	-	G	G	G	G	G	C	G	G	T	G	G	C	G	-
SNP901	Glyma.03G177600	Glyma03g33480.1	3	41054326	C	intron			G	G	-	C	C	C	C	G	C	C	S	C	C	C	C	C	C	C	C	C	G	C	G	C	G	C	G	G	C	C	C	G	C	-	G	C	C	-	C	C	C
SNP902	Glyma.03G177600	Glyma03g33480.1	3	41054481	T	intron			A	A	-	A	T	A	A	T	T	A	A	-	T	A	A	A	-	T	T	A	A	T	A	A	A	-	A	A	W	T	A	A	A	A	A	A	A	A	A	T	T
SNP903	Glyma.03G177600	Glyma03g33480.1	3	41054494	C	intron			T	T	-	C	C	C	C	-	-	C	T	C	C	C	C	C	-	C	C	C	T	C	T	C	T	-	T	T	C	C	C	T	C	C	T	C	C	C	C	C	C
SNP904	Glyma.03G177600	Glyma03g33480.1	3	41055102	G	intron			A	A	A	A	G	A	A	R	G	A	A	G	G	A	A	A	G	G	G	A	A	G	A	A	A	G	A	A	G	G	A	A	A	A	A	A	A	A	A	G	G
SNP905	Glyma.03G177600	Glyma03g33480.1	3	41055177	T	intron			C	C	C	T	C	T	C	C	C	C	C	C	C	C	C	C	C	C	C	C	C	C	-	C	C	C	C	C	C	C	C	C	T	C	C	T	Y	-	T	C	C
SNP906	Glyma.03G177600	Glyma03g33480.1	3	41055411	A	intron			T	W	A	A	W	A	A	-	A	A	W	A	A	A	A	W	A	A	A	A	-	A	T	A	T	A	T	T	A	A	A	T	A	A	T	A	A	A	A	A	A
SNP907	Glyma.03G177600	Glyma03g33480.1	3	41055900	A	intron			T	T	T	T	A	T	T	W	A	T	W	A	A	T	T	T	A	A	A	T	T	A	T	T	T	A	-	T	A	A	T	A	T	T	T	T	T	T	-	A	A
SNP908	Glyma.03G177600	Glyma03g33480.1	3	41056187	A/T	intron			T	T	T	T	T	T	W	T	T	T	T	T	T	T	W	W	T	T	T	T	-	T	T	T	T	T	T	T	T	T	T	T	T	T	T	T	T	T	T	T	T
SNP909	Glyma.03G177600	Glyma03g33480.1	3	41056764	C	CDS	nonSynonymous	K<->Q	A	A	C	A	A	A	A	A	A	C	A	A	A	C	-	A	A	A	A	C	A	A	A	A	A	A	A	A	A	A	C	A	A	-	A	A	M	-	-	A	A
SNP910	Glyma.03G177600	Glyma03g33480.1	3	41056879	T	intron			G	G	C	G	-	G	S	G	C	-	G	W	G	G	G	G	-	-	-	S	G	-	G	T	G	-	G	G	-	G	T	G	G	G	G	G	G	G	-	G	T
SNP911	Glyma.03G177600	Glyma03g33480.1	3	41057170	C/T	intron			C	-	C	-	C	-	T	Y	-	C	-	-	C	C	C	T	-	C	Y	-	C	-	C	C	C	C	C	-	C	C	-	-	C	-	Y	-	C	-	C	Y	C
SNP912	Glyma.03G177600	Glyma03g33480.1	3	41057171	A/C	intron			A	-	A	-	A	-	C	M	-	A	A	A	A	A	A	C	-	A	M	-	A	-	A	-	A	A	A	A	A	A	A	A	A	-	M	-	A	-	A	M	-
SNP913	Glyma.03G177600	Glyma03g33480.1	3	41057174	C	intron			T	-	T	T	T	-	T	T	T	T	-	-	C	T	T	C	-	T	Y	-	T	-	T	C	T	T	C	T	C	T	-	-	T	-	T	-	T	T	T	Y	C
SNP914	Glyma.03G177600	Glyma03g33480.1	3	41057197	A	intron			T	-	A	T	T	T	T	T	T	A	T	-	T	A	T	T	-	T	T	A	T	T	T	T	T	T	-	T	T	T	A	A	T	T	T	-	A	T	T	W	-
SNP915	Glyma.03G177600	Glyma03g33480.1	3	41057369	A	intron			T	T	A	T	T	T	T	T	T	A	T	T	T	A	T	T	T	-	T	A	T	T	T	T	T	T	T	T	T	T	A	T	T	T	T	T	W	T	T	T	T
SNP916	Glyma.03G177600	Glyma03g33480.1	3	41057380	G	intron			A	A	A	A	A	-	G	A	A	A	A	A	A	A	G	G	A	A	A	A	A	A	A	G	A	A	A	A	A	A	A	A	A	A	A	A	A	A	A	A	A
SNP917	Glyma.03G177600	Glyma03g33480.1	3	41057531	C	CDS	nonSynonymous	L<->F	G	G	G	G	-	G	G	C	C	G	S	C	C	G	G	G	C	C	C	G	G	C	G	G	G	C	G	G	C	C	G	G	G	G	G	G	G	G	G	G	C
SNP918	Glyma.03G177600	Glyma03g33480.1	3	41057744	G	CDS	Synonymous	A<->A	A	A	G	A	G	A	G	R	G	G	A	G	G	G	G	G	-	G	G	G	A	G	A	G	A	G	A	A	G	G	G	A	A	A	A	A	R	A	A	G	G
SNP919	Glyma.03G177600	Glyma03g33480.1	3	41057859	G	3'-UTR			A	A	G	A	A	A	A	A	A	G	A	A	A	G	A	A	A	A	A	G	A	A	A	A	A	A	A	A	A	A	G	A	A	A	A	A	A	A	A	A	A
SNP920	Glyma.03G189800	Glyma03g34750.1	3	42073149	G/C	CDS	nonSynonymous	D<->H	C	C	S	C	C	C	C	S	-	C	C	C	S	C	C	C	C	S	C	C	C	C	S	C	C	C	C	C	S	C	C	C	S	C	C	C	C	S	C	S	S
SNP921	Glyma.03G189800	Glyma03g34750.1	3	42073321	A/G	CDS	Synonymous	Y<->Y	A	-	R	A	A	A	A	A	A	A	A	A	A	A	A	A	A	R	A	-	A	A	A	A	A	A	A	A	R	A	A	A	G	A	A	A	A	A	-	A	R
SNP922	Glyma.03G189800	Glyma03g34750.1	3	42073595	A/G	CDS	nonSynonymous	P<->L	G	R	G	G	G	-	G	A	R	G	G	G	A	-	G	G	G	G	G	-	G	G	R	G	G	R	G	A	A	A	G	G	G	A	G	G	G	G	G	R	R
SNP923	Glyma.03G189800	Glyma03g34750.1	3	42073651	A	CDS	Synonymous	S<->S	G	G	G	G	G	G	G	-	-	G	G	A	R	G	G	G	G	R	G	G	G	G	G	G	A	G	G	G	A	G	G	G	G	-	G	R	G	A	G	R	R
SNP924	Glyma.03G189800	Glyma03g34750.1	3	42073729	A	CDS	Synonymous	V<->V	T	T	T	-	A	T	T	W	-	A	W	T	T	T	T	T	-	T	T	T	T	A	T	T	T	A	T	T	T	A	T	T	T	-	T	T	T	A	-	A	T
SNP925	Glyma.03G189800	Glyma03g34750.1	3	42073753	A	CDS	Synonymous	S<->S	G	G	G	G	-	G	G	G	-	G	R	G	G	K	G	G	-	G	G	G	-	G	G	G	G	G	G	G	G	A	A	G	G	G	G	K	G	G	G	G	T
SNP926	Glyma.03G189800	Glyma03g34750.1	3	42073780	G	CDS	Synonymous	A<->A	T	T	-	T	G	T	T	T	G	G	T	T	T	K	T	T	T	K	T	-	T	-	T	T	T	G	-	T	T	W	T	T	T	G	T	G	K	G	G	G	G
SNP927	Glyma.03G189800	Glyma03g34750.1	3	42073847	C/T	CDS	nonSynonymous	R<->H	C	C	C	C	Y	T	C	-	C	C	C	C	C	C	Y	C	C	C	C	C	C	C	C	C	C	C	C	C	-	C	M	C	-	C	Y	C	C	-	C	-	C
SNP928	Glyma.03G189800	Glyma03g34750.1	3	42073874	A	CDS	nonSynonymous	R<->L	C	-	M	C	C	C	C	C	A	C	C	C	M	M	C	C	M	A	C	C	C	C	-	C	C	C	C	C	M	C	C	C	A	A	C	-	C	-	M	C	A
SNP929	Glyma.03G189800	Glyma03g34750.1	3	42073887	A	CDS	nonSynonymous	R<->C	G	A	G	-	G	G	G	G	A	G	G	G	G	A	G	G	R	R	G	G	G	G	G	R	G	G	G	G	R	G	G	G	R	A	G	-	G	G	R	G	A
SNP930	Glyma.03G189800	Glyma03g34750.1	3	42073904	A/G	CDS	nonSynonymous	A<->V	G	R	G	-	G	G	G	G	G	G	A	G	G	A	G	G	R	R	G	G	G	G	G	G	G	G	G	G	R	G	G	G	G	A	G	G	R	G	R	R	A
SNP931	Glyma.03G189800	Glyma03g34750.1	3	42073919	A/G	CDS	nonSynonymous	S<->F	G	R	G	-	G	G	G	G	G	G	G	G	G	A	G	G	R	R	G	G	G	G	R	G	G	G	G	G	R	G	G	G	G	A	G	R	R	R	R	R	R
SNP932	Glyma.03G189800	Glyma03g34750.1	3	42073932	A/G	CDS	nonSynonymous	R<->C	G	R	G	-	G	G	G	G	G	G	G	G	G	A	G	G	G	R	G	G	-	G	R	G	G	G	G	G	R	G	G	G	G	G	G	R	R	A	A	R	A
SNP933	Glyma.03G189800	Glyma03g34750.1	3	42074261	A	CDS	nonSynonymous	C<->F	C	C	-	C	C	C	C	C	G	-	C	C	C	-	-	S	C	C	C	C	C	-	C	C	C	A	C	-	C	C	-	C	C	C	C	C	C	-	-	G	C
SNP934	Glyma.03G189800	Glyma03g34750.1	3	42074262	A/C	CDS	nonSynonymous	C<->G	A	A	-	M	A	A	A	A	C	A	A	A	A	-	-	M	A	A	A	A	A	-	A	A	A	-	A	A	A	A	A	A	A	A	A	A	A	-	-	C	A
SNP935	Glyma.03G202000	Glyma03g36040.1	3	43029283	A	mRNA			G	G	G	G	G	G	G	G	G	G	G	G	G	G	G	G	G	G	G	G	G	G	G	G	G	A	G	G	G	G	G	G	G	A	G	G	R	A	R	R	G
SNP936	Glyma.03G202000	Glyma03g36040.1	3	43031631	T	CDS	nonSynonymous	D<->N	C	C	C	C	T	C	C	-	C	C	Y	C	C	C	C	C	C	C	C	C	C	C	C	C	C	C	C	C	C	C	C	C	T	C	C	C	C	C	C	C	C
SNP937	Glyma.03G202000	Glyma03g36040.1	3	43032562	C	CDS	Synonymous	E<->E	T	-	T	-	C	T	T	-	-	T	-	T	T	-	-	T	T	T	T	T	-	-	T	T	C	T	T	T	A	C	T	-	C	-	T	T	Y	-	-	T	C
SNP938	Glyma.03G202000	Glyma03g36040.1	3	43032588	A	CDS	nonSynonymous	L<->F	G	G	G	-	A	G	G	-	G	G	A	G	G	-	G	G	G	G	G	-	G	G	G	G	A	G	G	G	G	G	G	G	A	G	-	A	R	-	G	G	G
SNP939	Glyma.03G262500	Glyma03g42330.1	3	47582589	T	CDS	nonSynonymous	G<->V	G	G	G	G	G	G	G	G	-	G	G	G	G	G	G	G	G	G	G	G	G	-	G	G	G	G	G	G	G	G	G	G	-	-	G	T	T	G	K	G	G
SNP940	Glyma.03G262500	Glyma03g42330.1	3	47582984	A	CDS	nonSynonymous	A<->T	G	G	G	G	A	-	G	A	G	G	G	G	G	G	G	G	A	A	G	G	-	A	G	G	G	A	G	G	G	G	G	G	G	G	G	G	G	G	-	G	A
SNP941	Glyma.03G262500	Glyma03g42330.1	3	47583679	A	CDS	Synonymous	L<->L	G	-	G	-	A	-	G	R	R	G	G	G	G	G	G	G	A	A	G	G	-	A	G	G	G	A	G	G	A	G	G	G	G	G	G	G	G	G	R	-	A
SNP942	Glyma.03G262700	Glyma03g42360.1	3	47611812	A	intron			G	G	G	G	A	G	G	A	G	G	G	G	G	G	G	G	A	A	G	G	A	A	G	G	G	A	G	G	G	G	G	G	G	G	G	G	G	-	G	G	A
SNP943	Glyma.03G262700	Glyma03g42360.1	3	47612158	G	intron			A	A	-	A	G	A	A	R	A	A	A	A	A	A	A	A	G	G	A	A	A	G	A	A	A	G	A	A	A	A	A	A	A	A	A	A	A	A	R	A	G
SNP944	Glyma.03G262700	Glyma03g42360.1	3	47612179	C	intron			T	T	-	T	C	T	T	Y	T	T	T	T	T	T	T	T	C	C	T	T	T	C	T	T	T	C	T	T	T	T	T	T	T	T	T	T	T	T	Y	T	C
SNP945	Glyma.03G262700	Glyma03g42360.1	3	47612481	C	intron			T	T	T	-	C	T	T	C	T	T	T	T	T	T	T	T	C	C	T	-	Y	C	C	T	T	C	T	T	T	T	T	T	T	T	T	T	T	T	C	T	C
SNP946	Glyma.03G262700	Glyma03g42360.1	3	47612566	T	intron			C	C	C	C	T	C	C	T	C	C	C	C	C	C	C	C	T	T	C	C	C	T	C	C	C	T	C	C	C	C	C	C	-	C	C	C	C	C	Y	C	T
SNP947	Glyma.03G262700	Glyma03g42360.1	3	47612748	A	intron			G	G	G	G	G	G	G	G	G	G	G	G	G	G	G	-	G	G	G	G	G	G	G	G	G	A	A	G	G	G	G	G	G	R	G	R	G	G	A	G	G
SNP948	Glyma.03G262700	Glyma03g42360.1	3	47613048	T	intron			C	C	C	-	T	C	-	Y	C	C	C	M	C	C	C	C	T	T	C	C	C	T	C	C	C	-	C	C	C	C	C	C	C	C	C	C	C	C	Y	C	T
SNP949	Glyma.03G262700	Glyma03g42360.1	3	47613079	T	CDS	Synonymous	T<->T	C	C	C	C	T	C	C	C	C	C	C	M	C	C	C	C	T	T	Y	C	C	T	C	C	C	T	C	C	C	C	C	C	C	C	C	C	C	C	T	C	T
SNP950	Glyma.03G262700	Glyma03g42360.1	3	47613918	A	intron			T	T	T	T	T	T	T	T	T	T	T	T	T	T	T	T	T	T	T	W	T	T	-	T	T	T	T	T	T	T	T	T	T	-	T	W	T	T	A	T	T
SNP951	Glyma.03G262700	Glyma03g42360.1	3	47615176	A	intron			G	G	G	G	G	-	G	G	G	G	G	G	G	G	-	G	G	G	G	G	G	G	G	G	G	G	G	G	G	G	G	G	G	A	G	A	G	G	R	G	G
SNP952	Glyma.03G262700	Glyma03g42360.1	3	47615499	T	intron			A	A	A	A	-	A	A	W	-	A	A	A	A	A	A	A	T	T	-	A	W	T	A	A	A	-	A	A	A	A	A	A	A	A	A	A	A	A	W	A	-
SNP953	Glyma.03G262700	Glyma03g42360.1	3	47615848	T	intron			A	A	A	A	T	A	A	W	A	A	A	A	A	A	A	A	T	T	A	A	A	T	A	A	A	T	A	A	A	A	A	A	A	-	A	A	A	A	A	A	T
SNP954	Glyma.03G262700	Glyma03g42360.1	3	47615850	T	intron			A	A	A	A	T	A	A	W	A	A	A	A	A	A	A	A	T	T	A	A	A	T	A	T	A	T	A	A	A	A	A	A	A	A	A	A	T	A	T	A	T
SNP955	Glyma.03G262700	Glyma03g42360.1	3	47616101	A	intron			T	T	T	T	A	T	T	A	T	T	T	T	T	T	T	T	A	A	T	T	A	A	T	T	T	A	T	T	T	T	T	T	T	T	T	T	T	T	W	T	A
SNP956	Glyma.03G262700	Glyma03g42360.1	3	47616178	A	intron			G	G	G	G	A	G	G	A	G	G	G	G	G	G	G	G	A	A	G	G	G	-	G	G	-	A	G	G	G	A	G	G	G	G	G	G	G	G	G	G	A
SNP957	Glyma.03G262700	Glyma03g42360.1	3	47616233	T	intron			C	C	C	C	T	C	C	T	C	C	C	C	-	C	C	C	T	T	C	C	T	T	C	T	C	T	C	C	C	C	C	C	C	-	C	Y	T	C	T	C	T
SNP958	Glyma.03G262700	Glyma03g42360.1	3	47616284	C	intron			T	T	T	T	C	T	T	Y	-	T	T	T	C	T	T	T	C	C	T	T	C	C	T	T	T	C	T	T	T	T	T	C	T	-	T	T	T	T	Y	T	C
SNP959	Glyma.03G262700	Glyma03g42360.1	3	47616318	C	intron			T	T	T	T	C	T	T	C	T	T	T	T	T	T	T	T	C	C	T	T	Y	C	-	T	T	C	T	T	T	T	T	C	T	T	T	T	T	T	Y	T	C
SNP960	Glyma.03G262700	Glyma03g42360.1	3	47616531	A	CDS	Synonymous	L<->L	G	G	G	G	A	G	G	A	G	G	G	G	G	G	G	G	A	A	G	-	-	A	A	G	G	A	G	G	A	G	G	G	G	G	G	G	G	G	R	G	A
SNP961	Glyma.04G012800	Glyma04g01430.1	4	933783	A/T	intron			A	A	A	A	A	A	W	-	A	A	A	A	A	A	A	A	A	A	A	A	A	W	A	A	A	A	A	A	W	A	A	A	A	A	A	A	A	A	-	A	A
SNP962	Glyma.04G012800	Glyma04g01430.1	4	933810	G/C	intron			C	C	C	C	C	-	S	-	C	C	T	C	C	C	C	C	C	C	C	C	C	-	C	C	C	C	W	C	S	C	C	C	C	C	C	C	S	C	-	C	C
SNP963	Glyma.04G012800	Glyma04g01430.1	4	934307	A	CDS	Synonymous	A<->A	G	G	G	G	G	G	G	A	A	G	G	G	G	G	G	G	G	G	G	G	G	G	A	G	G	A	G	G	G	G	G	G	A	G	A	A	A	A	A	G	A
SNP964	Glyma.04G026700	Glyma04g02920.1	4	2106724	A	CDS	Synonymous	D<->D	G	G	G	G	G	G	G	G	-	G	A	G	G	G	G	G	G	G	A	G	-	G	A	G	G	G	A	G	G	G	G	A	A	A	A	A	A	A	-	G	G
SNP965	Glyma.04G026700	Glyma04g02920.1	4	2107719	A	CDS	nonSynonymous	P<->S	G	-	G	G	G	G	G	G	G	G	G	G	G	G	G	G	G	A	G	G	G	G	G	G	G	G	G	A	G	G	A	G	G	G	G	G	G	G	G	G	G
SNP966	Glyma.04G026700	Glyma04g02920.1	4	2107849	T	CDS	Synonymous	S<->S	C	C	C	C	C	-	C	C	C	C	C	C	C	C	C	C	C	C	C	C	-	C	C	C	C	C	C	C	C	C	C	C	C	C	T	Y	T	-	Y	C	C
SNP967	Glyma.04G026700	Glyma04g02920.1	4	2107910	C/T	CDS	nonSynonymous	R<->H	C	C	C	C	C	C	C	C	C	C	C	C	C	C	C	C	C	C	C	C	C	C	C	C	C	C	C	C	C	C	C	C	C	C	C	Y	T	Y	Y	C	C
SNP968	Glyma.04G026700	Glyma04g02920.1	4	2108512	C	CDS	Synonymous	V<->V	A	A	A	A	A	A	M	-	C	A	C	A	A	A	A	-	-	A	C	A	-	A	C	A	A	A	C	A	A	A	A	C	A	A	C	C	C	C	M	A	A
SNP969	Glyma.04G026700	Glyma04g02920.1	4	2108537	G	CDS	nonSynonymous	G<->A	C	C	C	-	-	-	C	C	G	C	G	C	C	-	C	C	C	C	G	-	-	-	G	-	C	C	G	C	C	-	C	G	G	G	G	G	G	G	G	C	C
SNP970	Glyma.04G026700	Glyma04g02920.1	4	2108561	C	CDS	nonSynonymous	P<->R	G	G	G	-	G	-	G	S	-	G	C	G	G	-	G	G	G	G	C	G	G	G	C	-	G	G	C	G	G	A	G	C	G	G	C	C	C	C	S	G	G
SNP971	Glyma.04G026700	Glyma04g02920.1	4	2108631	G	CDS	Synonymous	L<->L	A	A	A	A	A	A	A	A	G	A	G	A	A	A	A	A	A	A	G	A	A	A	G	A	A	A	G	A	A	A	A	G	A	A	A	G	G	-	A	R	A
SNP972	Glyma.04G026700	Glyma04g02920.1	4	2109012	T	CDS	nonSynonymous	S<->T	A	A	A	T	A	A	A	A	-	A	T	A	A	A	A	A	A	A	T	A	-	A	T	A	A	A	T	A	A	A	A	T	A	A	A	T	T	T	-	A	A
SNP973	Glyma.04G026700	Glyma04g02920.1	4	2109073	A/G	CDS	Synonymous	S<->S	A	A	-	-	A	A	A	A	A	A	A	A	A	A	A	A	A	A	A	A	-	A	A	A	A	A	A	A	A	A	A	A	A	R	G	-	A	A	-	A	A
SNP974	Glyma.04G026700	Glyma04g02920.1	4	2109474	T	CDS	nonSynonymous	D<->N	C	C	C	C	C	C	C	C	C	C	C	C	C	-	C	C	C	C	C	C	-	C	C	C	C	C	C	C	C	C	C	C	T	T	C	-	C	C	-	C	C
SNP975	Glyma.04G041400	Glyma04g04390.1	4	3263466	T	mRNA			C	G	-	C	C	-	G	C	C	-	C	T	-	C	C	C	-	-	C	-	-	C	C	A	C	T	C	-	C	C	-	C	C	C	-	C	-	-	C	C	C
SNP976	Glyma.04G041400	Glyma04g04390.1	4	3263467	A	mRNA			G	A	-	G	G	-	A	G	G	A	G	A	A	G	G	G	-	-	G	-	-	G	A	A	G	A	G	A	G	G	A	G	G	G	-	G	-	-	G	G	G
SNP977	Glyma.04G041400	Glyma04g04390.1	4	3263477	A	mRNA			T	T	-	-	T	T	T	T	T	T	T	-	A	-	W	W	T	-	-	-	-	T	T	-	T	T	T	T	W	T	T	T	T	T	-	-	-	T	A	T	A
SNP978	Glyma.04G041400	Glyma04g04390.1	4	3263584	C	CDS	Synonymous	V<->V	G	-	-	C	G	G	C	-	G	C	G	-	C	C	C	C	G	C	G	C	G	C	G	-	G	G	G	C	C	G	M	G	G	-	S	-	-	G	G	G	G
SNP979	Glyma.04G041400	Glyma04g04390.1	4	3263836	T	CDS	Synonymous	P<->P	C	-	C	C	C	C	C	C	C	C	C	C	C	C	C	C	C	C	C	C	C	C	C	C	C	C	C	C	C	C	C	C	C	C	C	T	C	C	T	C	C
SNP980	Glyma.04G041400	Glyma04g04390.1	4	3264567	A	intron			G	G	G	G	G	-	G	-	G	G	G	G	G	G	G	G	-	G	G	G	G	G	G	G	G	G	G	G	G	G	G	G	G	G	G	A	G	-	R	G	G
SNP981	Glyma.04G041400	Glyma04g04390.1	4	3264670	T	intron			C	T	C	C	-	C	T	C	C	T	T	T	T	T	T	T	-	T	C	T	C	T	C	T	C	C	C	T	T	C	T	C	C	C	T	-	Y	C	C	C	C
SNP982	Glyma.04G041400	Glyma04g04390.1	4	3264874	C	intron			G	C	-	S	G	G	-	G	G	A	G	C	C	C	C	C	G	C	G	C	G	C	G	C	G	G	G	C	C	G	C	G	G	S	C	C	G	G	C	G	G
SNP983	Glyma.04G041400	Glyma04g04390.1	4	3264876	G	intron			A	G	-	A	A	A	-	A	A	G	A	G	G	G	G	G	A	G	A	G	A	G	A	G	A	A	A	G	G	A	G	A	A	G	G	G	A	A	G	A	A
SNP984	Glyma.04G041400	Glyma04g04390.1	4	3264913	T	intron			C	C	-	C	C	C	C	C	C	C	C	C	C	C	C	C	C	C	C	C	C	C	C	C	C	C	C	C	C	C	C	C	C	C	C	T	C	C	T	C	C
SNP985	Glyma.04G041400	Glyma04g04390.1	4	3264949	C	intron			T	T	T	T	T	T	T	T	T	T	T	T	T	T	T	T	T	T	T	T	T	T	T	T	T	T	T	T	T	T	T	T	T	T	T	Y	T	T	C	T	T
SNP986	Glyma.04G041400	Glyma04g04390.1	4	3265041	A	intron			T	T	-	-	T	T	T	T	T	T	T	T	T	T	T	T	T	T	T	T	T	T	T	T	T	T	T	T	T	T	T	T	T	T	T	W	T	T	A	T	T
SNP987	Glyma.04G041400	Glyma04g04390.1	4	3265166	A	intron			C	C	C	C	C	-	C	C	C	C	C	C	C	-	C	C	C	C	C	-	C	-	C	C	C	C	C	C	C	C	C	C	C	C	C	A	C	C	A	C	C
SNP988	Glyma.04G041400	Glyma04g04390.1	4	3265195	C	intron			G	G	G	G	G	G	G	G	G	G	G	G	G	-	-	G	G	G	G	-	G	G	G	G	G	G	G	G	G	G	G	G	G	G	G	S	G	G	C	G	G
SNP989	Glyma.04G041400	Glyma04g04390.1	4	3265216	A	intron			T	A	T	T	T	T	T	T	T	A	T	T	T	-	-	A	T	T	T	A	T	-	T	T	T	T	T	T	T	T	T	T	-	T	T	T	T	T	T	T	T
SNP990	Glyma.04G041400	Glyma04g04390.1	4	3265444	T	CDS	nonSynonymous	S<->N	C	T	C	C	-	C	C	C	-	-	C	C	C	-	-	T	C	C	C	-	-	T	C	C	C	C	C	C	C	C	C	C	-	Y	C	-	-	C	T	C	C
SNP991	Glyma.04G041400	Glyma04g04390.1	4	3265659	A/C	CDS	nonSynonymous	D<->E	A	C	-	A	A	-	A	A	-	A	A	A	A	-	A	A	-	M	-	A	A	A	A	A	A	A	A	A	A	A	A	A	-	A	A	A	A	A	-	A	A
SNP992	Glyma.04G041400	Glyma04g04390.1	4	3266166	A	CDS	Synonymous	F<->F	G	A	G	G	G	G	G	-	G	A	G	G	G	-	A	A	G	G	G	A	-	A	G	G	G	G	G	G	G	G	G	G	G	A	G	R	R	G	G	G	G
SNP993	Glyma.04G077100	Glyma04g08170.1	4	6404295	A	mRNA			G	G	G	-	A	G	A	A	-	A	G	G	G	G	-	-	G	-	G	G	G	-	A	G	G	G	G	A	G	A	G	G	A	R	G	G	A	G	A	G	G
SNP994	Glyma.04G077100	Glyma04g08170.1	4	6404515	G	mRNA			T	T	T	T	-	T	T	T	-	C	C	G	G	G	T	T	T	G	G	T	T	-	C	G	T	T	T	T	-	T	G	T	-	T	T	T	-	T	-	T	-
SNP995	Glyma.04G077100	Glyma04g08170.1	4	6404561	C	mRNA			A	A	A	A	-	A	A	A	A	C	A	C	C	C	C	A	A	C	M	A	A	-	A	C	A	A	A	A	A	A	C	A	-	A	A	A	C	A	C	A	A
SNP996	Glyma.04G077100	Glyma04g08170.1	4	6404686	C	mRNA			T	T	T	T	-	T	T	-	-	-	T	T	T	T	T	T	T	T	T	T	T	T	T	T	T	T	T	T	T	T	T	T	C	T	T	T	C	T	-	T	T
SNP997	Glyma.04G077100	Glyma04g08170.1	4	6405057	C	CDS	Synonymous	A<->A	A	A	-	A	C	A	A	A	A	C	A	A	A	A	A	A	-	A	A	-	A	A	A	A	A	A	A	A	A	A	A	A	C	M	A	M	C	A	-	A	A
SNP998	Glyma.04G077100	Glyma04g08170.1	4	6405282	C	CDS	Synonymous	L<->L	T	T	T	T	C	T	T	T	-	C	T	C	C	C	C	Y	T	C	Y	-	T	T	T	C	T	T	T	T	T	T	C	T	C	T	T	-	C	T	C	T	T
SNP999	Glyma.04G077100	Glyma04g08170.1	4	6405321	C	CDS	Synonymous	G<->G	T	T	T	T	C	T	T	T	T	C	T	C	C	C	C	Y	T	C	Y	-	T	T	T	C	T	T	T	T	T	T	C	T	C	T	Y	T	C	T	C	T	T
SNP1000	Glyma.04G077100	Glyma04g08170.1	4	6405636	A	intron			T	T	T	T	-	T	-	T	T	A	A	A	T	T	A	T	T	A	-	T	T	T	T	A	T	T	A	A	T	T	A	-	-	W	T	-	-	-	-	-	A
SNP1001	Glyma.04G077100	Glyma04g08170.1	4	6405637	T	intron			A	A	A	A	-	A	-	A	A	A	A	T	A	A	T	A	A	T	-	A	W	A	A	A	A	A	A	A	A	A	A	A	-	W	A	-	-	-	-	-	A
SNP1002	Glyma.04G077100	Glyma04g08170.1	4	6405810	T	intron			A	A	A	A	T	A	A	A	-	T	A	A	A	A	A	A	A	A	A	A	A	A	A	A	A	A	A	A	A	A	A	A	T	W	A	T	T	A	T	T	A
SNP1003	Glyma.04G077100	Glyma04g08170.1	4	6405853	A/T	intron			A	A	A	A	A	A	A	A	A	A	A	A	A	A	A	A	A	A	A	A	A	A	A	A	A	A	A	A	A	A	A	A	A	W	A	A	A	A	A	W	A
SNP1004	Glyma.04G077100	Glyma04g08170.1	4	6406337	A/T	CDS	nonSynonymous	E<->V	T	T	T	T	T	T	T	-	T	T	T	T	T	T	T	W	T	T	T	T	-	T	T	T	T	T	T	T	T	T	T	T	T	T	T	-	W	T	A	T	T
SNP1005	Glyma.04G077100	Glyma04g08170.1	4	6406883	A	intron			G	G	G	G	G	G	G	G	G	G	G	G	G	G	G	G	G	G	G	G	G	G	G	A	G	G	G	G	G	G	G	G	G	G	G	G	K	-	T	T	G
SNP1006	Glyma.04G077100	Glyma04g08170.1	4	6406884	C	intron			T	T	T	T	T	T	T	T	T	T	T	T	T	T	T	T	T	T	T	T	T	T	T	C	T	T	T	T	T	T	T	T	T	T	T	T	Y	-	C	C	T
SNP1007	Glyma.04G077100	Glyma04g08170.1	4	6407669	A	CDS	Nonsense	Q<->U	G	G	G	G	G	G	G	G	G	G	G	G	G	G	G	G	G	G	G	G	G	G	G	G	G	G	G	G	G	G	G	G	G	G	G	G	K	G	T	G	G
SNP1008	Glyma.04G085200	Glyma04g09010.1	4	7172871	T	intron			C	T	T	C	T	-	T	C	T	C	T	C	T	T	T	C	C	T	Y	T	C	C	C	C	C	C	C	T	T	C	T	C	C	C	T	C	-	C	C	Y	C
SNP1009	Glyma.04G085200	Glyma04g09010.1	4	7173133	C	intron			T	T	T	-	T	T	T	T	T	T	T	T	T	T	T	T	T	T	T	T	T	T	T	T	T	T	T	T	T	T	T	T	T	T	T	T	T	C	C	T	T
SNP1010	Glyma.04G085200	Glyma04g09010.1	4	7173250	A	CDS	nonSynonymous	M<->L	T	A	A	T	A	T	A	T	A	T	A	T	A	A	A	W	T	A	W	A	T	T	T	T	T	T	T	A	A	T	A	T	T	T	A	T	T	T	-	W	T
SNP1011	Glyma.04G085200	Glyma04g09010.1	4	7173325	T	CDS	nonSynonymous	V<->I	C	T	T	C	T	Y	T	C	T	C	T	C	T	-	T	C	C	T	T	T	C	C	C	C	C	C	C	T	T	C	T	C	C	C	T	-	T	C	C	C	C
SNP1012	Glyma.04G085200	Glyma04g09010.1	4	7173559	T	CDS	nonSynonymous	L<->M	A	T	T	A	-	A	T	A	T	A	T	T	T	T	T	A	-	T	W	-	T	A	A	A	A	A	T	T	T	A	T	T	A	T	T	A	T	T	T	T	A
SNP1013	Glyma.04G085200	Glyma04g09010.1	4	7173860	A	CDS	Synonymous	I<->I	G	G	G	G	G	G	G	G	G	G	G	G	G	G	G	G	G	G	G	-	G	G	G	G	G	G	G	G	G	G	G	G	G	-	G	G	G	A	A	G	A
SNP1014	Glyma.04G085200	Glyma04g09010.1	4	7174322	T	CDS	Synonymous	E<->E	C	T	T	C	T	C	T	C	-	C	T	C	T	T	T	C	C	T	T	T	C	C	C	C	C	C	C	T	T	C	T	C	C	Y	T	C	T	T	T	C	C
SNP1015	Glyma.04G085200	Glyma04g09010.1	4	7174505	C	CDS	Synonymous	S<->S	G	C	C	G	C	G	C	-	C	G	C	G	C	-	C	G	G	C	C	C	G	G	G	G	G	G	G	C	C	G	C	G	G	G	C	G	S	-	C	G	G
SNP1016	Glyma.04G085200	Glyma04g09010.1	4	7174829	C	CDS	nonSynonymous	S<->R	G	C	C	G	C	G	C	G	C	G	C	C	C	C	C	G	G	C	S	C	C	G	G	G	G	G	T	C	C	G	C	C	G	C	C	G	S	-	C	C	G
SNP1017	Glyma.04G085200	Glyma04g09010.1	4	7175264	G	CDS	Synonymous	S<->S	T	T	T	T	T	-	T	T	T	T	T	G	T	T	T	T	T	T	T	T	G	T	T	C	T	T	G	T	T	T	T	G	T	G	T	K	T	-	G	K	T
SNP1018	Glyma.04G085200	Glyma04g09010.1	4	7175370	C	5'-UTR			G	C	C	G	C	G	C	G	C	G	C	G	C	C	C	G	G	C	C	C	G	G	G	G	G	G	G	C	C	G	C	G	G	G	C	-	S	G	G	G	G
SNP1019	Glyma.04G085200	Glyma04g09010.1	4	7175702	T	mRNA			A	A	-	A	A	A	A	A	A	A	A	T	A	A	A	A	A	A	A	A	T	A	A	A	A	A	T	A	A	A	A	T	A	T	A	W	A	-	-	T	A
SNP1020	Glyma.04G085200	Glyma04g09010.1	4	7175850	A	mRNA			T	T	-	T	T	-	T	T	T	T	T	A	T	T	T	T	T	T	T	-	A	T	T	T	T	T	A	T	T	T	T	A	T	A	T	T	T	A	A	A	T
SNP1021	Glyma.04G085200	Glyma04g09010.1	4	7176124	T	mRNA			C	C	C	C	C	C	C	C	C	C	C	C	C	C	C	C	C	C	C	C	C	C	C	C	C	C	C	C	C	C	C	C	C	C	C	C	C	T	T	C	C
SNP1022	Glyma.04G085200	Glyma04g09010.1	4	7176209	T	mRNA			A	T	T	A	T	W	T	A	T	A	T	T	T	T	T	A	A	T	T	-	T	A	A	A	A	A	T	T	-	A	T	T	A	T	T	A	T	T	T	T	A
SNP1023	Glyma.04G086700	Glyma04g09160.1	4	7317547	C	CDS	nonSynonymous	T<->P	A	M	A	A	A	C	A	A	-	A	A	A	A	-	A	-	A	A	-	-	A	A	A	A	A	A	A	A	A	A	A	A	-	-	C	A	-	-	-	C	A
SNP1024	Glyma.04G086700	Glyma04g09160.1	4	7317704	A	CDS	nonSynonymous	F<->I	T	T	-	T	-	T	T	T	T	T	T	T	T	T	T	T	-	T	T	T	T	T	T	T	T	-	T	T	-	-	T	T	T	W	A	T	-	T	T	T	T
SNP1025	Glyma.04G086700	Glyma04g09160.1	4	7317841	T	CDS	Synonymous	G<->G	C	C	-	C	C	-	C	-	C	C	C	C	C	C	C	C	C	C	C	-	C	C	C	C	C	C	C	C	C	C	C	C	C	C	T	C	C	T	-	T	C
SNP1026	Glyma.04G086700	Glyma04g09160.1	4	7318043	A	CDS	nonSynonymous	L<->I	T	T	T	T	T	T	T	T	-	T	T	T	A	T	T	T	T	T	W	T	T	T	T	T	T	T	T	T	A	T	A	T	T	A	A	W	W	A	A	A	T
SNP1027	Glyma.04G086700	Glyma04g09160.1	4	7318256	A	CDS	nonSynonymous	L<->M	T	T	T	T	A	A	T	A	T	T	W	T	T	A	T	A	T	T	T	T	T	A	A	T	T	A	T	T	T	T	T	T	T	T	T	T	A	T	T	T	A
SNP1028	Glyma.04G086700	Glyma04g09160.1	4	7320587	C	3'-UTR			T	T	T	T	T	T	T	T	T	T	T	T	C	T	T	T	T	T	Y	T	T	T	T	T	T	T	T	T	C	T	C	T	T	C	C	C	Y	C	C	C	T
SNP1029	Glyma.04G086700	Glyma04g09160.1	4	7320612	A	3'-UTR			T	T	T	T	T	T	T	A	T	T	A	T	T	T	T	T	T	T	T	A	T	T	T	T	T	-	-	A	T	T	T	T	T	T	T	T	T	T	T	T	T
SNP1030	Glyma.04G088700	Glyma04g09370.1	4	7559249	A	CDS	Synonymous	L<->L	G	G	G	G	G	G	G	G	G	G	G	G	G	G	G	G	G	G	G	G	G	G	G	G	G	G	G	G	G	G	G	G	G	R	A	G	G	G	G	G	G
SNP1031	Glyma.04G088700	Glyma04g09370.1	4	7559264	A	CDS	Synonymous	S<->S	G	G	G	-	G	G	G	G	G	G	G	G	G	G	G	G	G	G	G	G	G	G	G	G	G	G	G	G	G	G	G	G	G	G	G	A	G	G	G	A	G
SNP1032	Glyma.04G088800	Glyma04g09380.1	4	7591695	T	mRNA			C	C	C	C	-	C	C	C	C	C	C	C	C	C	C	C	C	C	C	C	C	C	C	C	C	C	C	C	C	C	C	C	C	T	T	C	C	C	-	C	C
SNP1033	Glyma.04G088800	Glyma04g09380.1	4	7591795	G	mRNA			A	-	A	A	R	-	A	R	A	A	A	A	A	A	A	A	A	A	A	A	A	-	G	A	A	A	A	A	A	A	A	A	A	G	G	A	G	G	G	-	A
SNP1034	Glyma.04G088800	Glyma04g09380.1	4	7592389	C	intron			T	T	T	T	C	-	T	T	T	T	T	T	T	T	T	T	T	T	T	-	T	T	C	T	T	T	T	T	T	T	T	T	T	C	C	-	Y	C	C	T	T
SNP1035	Glyma.04G088800	Glyma04g09380.1	4	7592426	A	intron			G	G	G	G	A	-	G	G	G	G	G	A	G	G	G	G	G	G	G	G	G	G	A	G	G	G	G	G	G	G	G	G	G	A	A	A	A	A	A	G	G
SNP1036	Glyma.04G088800	Glyma04g09380.1	4	7592645	A	CDS	Synonymous	I<->I	G	G	-	G	A	G	G	G	G	G	G	G	G	G	G	G	G	G	G	G	G	G	A	G	G	G	G	G	G	G	G	G	G	A	A	A	G	R	A	A	G
SNP1037	Glyma.04G088800	Glyma04g09380.1	4	7592647	C	CDS	nonSynonymous	I<->V	T	T	-	T	T	T	T	T	T	T	T	T	T	T	Y	T	T	T	T	T	T	T	T	T	T	T	T	T	T	T	T	T	T	T	C	C	T	T	T	T	T
SNP1038	Glyma.04G088800	Glyma04g09380.1	4	7594346	A	CDS	Synonymous	S<->S	G	G	G	G	A	G	G	G	G	G	G	G	G	-	G	G	-	G	G	G	G	G	A	G	G	G	G	G	G	G	G	G	G	A	G	G	G	G	G	-	G
SNP1039	Glyma.04G115700	Glyma04g12860.1	4	12235385	A	mRNA			G	G	G	G	G	G	G	A	G	G	G	G	G	G	G	G	G	G	G	G	G	G	G	G	G	G	G	G	G	G	G	G	G	R	G	A	G	G	R	A	A
SNP1040	Glyma.04G115700	Glyma04g12860.1	4	12235630	A	CDS	nonSynonymous	Q<->H	T	A	T	T	T	T	T	T	T	-	T	T	T	A	T	T	T	T	T	T	T	T	T	T	T	T	T	T	T	T	T	T	T	T	T	T	T	T	T	T	T
SNP1041	Glyma.04G115700	Glyma04g12860.1	4	12236374	T	CDS	Synonymous	A<->A	C	C	C	C	C	C	C	C	C	C	C	C	T	C	C	C	C	C	C	-	C	C	C	C	C	C	T	T	C	C	C	C	C	-	T	C	C	T	-	C	C
SNP1042	Glyma.04G115700	Glyma04g12860.1	4	12238659	G	mRNA			T	T	G	G	G	T	T	G	G	G	T	T	G	T	T	T	-	T	T	T	-	T	G	T	T	G	G	G	T	T	T	T	T	-	G	G	G	G	G	G	G
SNP1043	Glyma.04G165400	Glyma04g32920.1	4	38164251	C	CDS	nonSynonymous	E<->G	T	T	-	T	T	T	T	T	-	T	T	T	T	T	T	T	-	T	T	T	-	-	T	T	T	T	T	T	C	T	T	T	T	Y	C	T	C	-	T	C	T
SNP1044	Glyma.04G165400	Glyma04g32920.1	4	38164538	A	CDS	Synonymous	V<->V	G	G	G	A	A	G	G	A	A	G	G	G	G	G	G	G	G	G	G	G	G	G	A	G	G	A	G	G	G	G	G	G	G	-	G	G	G	G	-	G	A
SNP1045	Glyma.04G165400	Glyma04g32920.1	4	38164560	A	CDS	Readthrough	U<->L	T	T	T	A	A	T	T	A	A	T	T	T	T	T	T	T	T	T	T	W	T	T	A	T	T	A	T	T	T	T	T	T	T	-	T	T	T	T	T	T	A
SNP1046	Glyma.04G165400	Glyma04g32920.1	4	38165010	T	CDS	Synonymous	U<->U	C	C	C	-	T	C	C	T	T	C	C	C	C	C	C	C	C	C	C	C	-	C	T	C	C	T	C	C	C	C	C	C	C	C	C	C	C	-	C	C	T
SNP1047	Glyma.04G165400	Glyma04g32920.1	4	38165082	A	CDS	nonSynonymous	T<->I	G	G	G	G	G	G	G	G	G	G	G	G	G	G	G	G	A	G	R	G	-	A	G	A	G	G	A	A	G	A	G	G	G	G	G	G	G	G	G	G	G
SNP1048	Glyma.04G165400	Glyma04g32920.1	4	38165873	T	CDS	Synonymous	S<->S	A	A	A	A	A	A	A	A	A	A	A	A	A	A	A	A	A	A	A	A	W	A	A	A	A	A	A	A	T	A	A	A	A	W	T	W	T	T	W	T	A
SNP1049	Glyma.04G174700	Glyma04g34360.1	4	40488425	A	CDS	Synonymous	N<->N	G	G	G	G	A	-	G	-	A	G	G	G	G	G	G	G	G	G	G	G	-	G	A	G	G	A	G	G	A	G	R	G	G	R	G	A	G	G	G	R	A
SNP1050	Glyma.04G174700	Glyma04g34360.1	4	40488646	T	intron			A	A	A	A	A	A	A	-	A	A	A	A	A	A	A	A	A	A	A	A	A	A	A	A	A	A	A	A	A	A	A	A	A	A	T	A	A	T	A	A	A
SNP1051	Glyma.04G174700	Glyma04g34360.1	4	40489739	T	intron			C	C	C	C	T	C	C	Y	-	C	C	C	C	C	C	C	C	C	C	C	Y	C	C	C	C	T	C	C	T	C	C	C	C	T	C	T	-	C	C	T	T
SNP1052	Glyma.04G174700	Glyma04g34360.1	4	40490826	A	intron			G	G	G	G	K	G	G	-	T	G	G	G	G	G	G	G	G	G	G	G	G	G	G	G	G	A	G	G	-	G	G	G	G	K	G	G	G	G	G	G	G
SNP1053	Glyma.04G174700	Glyma04g34360.1	4	40491097	T	intron			C	C	C	C	T	C	C	T	T	C	C	C	C	C	C	C	C	C	C	T	C	C	C	C	C	C	C	C	-	C	C	C	-	T	C	-	C	C	C	-	T
SNP1054	Glyma.04G174700	Glyma04g34360.1	4	40491099	A	intron			G	-	G	G	A	G	G	A	A	G	G	G	G	G	G	G	G	G	G	A	G	G	G	G	G	A	A	G	A	G	A	G	-	A	G	-	G	G	G	-	A
SNP1055	Glyma.04G174700	Glyma04g34360.1	4	40491114	A	intron			G	G	G	G	A	G	G	A	A	G	G	G	G	-	G	G	G	G	G	A	G	G	G	G	G	A	A	G	A	G	A	G	G	A	A	-	A	A	A	A	A
SNP1056	Glyma.04G174700	Glyma04g34360.1	4	40491158	A	intron			G	G	G	-	-	G	G	A	-	G	G	G	G	-	G	G	G	G	G	G	R	G	G	G	G	A	G	G	A	G	G	G	G	R	G	-	G	G	G	A	A
SNP1057	Glyma.04G174700	Glyma04g34360.1	4	40491197	T	CDS	nonSynonymous	V<->I	C	C	C	C	C	C	C	C	-	C	C	C	C	C	C	C	-	C	C	C	C	C	C	C	C	C	C	C	C	C	C	C	C	C	C	C	Y	C	T	C	C
SNP1058	Glyma.04G174700	Glyma04g34360.1	4	40491456	A	intron			G	G	G	G	G	G	G	G	G	G	G	A	G	G	G	G	G	G	G	G	G	G	G	G	G	G	G	G	G	G	G	G	G	G	G	K	K	G	G	K	G
SNP1059	Glyma.04G174700	Glyma04g34360.1	4	40491485	A/C	intron			C	C	C	C	C	C	C	C	C	C	C	C	C	C	C	C	C	C	C	C	C	C	C	C	C	C	-	C	C	C	C	C	C	C	M	A	M	M	C	M	C
SNP1060	Glyma.04G174700	Glyma04g34360.1	4	40491515	T	intron			C	C	C	C	C	C	C	C	C	C	C	C	C	C	C	C	C	C	C	C	C	C	C	C	C	C	C	C	C	C	C	C	C	T	Y	T	C	-	C	Y	C
SNP1061	Glyma.04G174700	Glyma04g34360.1	4	40491529	A	intron			G	-	G	G	G	G	G	G	G	G	G	G	G	G	G	G	-	G	G	G	G	G	A	G	G	G	A	G	G	G	A	G	G	R	A	-	-	G	-	R	G
SNP1062	Glyma.04G174700	Glyma04g34360.1	4	40491868	C	intron			A	A	A	-	A	A	A	A	A	A	A	A	A	A	A	A	A	A	A	A	A	A	A	A	A	A	A	A	A	A	A	A	A	M	C	A	C	C	M	A	A
SNP1063	Glyma.04G174700	Glyma04g34360.1	4	40492006	C	intron			A	A	A	A	C	A	A	M	C	A	A	A	A	A	A	A	A	A	A	C	A	A	A	A	A	C	A	A	C	A	C	A	A	C	C	C	C	C	C	C	C
SNP1064	Glyma.04G174700	Glyma04g34360.1	4	40492110	C	intron			T	T	T	T	T	T	T	C	-	T	T	T	T	T	T	T	T	T	T	T	T	-	T	T	T	C	C	T	T	T	T	T	T	T	-	C	T	T	T	T	-
SNP1065	Glyma.04G174700	Glyma04g34360.1	4	40492151	T	intron			G	-	G	G	T	G	G	T	T	G	G	G	G	G	G	G	G	G	G	T	G	G	G	G	G	T	G	G	T	G	T	G	G	K	G	T	G	G	K	T	T
SNP1066	Glyma.04G174700	Glyma04g34360.1	4	40492260	T	CDS	Synonymous	R<->R	C	C	C	C	C	C	C	C	C	C	C	C	C	-	C	C	C	C	C	C	C	C	C	C	C	C	C	C	C	C	C	C	C	-	T	C	C	T	-	C	C
SNP1067	Glyma.04G174700	Glyma04g34360.1	4	40492286	T	CDS	nonSynonymous	V<->I	C	C	C	C	C	C	C	C	C	C	C	C	C	C	C	C	C	C	C	C	C	C	C	C	C	C	C	C	C	C	C	C	C	C	T	C	T	T	T	C	C
SNP1068	Glyma.04G174700	Glyma04g34360.1	4	40492673	G	CDS	nonSynonymous	M<->I	C	C	C	C	G	C	C	C	G	C	C	C	C	C	C	C	C	C	-	G	S	C	C	C	C	G	C	C	G	C	G	T	C	G	C	G	C	C	S	G	G
SNP1069	Glyma.04G190400	Glyma04g36450.1	4	42965498	T	CDS	Synonymous	L<->L	C	S	C	C	C	C	C	C	-	C	C	C	C	-	C	C	C	C	C	C	C	-	C	C	C	C	C	C	C	C	T	C	C	-	C	-	C	-	G	C	C
SNP1070	Glyma.04G190400	Glyma04g36450.1	4	42965633	T	CDS	Synonymous	S<->S	A	A	A	A	A	A	A	-	T	A	A	A	A	A	A	A	-	A	A	A	A	A	A	A	A	A	A	A	A	A	A	A	A	A	A	T	A	A	A	T	A
SNP1071	Glyma.04G190400	Glyma04g36450.1	4	42965648	C	CDS	Synonymous	G<->G	T	T	T	T	T	T	T	T	T	T	T	T	T	T	T	T	T	T	T	T	T	T	T	T	T	T	T	T	T	T	T	T	-	T	C	T	T	T	C	T	T
SNP1072	Glyma.04G190400	Glyma04g36450.1	4	42966722	G	CDS	Synonymous	S<->S	A	A	A	A	A	A	A	A	A	A	A	A	A	A	A	A	G	A	A	A	A	A	A	A	A	A	A	A	A	A	A	A	-	R	A	-	A	A	A	A	A
SNP1073	Glyma.04G194400	Glyma04g36980.1	4	43463931	C	CDS	nonSynonymous	V<->A	T	T	T	T	T	T	T	T	T	T	T	C	T	T	T	T	T	T	C	T	T	T	T	T	T	T	-	C	T	C	T	T	T	T	T	T	Y	T	T	T	T
SNP1074	Glyma.04G194400	Glyma04g36980.1	4	43463939	G	CDS	nonSynonymous	K<->E	A	A	A	A	A	A	A	A	A	A	A	A	A	A	A	G	A	A	A	A	A	A	A	A	A	A	A	A	A	A	A	A	A	A	A	A	A	A	G	A	A
SNP1075	Glyma.04G194400	Glyma04g36980.1	4	43464835	T	intron			A	A	A	T	A	A	A	A	A	A	A	T	A	W	A	T	A	A	T	-	A	A	A	A	A	A	A	T	A	T	A	A	A	T	T	T	T	T	T	-	A
SNP1076	Glyma.04G194400	Glyma04g36980.1	4	43464839	C	intron			T	T	T	C	T	T	T	T	T	T	T	C	T	Y	T	C	T	T	C	-	T	T	T	T	T	C	T	C	T	C	T	T	T	C	C	C	C	C	C	C	T
SNP1077	Glyma.04G194400	Glyma04g36980.1	4	43464873	T	CDS	nonSynonymous	T<->I	C	C	C	C	C	C	C	-	-	C	C	C	C	C	C	C	C	C	T	C	C	C	C	C	C	-	C	T	C	T	C	C	-	Y	C	C	Y	T	C	T	C
SNP1078	Glyma.04G194400	Glyma04g36980.1	4	43464875	T	CDS	nonSynonymous	H<->Y	C	C	C	C	C	C	C	-	-	C	C	C	C	C	C	C	C	C	T	C	C	C	C	C	C	C	C	T	C	T	C	C	-	Y	C	C	Y	C	C	C	C
SNP1079	Glyma.04G194400	Glyma04g36980.1	4	43465136	C	intron			T	T	T	-	T	T	T	T	T	T	T	C	T	T	T	T	T	-	C	-	T	T	T	T	T	T	T	C	T	C	T	T	T	Y	T	-	Y	C	T	C	T
SNP1080	Glyma.04G194400	Glyma04g36980.1	4	43465203	C	intron			A	A	A	A	A	A	A	A	A	A	A	C	A	A	A	A	A	A	C	A	-	A	A	A	A	A	A	C	A	C	A	A	A	M	A	A	M	C	A	C	A
SNP1081	Glyma.04G194400	Glyma04g36980.1	4	43465781	C	CDS	nonSynonymous	M<->T	T	T	T	T	T	T	T	T	T	T	T	C	T	T	T	T	T	T	C	T	T	-	T	T	T	T	T	C	T	C	T	T	T	T	T	T	Y	-	T	T	T
SNP1082	Glyma.04G194400	Glyma04g36980.1	4	43465840	C	CDS	nonSynonymous	S<->P	T	T	T	T	T	T	T	T	T	-	T	T	T	-	T	T	T	T	T	T	T	T	T	T	T	T	T	T	T	T	T	W	T	T	T	T	T	C	T	C	T
SNP1083	Glyma.04G194400	Glyma04g36980.1	4	43466114	A	intron			T	T	T	T	T	T	T	T	T	T	-	A	W	T	T	T	T	T	A	T	T	T	-	T	T	T	T	A	T	A	T	T	T	W	T	T	W	A	T	A	T
SNP1084	Glyma.04G194400	Glyma04g36980.1	4	43466126	T	intron			A	A	A	T	A	A	A	A	A	A	A	A	A	A	A	T	A	A	A	A	A	A	A	A	A	A	A	A	A	A	A	A	A	A	T	T	W	A	T	A	A
SNP1085	Glyma.04G194400	Glyma04g36980.1	4	43466439	T	intron			C	C	C	C	C	C	C	C	C	C	C	C	C	C	C	C	C	C	C	C	C	C	C	C	C	C	C	C	C	C	C	C	C	C	C	C	C	T	C	T	C
SNP1086	Glyma.04G194400	Glyma04g36980.1	4	43466815	T	intron			C	C	-	T	C	C	C	C	C	C	C	C	C	C	C	-	C	-	C	C	C	C	C	C	C	C	C	C	C	C	C	C	-	-	Y	-	-	-	C	C	C
SNP1087	Glyma.04G194400	Glyma04g36980.1	4	43466905	T	CDS	Synonymous	P<->P	C	C	C	T	C	-	C	C	C	C	C	T	C	-	C	T	C	C	T	C	C	C	C	C	C	C	-	T	C	T	C	C	C	T	T	T	T	T	T	T	C
SNP1088	Glyma.04G194400	Glyma04g36980.1	4	43467336	T	intron			G	G	G	T	G	G	G	G	G	G	G	T	G	-	G	T	G	G	K	G	G	G	G	G	G	R	G	T	G	T	G	G	G	G	T	T	T	T	T	T	A
SNP1089	Glyma.04G194400	Glyma04g36980.1	4	43467376	T	intron			C	C	Y	T	C	C	C	C	C	C	C	C	C	C	C	T	C	C	C	C	C	C	C	C	C	C	C	C	C	C	C	C	C	C	T	T	T	-	T	C	C
SNP1090	Glyma.04G218300	Glyma04g39610.1	4	45797808	T	CDS	nonSynonymous	T<->S	A	W	A	A	A	A	A	A	A	A	A	A	A	A	A	A	A	A	A	A	A	-	A	A	A	A	A	A	A	A	A	A	A	T	A	A	T	T	T	T	A
SNP1091	Glyma.04G218300	Glyma04g39610.1	4	45798566	C	CDS	Synonymous	N<->N	T	T	-	-	-	-	T	T	T	A	T	T	T	T	T	T	T	T	T	-	-	T	T	T	-	T	T	T	T	A	T	T	T	T	C	C	T	T	C	T	T
SNP1092	Glyma.04G218300	Glyma04g39610.1	4	45798692	T	CDS	nonSynonymous	E<->D	G	G	G	-	G	G	G	G	G	G	G	G	G	G	G	G	T	G	G	G	T	K	G	G	G	G	G	G	-	G	G	G	-	G	G	G	G	G	G	G	G
SNP1093	Glyma.04G218300	Glyma04g39610.1	4	45798722	C	CDS	Synonymous	G<->G	T	-	-	-	T	-	-	-	T	C	T	C	T	T	T	G	T	T	T	T	T	T	T	T	T	T	T	T	-	-	A	T	T	G	G	-	T	T	T	T	T
SNP1094	Glyma.04G218300	Glyma04g39610.1	4	45800267	C	CDS	Synonymous	D<->D	T	T	T	T	T	T	T	T	T	T	T	T	T	T	T	T	-	T	T	-	T	T	T	T	T	T	T	T	T	T	T	T	-	T	C	C	T	T	C	T	T
SNP1095	Glyma.04G220400	Glyma04g39820.1	4	45974945	C/T	CDS	Synonymous	R<->R	T	T	T	T	T	Y	T	T	T	T	T	T	T	T	T	Y	Y	T	T	T	T	T	T	C	T	Y	C	T	T	T	T	T	T	T	T	-	T	T	-	T	T
SNP1096	Glyma.04G220400	Glyma04g39820.1	4	45974960	C/T	CDS	Synonymous	P<->P	T	T	T	C	-	T	T	T	T	T	Y	Y	Y	T	T	Y	Y	T	T	Y	T	Y	Y	Y	T	Y	C	T	Y	T	T	T	Y	-	Y	-	T	T	-	T	T
SNP1097	Glyma.04G220400	Glyma04g39820.1	4	45975009	A/G	CDS	nonSynonymous	V<->M	G	G	G	A	R	R	R	G	R	G	R	R	G	G	G	R	R	G	R	R	G	R	R	R	G	R	G	G	R	G	R	R	G	G	R	-	G	G	G	G	R
SNP1098	Glyma.04G220400	Glyma04g39820.1	4	45975450	T	intron			G	G	G	-	G	-	G	G	G	G	G	G	G	G	G	G	-	G	G	G	G	G	G	G	G	G	G	G	G	G	G	A	G	G	G	T	T	T	G	G	T
SNP1099	Glyma.04G220400	Glyma04g39820.1	4	45975453	T	intron			C	C	C	-	C	-	C	C	C	C	C	C	C	C	C	C	-	C	C	C	C	C	C	C	C	C	C	C	C	C	C	C	C	C	C	-	C	C	C	T	C
SNP1100	Glyma.04G220400	Glyma04g39820.1	4	45975807	C	intron			T	T	T	-	T	Y	T	T	T	T	T	T	T	T	T	T	T	T	T	T	T	T	T	T	T	T	T	T	T	T	T	T	T	T	T	C	C	C	-	C	C
SNP1101	Glyma.04G220400	Glyma04g39820.1	4	45976023	G	intron			A	A	A	-	A	A	A	A	A	A	A	A	A	A	A	A	A	A	A	A	A	A	A	A	A	A	A	A	A	A	A	A	A	A	A	G	A	A	A	G	A
SNP1102	Glyma.04G220400	Glyma04g39820.1	4	45976043	A	intron			G	-	G	-	G	G	G	G	G	G	G	G	G	G	G	G	G	G	G	G	G	G	G	G	G	G	G	G	G	G	G	A	G	G	G	A	R	A	A	A	A
SNP1103	Glyma.04G220400	Glyma04g39820.1	4	45976928	T	CDS	Synonymous	V<->V	G	G	G	G	G	G	G	G	G	G	G	G	G	G	G	G	G	G	G	G	G	G	G	G	G	G	G	G	G	G	G	G	G	K	T	G	G	G	G	G	G
SNP1104	Glyma.04G220400	Glyma04g39820.1	4	45977198	T	CDS	Synonymous	G<->G	C	C	C	C	C	C	C	C	C	C	C	C	C	C	C	C	C	C	C	C	C	C	C	C	C	C	C	C	C	C	C	C	C	C	C	T	C	C	C	Y	C
SNP1105	Glyma.04G220400	Glyma04g39820.1	4	45978352	C	intron			T	T	T	T	T	T	T	T	-	T	T	T	T	T	T	T	T	T	T	T	T	T	T	T	T	T	T	T	W	T	T	T	-	T	T	C	C	T	T	Y	T
SNP1106	Glyma.04G220400	Glyma04g39820.1	4	45978476	T	intron			C	C	C	C	C	C	C	C	C	C	C	C	C	C	C	C	C	C	C	C	C	C	C	C	C	C	C	C	C	C	C	C	C	Y	C	-	T	C	C	T	C
SNP1107	Glyma.04G220400	Glyma04g39820.1	4	45978864	T	CDS	Synonymous	Y<->Y	C	C	-	C	C	C	C	-	C	C	C	C	C	-	C	C	C	C	C	C	C	C	C	C	C	C	C	C	C	C	C	C	C	C	C	T	C	C	Y	T	C
SNP1108	Glyma.04G220400	Glyma04g39820.1	4	45979177	T	CDS	Synonymous	L<->L	C	C	C	C	C	C	C	C	C	C	C	C	C	-	C	C	C	C	C	C	C	C	C	C	C	C	C	C	C	C	C	C	C	C	C	T	C	C	C	T	C
SNP1109	Glyma.04G222800	Glyma04g40080.1	4	46202726	A	mRNA			G	G	G	G	G	G	G	-	-	G	G	G	G	-	G	-	G	G	G	G	-	-	-	-	G	G	-	G	A	A	-	-	-	-	K	-	K	-	-	G	-
SNP1110	Glyma.04G222800	Glyma04g40080.1	4	46204582	T	intron			A	-	A	A	A	W	A	A	T	A	A	A	A	A	T	T	A	A	A	A	W	T	T	A	A	A	A	A	A	A	A	A	A	A	A	A	A	A	A	A	T
SNP1111	Glyma.04G222800	Glyma04g40080.1	4	46206880	A	intron			C	-	C	C	C	-	C	-	C	C	C	C	-	C	C	C	C	C	C	C	C	C	C	A	C	C	C	C	C	C	A	C	C	C	C	A	A	A	C	C	C
SNP1112	Glyma.04G223800	Glyma04g40180.1	4	46309118	A	mRNA			T	A	A	A	T	T	T	A	T	A	W	T	A	A	T	T	T	W	A	W	T	T	T	A	T	T	T	A	A	A	-	T	A	-	A	A	A	A	A	A	T
SNP1113	Glyma.04G223800	Glyma04g40180.1	4	46309158	G	mRNA			T	G	G	-	T	T	T	K	T	G	K	T	G	G	T	T	T	T	G	K	T	T	T	G	T	T	T	G	G	G	T	T	G	G	-	G	G	G	-	G	T
SNP1114	Glyma.04G223800	Glyma04g40180.1	4	46310018	A	intron			C	A	A	A	-	C	C	M	C	A	M	C	A	A	C	C	C	C	A	M	C	C	C	A	C	C	C	A	A	A	C	C	A	A	A	A	A	A	A	A	C
SNP1115	Glyma.04G223800	Glyma04g40180.1	4	46310179	T	intron			C	T	T	-	C	C	C	T	C	T	C	C	C	T	C	C	C	C	Y	T	C	C	C	T	C	C	C	T	T	T	C	C	T	-	T	T	Y	T	T	T	C
SNP1116	Glyma.04G223800	Glyma04g40180.1	4	46310282	T	intron			C	T	T	T	C	C	C	Y	C	T	C	C	T	T	C	C	C	C	T	Y	C	C	C	T	C	C	C	T	T	T	C	C	T	C	C	C	C	C	C	T	C
SNP1117	Glyma.04G223800	Glyma04g40180.1	4	46310309	G	intron			A	G	G	G	A	A	A	R	A	G	A	A	G	G	A	A	A	A	G	R	A	A	A	G	A	A	A	G	G	G	A	A	G	-	G	G	G	G	G	G	A
SNP1118	Glyma.04G223800	Glyma04g40180.1	4	46310352	C	intron			T	C	C	C	T	T	T	-	T	C	C	T	C	C	T	T	T	T	C	Y	T	T	C	C	T	T	T	C	C	C	C	T	C	T	T	Y	T	T	Y	T	T
SNP1119	Glyma.04G223800	Glyma04g40180.1	4	46310381	G	intron			C	C	C	C	C	C	C	-	C	-	T	C	T	C	C	C	C	C	C	C	C	-	C	C	C	C	T	T	C	T	C	C	C	G	G	G	G	G	Y	G	C
SNP1120	Glyma.04G223800	Glyma04g40180.1	4	46310957	T	CDS	Synonymous	Q<->Q	C	C	C	C	C	C	C	C	C	C	C	C	C	C	C	C	C	C	C	-	C	-	C	C	C	C	C	C	C	C	C	C	C	T	T	T	Y	T	Y	T	C
SNP1121	Glyma.04G223800	Glyma04g40180.1	4	46311568	T	CDS	nonSynonymous	D<->N	C	C	C	C	C	C	C	C	C	C	C	C	C	C	C	C	C	C	C	C	C	-	C	C	C	C	C	C	C	C	C	C	C	T	T	T	Y	-	C	T	C
SNP1122	Glyma.04G223800	Glyma04g40180.1	4	46311682	C	CDS	nonSynonymous	T<->A	T	T	T	T	T	T	T	T	-	T	T	T	T	T	T	T	T	T	T	T	T	T	T	T	T	T	T	T	T	T	T	T	T	-	C	Y	T	C	T	C	T
SNP1123	Glyma.04G230300	Glyma04g40850.1	4	46770961	T	intron			A	T	T	T	A	T	A	A	A	T	A	A	T	T	A	A	A	A	T	W	A	A	A	A	A	A	A	T	T	T	A	A	A	A	A	A	A	A	A	A	A
SNP1124	Glyma.04G230300	Glyma04g40850.1	4	46770980	C	intron			A	C	C	C	A	M	A	A	A	C	A	A	C	C	A	A	A	A	C	M	A	A	A	A	A	A	A	C	C	C	A	A	A	A	A	C	A	C	A	M	A
SNP1125	Glyma.04G230300	Glyma04g40850.1	4	46771205	C	intron			T	T	T	T	T	-	T	T	T	T	T	T	T	T	T	T	T	T	T	T	T	T	T	T	T	T	T	T	T	T	T	T	T	T	T	C	T	T	T	C	T
SNP1126	Glyma.04G230300	Glyma04g40850.1	4	46771268	A	CDS	nonSynonymous	E<->K	G	R	A	-	-	G	G	G	G	A	G	G	A	A	G	G	G	G	A	R	G	G	G	G	G	G	G	A	A	A	G	G	G	-	G	G	G	A	G	G	G
SNP1127	Glyma.04G230300	Glyma04g40850.1	4	46771313	G	CDS	nonSynonymous	N<->D	A	G	G	G	A	A	A	A	A	G	A	A	G	G	A	A	A	A	G	R	A	A	A	A	A	A	A	G	A	A	A	A	A	A	A	G	A	G	A	G	A
SNP1128	Glyma.04G230300	Glyma04g40850.1	4	46771344	T	intron			G	T	T	T	G	G	G	G	G	T	G	G	T	T	G	G	G	G	T	G	G	G	G	G	G	G	G	T	-	T	G	-	G	G	G	-	G	T	G	G	G
SNP1129	Glyma.04G230300	Glyma04g40850.1	4	46771369	A	intron			G	A	A	-	G	-	G	G	G	A	G	G	A	-	G	G	G	G	-	G	G	G	G	A	G	G	G	A	A	A	G	G	G	G	G	-	G	A	G	A	G
SNP1130	Glyma.04G230300	Glyma04g40850.1	4	46771399	T	intron			C	T	-	-	C	-	C	C	C	-	C	C	-	-	C	-	C	C	-	C	C	C	C	-	C	C	C	C	-	-	C	C	C	-	C	C	C	T	Y	C	C
SNP1131	Glyma.04G230300	Glyma04g40850.1	4	46771427	G/C	intron			G	C	-	-	-	-	G	G	G	-	G	G	-	-	G	G	G	G	-	G	G	G	G	G	G	G	G	-	-	-	G	G	G	G	G	-	G	-	G	S	G
SNP1132	Glyma.04G230300	Glyma04g40850.1	4	46771442	C	intron			T	C	-	C	T	-	T	T	T	-	T	T	-	-	T	T	T	T	-	T	T	T	T	T	T	T	T	C	-	-	T	T	T	T	T	-	T	C	T	C	C
SNP1133	Glyma.04G230300	Glyma04g40850.1	4	46771446	G	intron			A	G	-	G	A	-	A	A	A	A	A	A	A	-	A	A	A	A	-	-	A	-	A	A	A	A	A	A	A	A	A	A	A	A	A	-	A	G	A	G	A
SNP1134	Glyma.04G230300	Glyma04g40850.1	4	46771486	C	intron			T	C	-	C	T	T	T	T	T	C	T	T	C	C	T	T	T	T	C	T	T	T	T	T	T	T	T	C	C	C	T	T	T	T	T	-	T	C	T	C	T
SNP1135	Glyma.04G230300	Glyma04g40850.1	4	46771527	G	intron			C	G	G	G	-	C	C	C	-	G	C	C	G	G	C	C	C	C	G	G	C	C	C	C	C	C	C	G	G	G	C	C	C	C	G	-	S	G	C	G	C
SNP1136	Glyma.04G230300	Glyma04g40850.1	4	46771575	A	intron			G	A	-	-	G	-	G	G	G	A	G	G	A	-	G	G	G	G	A	-	G	G	G	G	G	G	A	A	A	A	G	G	G	G	G	-	G	G	G	-	G
SNP1137	Glyma.04G230300	Glyma04g40850.1	4	46771585	T	intron			C	T	-	-	C	-	C	C	C	-	C	C	-	-	C	C	C	C	T	C	C	C	C	C	C	C	C	-	-	-	C	C	C	C	C	-	C	Y	C	-	C
SNP1138	Glyma.04G230300	Glyma04g40850.1	4	46771624	T	CDS	Synonymous	I<->I	C	T	T	T	C	-	C	C	C	T	C	C	T	T	C	C	C	C	T	T	C	C	C	C	C	C	C	-	-	T	C	C	C	C	C	-	C	T	C	T	C
SNP1139	Glyma.04G230300	Glyma04g40850.1	4	46771729	C	intron			T	C	C	-	T	C	T	T	-	C	T	T	C	C	T	T	T	T	C	Y	T	T	T	T	T	T	T	C	C	C	T	T	C	T	C	Y	C	C	C	C	T
SNP1140	Glyma.04G230300	Glyma04g40850.1	4	46771742	A	intron			G	A	-	-	G	A	G	G	-	A	G	G	A	A	G	G	G	G	A	R	G	G	G	G	G	G	G	A	A	A	G	G	G	G	G	G	G	-	G	G	G
SNP1141	Glyma.04G230300	Glyma04g40850.1	4	46771752	A	intron			G	A	-	-	G	A	G	G	-	A	G	G	A	A	G	G	G	G	A	R	G	G	G	G	G	G	G	A	A	A	G	G	G	G	G	G	G	-	G	G	G
SNP1142	Glyma.04G230300	Glyma04g40850.1	4	46771757	G	intron			A	G	G	-	A	G	A	A	A	G	A	A	A	G	A	A	A	A	G	R	A	A	A	A	A	A	A	A	G	G	A	A	A	A	A	A	A	-	A	A	A
SNP1143	Glyma.04G230300	Glyma04g40850.1	4	46771866	T	CDS	nonSynonymous	I<->F	A	T	T	T	A	T	A	A	A	T	A	A	-	-	A	A	A	A	T	W	A	-	A	A	A	A	A	W	T	T	A	A	A	A	A	T	A	-	A	T	A
SNP1144	Glyma.04G230300	Glyma04g40850.1	4	46772061	T	intron			G	T	T	T	G	K	G	G	G	T	G	G	T	T	G	G	G	G	T	K	G	G	G	G	G	G	G	T	T	T	G	G	G	G	G	K	G	T	G	G	G
SNP1145	Glyma.04G230300	Glyma04g40850.1	4	46772062	G	intron			A	G	G	G	A	R	A	A	A	R	A	A	G	G	A	A	A	A	G	R	A	A	A	A	A	A	A	G	G	G	A	A	A	A	A	R	A	G	A	A	A
SNP1146	Glyma.04G230300	Glyma04g40850.1	4	46772577	A	CDS	nonSynonymous	S<->N	G	A	A	A	G	G	G	G	G	A	G	G	A	A	G	G	G	G	A	A	G	G	G	G	G	G	G	A	A	A	G	G	G	G	G	G	G	A	G	G	G
SNP1147	Glyma.04G230300	Glyma04g40850.1	4	46772862	A	CDS	nonSynonymous	Q<->K	C	A	A	-	C	C	C	C	C	A	C	C	A	A	-	C	C	C	A	M	C	C	C	C	C	C	C	A	A	A	C	C	-	C	C	C	C	A	-	C	C
SNP1148	Glyma.04G230300	Glyma04g40850.1	4	46772909	C	CDS	Readthrough	U<->Y	G	C	-	-	G	S	G	G	G	C	G	G	C	-	G	G	G	G	-	S	G	G	G	G	G	G	G	T	C	C	G	G	G	G	G	G	G	C	-	G	G
SNP1149	Glyma.04G230300	Glyma04g40850.1	4	46772913	G	CDS	nonSynonymous	Q<->E	C	G	-	-	C	S	C	C	C	G	C	C	G	-	C	C	C	C	-	S	C	C	C	C	C	C	C	A	G	G	C	C	C	C	C	S	C	G	-	C	C
SNP1150	Glyma.04G230300	Glyma04g40850.1	4	46773057	G	CDS	nonSynonymous	T<->A	A	-	G	-	A	R	A	A	A	A	A	A	A	-	A	A	A	A	G	A	A	A	A	A	A	A	A	A	G	G	A	A	A	A	A	A	A	A	A	A	A
SNP1151	Glyma.04G230300	Glyma04g40850.1	4	46773094	G	CDS	nonSynonymous	E<->G	A	-	-	-	A	A	A	A	A	A	A	A	A	G	A	A	A	A	G	A	A	A	A	A	A	A	A	A	A	G	A	A	A	A	G	R	A	G	A	-	A
SNP1152	Glyma.04G230300	Glyma04g40850.1	4	46773341	C/T	CDS	Synonymous	C<->C	T	-	Y	C	-	T	T	-	T	T	T	T	T	-	T	T	T	T	T	-	T	-	T	T	T	T	T	T	T	T	T	T	T	T	T	T	T	T	Y	T	T
SNP1153	Glyma.04G230300	Glyma04g40850.1	4	46773752	G	CDS	nonSynonymous	F<->C	T	G	G	-	T	K	T	T	T	G	T	T	A	G	T	T	T	T	G	K	T	T	T	T	T	T	T	G	G	G	T	T	T	-	T	G	T	-	T	G	T
SNP1154	Glyma.04G230300	Glyma04g40850.1	4	46773931	A	CDS	nonSynonymous	G<->R	G	A	-	A	G	-	G	G	G	A	G	G	A	A	G	G	-	G	A	R	-	-	G	G	G	G	G	A	A	A	G	G	-	G	G	-	G	-	G	A	G
SNP1155	Glyma.04G230300	Glyma04g40850.1	4	46774027	A	intron			C	A	A	A	C	M	C	-	C	A	C	C	A	A	C	C	C	C	A	M	C	C	C	C	C	C	C	A	A	A	C	C	C	C	C	A	C	A	C	A	C
SNP1156	Glyma.04G230300	Glyma04g40850.1	4	46774083	A	intron			G	A	A	A	G	A	G	G	G	A	G	G	A	A	G	G	G	G	A	R	-	G	G	G	G	G	G	A	A	A	G	G	G	G	G	A	G	A	-	A	G
SNP1157	Glyma.04G230300	Glyma04g40850.1	4	46774185	C	CDS	nonSynonymous	R<->T	G	C	C	C	G	G	G	G	G	C	G	G	C	C	G	G	G	G	C	S	G	-	G	G	G	G	G	C	C	C	G	G	G	-	G	G	G	C	G	G	G
SNP1158	Glyma.04G230300	Glyma04g40850.1	4	46774220	G	CDS	nonSynonymous	L<->V	C	G	G	G	C	S	C	C	C	G	C	C	G	G	C	C	C	C	G	S	C	C	C	C	C	C	C	G	G	G	C	C	C	C	C	G	C	-	C	G	C
SNP1159	Glyma.04G230300	Glyma04g40850.1	4	46774224	T	CDS	nonSynonymous	Q<->L	A	T	T	T	A	T	A	A	A	T	A	A	T	T	A	A	A	A	T	W	A	A	A	A	A	A	A	T	-	T	A	A	A	A	A	A	A	A	A	A	A
SNP1160	Glyma.04G230500	Glyma04g40870.1	4	46783808	C/T	CDS	Synonymous	G<->G	T	T	T	Y	T	T	T	-	T	T	T	T	C	T	T	T	T	T	T	T	-	T	T	W	T	T	T	T	T	T	T	T	Y	T	Y	Y	T	Y	Y	Y	T
SNP1161	Glyma.04G230500	Glyma04g40870.1	4	46783809	C/T	CDS	nonSynonymous	S<->P	T	T	T	Y	T	T	T	-	T	T	T	T	C	T	T	T	T	T	T	T	-	T	T	T	T	T	T	T	T	T	T	T	Y	T	Y	Y	T	Y	Y	T	T
SNP1162	Glyma.04G230500	Glyma04g40870.1	4	46783927	A	CDS	nonSynonymous	M<->K	T	T	T	T	T	T	T	T	T	-	T	T	A	T	T	T	T	T	T	T	T	T	T	T	T	T	-	A	T	T	T	T	-	T	T	-	W	A	T	A	T
SNP1163	Glyma.04G230500	Glyma04g40870.1	4	46785116	C	CDS	Synonymous	D<->D	T	-	C	C	T	Y	T	-	T	C	T	T	C	-	T	T	T	T	C	C	T	T	T	C	T	T	T	C	C	-	T	T	C	C	C	C	C	-	-	C	T
SNP1164	Glyma.04G230500	Glyma04g40870.1	4	46785518	T	CDS	nonSynonymous	Q<->H	G	G	G	G	-	G	G	G	-	G	G	G	G	-	G	G	G	G	G	G	G	G	G	G	G	G	G	G	G	G	G	G	G	G	G	-	K	G	-	T	G
SNP1165	Glyma.04G230500	Glyma04g40870.1	4	46785978	A	CDS	Synonymous	V<->V	T	T	T	T	T	T	T	T	T	T	T	T	A	T	T	T	T	T	T	T	T	-	T	T	T	T	T	A	T	T	T	T	T	T	T	A	T	A	T	A	T
SNP1166	Glyma.04G239000	Glyma04g41770.1	4	47629177	C	CDS	nonSynonymous	N<->S	T	T	T	T	T	T	T	T	T	T	T	T	C	T	T	T	T	T	T	T	T	T	C	T	T	T	T	C	T	T	T	T	C	T	C	T	T	-	-	T	T
SNP1167	Glyma.04G239000	Glyma04g41770.1	4	47629260	C	CDS	Synonymous	T<->T	T	T	C	T	T	T	T	T	T	T	T	T	T	T	T	T	T	T	T	T	T	T	T	T	T	T	C	C	T	T	T	T	C	T	C	T	T	-	T	T	T
SNP1168	Glyma.04G239000	Glyma04g41770.1	4	47629308	A	CDS	nonSynonymous	M<->I	C	C	C	C	C	C	C	C	C	C	C	C	C	C	C	C	C	C	C	-	C	C	C	C	C	C	C	C	C	C	-	C	C	A	A	C	C	-	-	C	C
SNP1169	Glyma.04G239000	Glyma04g41770.1	4	47629711	A	intron			G	G	G	G	G	-	G	G	G	G	G	G	G	G	G	G	G	G	G	G	G	-	G	G	-	G	G	G	G	G	G	A	A	R	A	-	G	G	G	G	G
SNP1170	Glyma.04G239000	Glyma04g41770.1	4	47629881	C	intron			G	C	C	G	C	S	G	S	G	G	S	C	G	G	G	G	G	G	G	G	G	G	A	G	G	C	C	C	G	G	G	C	C	G	C	C	C	C	C	G	C
SNP1171	Glyma.04G239000	Glyma04g41770.1	4	47630328	C	CDS	Synonymous	V<->V	G	G	-	G	G	G	G	G	G	G	G	G	G	G	G	G	G	G	G	-	G	G	G	G	G	G	C	C	G	G	G	G	C	G	C	-	G	G	-	G	G
SNP1172	Glyma.04G239000	Glyma04g41770.1	4	47630391	C	CDS	Synonymous	S<->S	T	T	C	T	T	-	T	T	T	T	T	T	T	T	T	T	T	T	T	T	T	T	T	T	T	T	C	C	T	T	T	T	C	Y	C	T	T	T	T	T	T
SNP1173	Glyma.04G239700	Glyma04g41860.1	4	47689623	G	intron			T	G	G	T	T	T	T	T	T	T	T	T	G	T	T	T	T	T	T	T	T	T	T	T	T	T	G	G	T	T	T	T	T	T	T	T	T	T	T	T	T
SNP1174	Glyma.04G239700	Glyma04g41860.1	4	47689939	A	intron			G	T	-	G	G	-	G	G	G	-	G	G	A	-	G	G	-	-	G	G	G	K	M	G	G	A	-	A	-	G	A	A	-	-	T	-	-	-	-	G	G
SNP1175	Glyma.05G011600	Glyma05g08140.1	5	8078908	C/T	CDS	Synonymous	F<->F	C	C	C	C	C	-	Y	C	C	C	C	C	C	Y	C	C	C	C	C	C	C	C	C	C	C	C	C	C	C	C	C	C	C	C	Y	-	C	-	-	C	C
SNP1176	Glyma.05G011600	Glyma05g08140.1	5	8079297	C	intron			T	T	T	C	T	T	T	Y	C	T	T	T	T	T	T	T	T	T	C	T	T	T	T	T	T	C	T	T	T	T	T	T	C	T	C	T	T	C	Y	T	T
SNP1177	Glyma.05G011600	Glyma05g08140.1	5	8079630	A	intron			G	G	G	A	G	G	G	G	A	G	A	G	G	G	G	G	-	G	A	G	G	G	G	G	G	A	G	G	G	G	G	G	A	G	A	G	G	A	G	-	G
SNP1178	Glyma.05G011600	Glyma05g08140.1	5	8079760	A	intron			G	G	G	A	G	G	G	G	-	G	G	G	G	G	-	G	-	G	-	G	G	G	G	G	G	A	G	G	G	G	G	G	G	A	R	G	G	R	-	G	G
SNP1179	Glyma.05G011600	Glyma05g08140.1	5	8079763	A	intron			G	G	G	A	R	G	G	A	-	G	G	G	G	G	-	G	-	G	G	G	G	G	G	G	G	A	G	G	G	G	G	G	G	-	R	G	G	G	-	G	G
SNP1180	Glyma.05G011600	Glyma05g08140.1	5	8080487	T	CDS	nonSynonymous	Q<->H	G	G	-	T	G	G	G	K	T	G	G	G	G	G	G	G	G	G	T	G	G	-	G	G	G	T	G	G	G	G	G	G	T	G	T	G	G	-	G	G	G
SNP1181	Glyma.05G011600	Glyma05g08140.1	5	8080619	A	CDS	Synonymous	S<->S	T	T	T	T	T	-	T	T	-	T	T	T	T	T	T	T	T	T	T	T	-	T	T	T	T	T	T	T	T	T	-	T	T	A	T	T	A	T	-	-	T
SNP1182	Glyma.05G030100	Glyma05g01420.1	5	919981	A	CDS	Synonymous	A<->A	T	T	A	T	T	A	T	W	A	T	W	T	T	T	T	A	T	A	W	A	T	A	T	T	T	T	T	T	T	T	A	A	A	A	T	W	A	A	A	A	A
SNP1183	Glyma.05G030100	Glyma05g01420.1	5	920572	C	intron			T	T	T	T	T	T	T	T	T	T	T	T	T	T	T	T	T	T	T	T	T	T	T	T	T	T	T	T	T	T	T	C	T	T	T	T	T	C	C	T	T
SNP1184	Glyma.05G030100	Glyma05g01420.1	5	921513	G/T	CDS	nonSynonymous	L<->I	G	G	G	G	G	G	-	G	G	G	G	G	G	G	G	G	G	G	G	G	G	G	A	A	G	G	G	G	G	G	G	G	G	G	K	-	G	K	G	K	G
SNP1185	Glyma.05G030100	Glyma05g01420.1	5	921888	G	intron			T	T	T	T	T	T	T	-	T	T	T	T	T	T	T	T	T	T	T	T	T	T	T	T	T	T	T	T	T	T	T	T	T	G	T	T	T	T	T	G	T
SNP1186	Glyma.05G030100	Glyma05g01420.1	5	921959	T	intron			A	-	T	A	A	T	A	T	T	A	W	A	A	W	A	T	A	T	A	T	A	T	A	A	A	A	A	A	A	A	T	T	T	T	A	T	-	-	T	T	T
SNP1187	Glyma.05G030100	Glyma05g01420.1	5	922066	G	intron			A	A	G	A	A	G	A	A	G	A	A	A	A	A	A	G	A	G	A	G	R	G	A	A	A	A	A	A	A	A	G	G	G	G	A	R	G	G	G	G	G
SNP1188	Glyma.05G030100	Glyma05g01420.1	5	922185	G	CDS	Synonymous	I<->I	A	-	G	A	A	G	A	A	G	A	R	A	A	A	A	G	A	G	A	G	A	-	A	A	A	A	A	A	A	A	G	G	G	A	A	R	G	A	A	A	G
SNP1189	Glyma.05G039900	Glyma05g02470.1	5	1818581	A	intron			G	G	G	G	G	G	G	G	G	G	G	G	G	G	G	G	-	G	G	G	G	G	G	G	G	G	G	G	G	G	G	G	G	R	G	G	G	A	G	G	G
SNP1190	Glyma.05G039900	Glyma05g02470.1	5	1818924	A	intron			T	T	T	T	T	T	T	T	T	T	T	-	A	-	T	T	T	T	A	T	T	T	A	T	T	T	T	A	A	A	T	T	T	A	A	T	T	A	T	T	-
SNP1191	Glyma.05G039900	Glyma05g02470.1	5	1819575	T	CDS	Synonymous	T<->T	C	T	-	-	T	-	C	T	T	C	C	T	T	T	-	-	-	C	T	-	C	T	T	C	C	T	C	-	T	T	C	-	C	Y	-	C	C	C	-	C	C
SNP1192	Glyma.05G039900	Glyma05g02470.1	5	1819881	A	CDS	Synonymous	G<->G	G	-	-	G	G	G	-	-	G	T	A	G	G	-	G	S	G	S	-	G	C	-	G	G	G	G	G	T	G	A	G	G	G	G	G	-	G	-	-	-	G
SNP1193	Glyma.05G039900	Glyma05g02470.1	5	1819914	C	CDS	Synonymous	P<->P	T	-	-	C	C	Y	T	C	-	C	C	C	C	-	T	-	T	T	-	-	T	-	C	T	T	C	T	-	C	C	C	T	C	C	T	-	C	-	-	-	C
SNP1194	Glyma.05G039900	Glyma05g02470.1	5	1820104	A	CDS	nonSynonymous	Q<->L	T	T	T	T	T	T	T	-	T	-	-	A	T	-	T	-	T	-	-	-	-	T	T	T	T	A	T	A	-	A	A	T	A	T	-	-	A	T	-	T	A
SNP1195	Glyma.05G039900	Glyma05g02470.1	5	1820403	A	CDS	Synonymous	N<->N	G	G	G	G	-	G	-	-	G	G	R	G	G	-	G	G	G	G	G	G	G	-	G	G	G	G	G	G	G	G	A	G	A	-	G	A	R	G	A	G	A
SNP1196	Glyma.05G039900	Glyma05g02470.1	5	1820770	C	CDS	nonSynonymous	Q<->R	T	T	T	T	T	T	T	Y	T	T	C	T	T	T	T	T	T	T	T	T	T	T	T	T	T	T	T	T	T	T	C	T	C	-	T	T	Y	T	C	T	C
SNP1197	Glyma.05G039900	Glyma05g02470.1	5	1821694	A	CDS	nonSynonymous	T<->I	G	A	G	-	G	G	G	G	G	G	G	G	G	G	G	G	-	G	G	G	G	-	G	G	G	G	G	G	G	G	A	G	-	-	G	-	A	G	G	G	A
SNP1198	Glyma.05G039900	Glyma05g02470.1	5	1821699	A	CDS	Synonymous	L<->L	G	A	A	-	A	-	G	A	A	A	G	A	A	A	G	G	G	G	A	A	G	-	A	G	G	A	G	A	A	A	A	G	-	-	A	-	A	A	A	A	A
SNP1199	Glyma.05G052700	Glyma05g03910.1	5	3010075	G	mRNA			A	A	A	A	G	A	A	R	A	A	A	A	A	A	A	A	A	G	A	A	A	A	A	A	A	A	A	A	A	A	G	A	A	A	A	-	A	A	R	R	A
SNP1200	Glyma.05G052700	Glyma05g03910.1	5	3010113	C	CDS	Synonymous	L<->L	T	T	T	T	Y	T	T	C	T	T	T	T	T	T	T	T	T	C	Y	T	T	T	T	T	T	T	T	T	T	T	C	T	T	T	T	C	T	T	T	Y	T
SNP1201	Glyma.05G052700	Glyma05g03910.1	5	3010130	T	CDS	Synonymous	P<->P	A	A	A	A	W	A	A	T	A	A	A	A	A	A	A	A	A	T	W	A	A	A	A	A	A	A	A	A	A	A	T	A	A	A	A	-	A	A	A	W	A
SNP1202	Glyma.05G052700	Glyma05g03910.1	5	3010226	A	CDS	nonSynonymous	D<->E	T	T	A	A	T	-	T	A	A	T	T	A	A	A	T	T	T	T	T	T	T	T	T	T	T	T	T	T	A	A	T	T	T	A	T	T	W	A	T	T	A
SNP1203	Glyma.05G052700	Glyma05g03910.1	5	3010322	C	CDS	Synonymous	R<->R	T	T	T	T	T	-	T	T	T	T	T	T	T	T	T	T	T	T	T	T	T	-	T	T	T	T	T	C	T	T	T	T	T	C	T	T	Y	T	T	T	T
SNP1204	Glyma.05G052700	Glyma05g03910.1	5	3010383	A	CDS	nonSynonymous	L<->I	C	-	A	A	-	A	C	A	A	C	C	A	A	A	C	C	C	A	C	-	C	C	C	C	C	C	C	C	A	A	A	C	C	A	C	A	M	A	M	M	A
SNP1205	Glyma.05G052700	Glyma05g03910.1	5	3010835	A	intron			T	T	T	T	T	T	T	T	T	T	-	T	T	T	T	T	T	T	T	T	T	T	T	A	T	T	T	T	T	T	T	T	T	A	T	T	W	T	-	T	T
SNP1206	Glyma.05G052700	Glyma05g03910.1	5	3010917	A	intron			G	G	G	G	G	G	G	G	G	A	G	G	G	G	G	G	G	G	G	G	G	G	G	G	G	G	G	G	G	G	G	G	G	A	G	G	A	A	G	R	G
SNP1207	Glyma.05G052700	Glyma05g03910.1	5	3011417	G	CDS	nonSynonymous	I<->V	A	A	G	G	G	G	A	G	G	A	A	G	A	G	A	A	A	G	A	A	A	A	A	A	A	A	A	A	G	G	G	A	A	G	A	G	G	G	G	G	G
SNP1208	Glyma.05G052700	Glyma05g03910.1	5	3011487	T	intron			G	G	T	T	G	T	G	G	G	G	G	T	T	T	G	G	-	G	G	G	G	G	G	G	G	G	G	G	T	T	G	G	G	G	G	G	G	G	G	G	G
SNP1209	Glyma.05G052700	Glyma05g03910.1	5	3011656	G	CDS	nonSynonymous	Y<->D	T	T	G	-	G	G	T	G	G	T	T	G	G	-	T	T	T	G	T	T	T	T	T	T	T	T	T	T	G	G	G	T	T	G	T	G	G	G	G	G	G
SNP1210	Glyma.05G052700	Glyma05g03910.1	5	3011678	C	CDS	nonSynonymous	F<->S	T	T	T	-	T	T	T	Y	C	T	T	T	T	T	T	T	T	Y	T	T	T	-	T	T	T	T	T	T	T	T	T	T	T	T	T	T	T	T	T	-	C
SNP1211	Glyma.05G052700	Glyma05g03910.1	5	3011969	A	CDS	nonSynonymous	G<->D	G	G	G	G	G	G	G	G	G	G	G	G	G	G	G	G	G	G	G	G	G	G	A	G	G	G	G	G	G	G	A	G	-	A	G	-	A	G	G	R	G
SNP1212	Glyma.05G052700	Glyma05g03910.1	5	3012096	A	CDS	Synonymous	V<->V	C	C	-	C	C	C	C	C	C	C	C	C	C	-	C	C	C	C	C	C	C	C	A	C	C	C	C	C	C	C	C	C	C	A	C	-	A	C	C	C	C
SNP1213	Glyma.05G052700	Glyma05g03910.1	5	3012155	A	CDS	nonSynonymous	C<->Y	G	G	G	G	G	G	G	G	G	G	G	G	G	G	-	-	G	G	G	G	G	G	A	G	G	G	G	G	G	G	G	G	G	A	G	G	A	G	G	G	G
SNP1214	Glyma.05G052700	Glyma05g03910.1	5	3012248	A	CDS	nonSynonymous	C<->Y	G	G	G	G	G	G	G	G	G	G	G	G	G	G	G	G	G	G	G	G	-	G	G	G	G	G	G	G	G	G	G	G	G	A	G	G	A	A	-	G	G
SNP1215	Glyma.05G052700	Glyma05g03910.1	5	3012613	T	intron			C	C	T	T	T	T	C	T	T	C	C	T	T	T	C	C	C	T	Y	C	C	C	C	C	C	C	C	C	T	T	T	C	Y	Y	C	T	T	T	T	T	C
SNP1216	Glyma.05G052700	Glyma05g03910.1	5	3012733	T	intron			A	A	A	A	-	A	A	A	A	A	A	A	A	A	A	A	A	A	A	A	A	A	A	A	A	A	A	A	A	A	A	A	A	T	A	A	T	A	A	A	A
SNP1217	Glyma.05G052700	Glyma05g03910.1	5	3012734	T	intron			A	A	A	A	-	A	A	A	A	A	A	A	A	A	A	A	A	A	A	A	A	A	A	A	A	A	A	A	A	A	A	A	A	T	A	A	T	A	A	A	A
SNP1218	Glyma.05G052700	Glyma05g03910.1	5	3012982	T	CDS	Synonymous	R<->R	C	C	C	C	C	C	C	-	C	C	C	C	C	C	C	C	C	C	C	C	C	-	C	C	C	C	C	C	C	C	C	C	C	T	C	C	T	C	Y	Y	C
SNP1219	Glyma.05G052700	Glyma05g03910.1	5	3013053	C	CDS	nonSynonymous	M<->T	T	T	T	T	T	T	T	T	T	T	T	T	T	T	T	T	T	T	T	T	T	T	T	T	T	T	T	T	T	T	T	T	T	C	T	T	C	T	-	Y	T
SNP1220	Glyma.05G075800	Glyma05g15150.1	5	16429633	A	intron			T	T	T	-	T	T	T	T	T	T	T	A	T	T	T	T	T	T	T	T	T	T	T	T	T	T	A	T	T	W	T	T	T	T	A	T	A	T	T	T	T
SNP1221	Glyma.05G075800	Glyma05g15150.1	5	16430571	C	intron			A	A	A	A	A	A	A	A	A	A	A	A	A	A	A	A	A	A	A	A	-	A	A	A	A	A	A	A	A	A	A	A	C	M	A	A	C	A	C	M	A
SNP1222	Glyma.05G075800	Glyma05g15150.1	5	16431144	A	intron			T	T	T	T	T	T	T	T	T	T	T	T	T	T	T	T	T	T	T	-	T	T	-	T	T	T	T	-	T	T	A	T	T	W	T	T	W	T	A	T	T
SNP1223	Glyma.05G075800	Glyma05g15150.1	5	16431255	A	CDS	Synonymous	G<->G	G	G	G	G	G	G	G	G	G	G	G	G	G	G	G	G	G	G	G	G	-	G	G	G	G	G	G	G	G	G	G	G	G	A	G	G	R	G	A	G	G
SNP1224	Glyma.05G075800	Glyma05g15150.1	5	16431533	T	intron			C	C	C	-	C	C	C	C	C	C	C	C	C	C	C	C	C	C	C	C	C	C	C	C	C	C	C	C	C	C	C	C	C	T	C	C	Y	C	T	C	C
SNP1225	Glyma.05G075800	Glyma05g15150.1	5	16431965	C	intron			T	T	T	T	T	T	T	-	T	T	C	T	T	T	T	T	T	-	T	T	-	T	C	T	T	T	T	C	T	T	T	-	T	C	T	-	Y	T	C	T	T
SNP1226	Glyma.05G075800	Glyma05g15150.1	5	16431993	A	intron			G	G	G	G	G	G	G	-	G	G	A	G	G	G	G	G	G	G	G	G	G	G	A	G	G	G	A	A	A	G	G	A	G	A	G	G	R	G	A	G	G
SNP1227	Glyma.05G075800	Glyma05g15150.1	5	16432012	A	intron			G	G	G	G	G	G	G	G	G	G	G	G	G	G	G	G	G	G	G	G	G	-	A	G	G	A	A	G	G	G	G	A	G	-	G	G	R	G	A	G	G
SNP1228	Glyma.05G075800	Glyma05g15150.1	5	16432015	A	intron			G	G	G	G	G	G	G	G	G	G	G	G	G	G	G	G	G	G	G	G	G	-	-	G	G	A	-	G	G	G	G	-	G	-	G	G	K	G	T	G	G
SNP1229	Glyma.05G075800	Glyma05g15150.1	5	16432030	A/T	intron			A	A	-	A	A	-	A	A	A	A	A	A	A	A	A	A	A	A	A	A	A	A	A	A	A	A	A	A	A	A	A	A	T	-	A	W	W	T	W	A	A
SNP1230	Glyma.05G075800	Glyma05g15150.1	5	16432049	A/G	intron			A	A	A	A	A	A	A	A	A	A	A	A	A	A	A	A	A	A	A	A	A	A	A	A	A	A	A	A	A	A	A	A	A	-	A	A	R	A	R	A	A
SNP1231	Glyma.05G075800	Glyma05g15150.1	5	16432070	T	intron			C	C	C	C	C	C	C	C	C	C	C	T	T	C	C	C	C	C	C	C	C	C	C	C	C	T	C	C	C	C	C	T	C	-	C	C	S	C	S	C	C
SNP1232	Glyma.05G075800	Glyma05g15150.1	5	16432205	A	intron			G	G	G	G	G	G	-	G	G	A	G	G	G	G	G	G	G	G	G	G	G	G	A	G	G	A	-	G	G	G	G	G	G	A	G	G	R	G	A	G	A
SNP1233	Glyma.05G075800	Glyma05g15150.1	5	16432265	T	intron			A	A	A	A	A	A	-	A	A	A	A	A	A	A	A	A	A	-	A	A	A	A	A	A	A	A	A	A	A	A	A	A	A	W	A	A	T	A	T	A	A
SNP1234	Glyma.05G075800	Glyma05g15150.1	5	16432368	A	intron			G	G	G	G	G	G	G	G	G	A	G	G	G	G	G	G	G	G	G	G	G	G	A	G	G	G	G	G	G	G	G	G	G	S	G	G	S	G	C	G	G
SNP1235	Glyma.05G075800	Glyma05g15150.1	5	16432524	A	CDS	nonSynonymous	Q<->L	T	T	T	T	T	-	T	T	T	-	T	T	T	T	T	T	T	T	T	T	T	T	T	T	T	T	T	T	T	T	-	T	T	A	T	T	A	T	A	T	T
SNP1236	Glyma.05G075800	Glyma05g15150.1	5	16432656	A	CDS	nonSynonymous	A<->V	G	G	G	G	G	G	G	G	G	G	G	G	G	G	G	G	G	G	G	G	G	G	G	G	G	G	G	G	G	G	G	G	A	A	G	R	A	A	A	G	G
SNP1237	Glyma.05G075800	Glyma05g15150.1	5	16432800	A	intron			G	G	G	G	G	G	G	G	G	A	G	G	A	G	G	G	G	G	G	G	G	G	G	G	G	G	G	G	G	G	G	G	G	T	G	G	K	G	K	G	G
SNP1238	Glyma.05G075800	Glyma05g15150.1	5	16432896	C	intron			T	T	T	T	T	T	T	T	T	T	T	C	T	T	T	T	T	T	T	T	T	T	C	T	T	C	T	T	T	T	T	T	T	C	T	T	-	T	Y	T	C
SNP1239	Glyma.05G075800	Glyma05g15150.1	5	16432932	A	intron			G	G	G	G	G	G	G	G	G	G	G	G	-	G	G	G	G	G	G	-	G	G	G	G	G	A	A	G	A	A	G	G	G	R	G	G	R	G	R	-	G
SNP1240	Glyma.05G075800	Glyma05g15150.1	5	16433043	T	intron			A	A	-	A	A	A	A	A	A	A	A	A	A	A	A	A	A	A	A	A	A	A	A	A	A	A	A	A	A	A	A	A	T	A	A	T	T	T	T	A	A
SNP1241	Glyma.05G075800	Glyma05g15150.1	5	16433151	A	intron			T	T	T	T	T	T	T	T	T	T	-	A	T	T	T	T	T	T	T	T	T	T	T	T	T	T	A	-	T	T	T	T	T	W	T	T	W	T	W	T	T
SNP1242	Glyma.05G075800	Glyma05g15150.1	5	16433155	A	intron			G	G	-	G	G	G	G	G	G	G	A	A	G	G	G	G	G	G	G	G	G	G	G	G	G	G	A	G	G	G	G	G	G	R	G	G	R	G	R	G	G
SNP1243	Glyma.05G075800	Glyma05g15150.1	5	16433414	C	intron			T	T	T	T	-	T	T	T	T	T	T	T	C	T	T	T	T	T	T	T	T	-	T	C	T	T	T	T	T	T	T	T	T	Y	T	T	Y	T	C	T	T
SNP1244	Glyma.05G075800	Glyma05g15150.1	5	16433613	A	CDS	Synonymous	A<->A	T	T	-	T	T	T	T	T	T	T	T	T	T	T	T	T	T	T	T	T	T	T	T	T	T	-	T	T	T	T	T	T	T	A	T	T	W	T	A	T	T
SNP1245	Glyma.05G075800	Glyma05g15150.1	5	16434584	C	CDS	nonSynonymous	N<->D	T	T	T	T	T	T	T	T	T	T	T	T	T	T	T	T	T	T	T	T	T	T	T	C	T	T	T	W	T	T	T	T	C	-	T	Y	C	C	C	T	T
SNP1246	Glyma.05G075800	Glyma05g15150.1	5	16434678	A	CDS	Synonymous	L<->L	G	G	G	G	-	G	G	G	G	G	G	G	G	G	G	G	G	G	G	G	-	G	G	G	G	G	G	G	G	G	G	G	G	A	G	G	R	G	A	G	G
SNP1247	Glyma.05G085500	Glyma05g15740.1	5	17464260	G/C	CDS	Synonymous	G<->G	C	C	-	-	-	S	C	-	-	-	T	C	C	C	C	C	C	-	G	-	C	S	-	M	C	C	C	-	C	C	C	C	C	C	-	C	C	-	-	C	C
SNP1248	Glyma.05G085500	Glyma05g15740.1	5	17464559	C	CDS	nonSynonymous	L<->P	T	T	T	T	-	-	T	T	T	T	T	T	T	T	Y	T	T	Y	T	-	-	-	T	T	-	A	T	C	T	-	T	C	T	T	T	Y	T	C	T	T	C
SNP1249	Glyma.05G085500	Glyma05g15740.1	5	17465481	A	CDS	Synonymous	G<->G	G	G	-	G	G	G	G	G	G	G	G	G	G	-	G	G	G	G	G	-	-	T	G	A	G	G	G	G	G	G	G	G	T	G	G	G	G	T	G	G	G
SNP1250	Glyma.05G085500	Glyma05g15740.1	5	17465914	C	intron			T	T	T	T	T	T	T	T	T	T	C	T	T	T	T	T	T	T	T	T	K	G	C	T	T	T	T	T	T	T	T	T	T	-	T	T	T	T	T	T	T
SNP1251	Glyma.05G085500	Glyma05g15740.1	5	17466302	T	intron			A	A	A	A	A	A	A	A	-	A	A	A	A	A	A	A	A	A	A	A	A	T	A	A	A	A	A	A	A	A	A	A	T	A	A	A	-	T	A	A	A
SNP1252	Glyma.05G097400	Glyma05g21030.1	5	25325522	T	mRNA			G	G	G	G	G	G	G	G	G	G	G	A	G	G	G	G	-	-	-	G	G	T	G	G	G	-	G	G	A	G	G	G	T	G	G	G	T	G	G	G	G
SNP1253	Glyma.05G097400	Glyma05g21030.1	5	25326072	A	CDS	nonSynonymous	S<->I	C	C	C	A	C	C	C	C	C	C	C	A	C	A	C	C	C	C	C	C	C	C	C	C	C	C	A	C	C	A	C	C	C	M	A	C	M	A	C	C	C
SNP1254	Glyma.05G097400	Glyma05g21030.1	5	25326883	C	intron			G	G	G	C	G	S	G	G	G	G	G	C	G	C	G	G	G	G	G	G	G	C	A	G	G	G	C	G	G	C	G	G	C	S	C	G	C	C	G	G	G
SNP1255	Glyma.05G097400	Glyma05g21030.1	5	25327188	G	CDS	Synonymous	S<->S	C	-	C	G	C	S	C	C	-	C	T	G	C	G	C	C	C	C	C	C	-	G	-	C	C	C	G	C	C	G	C	C	G	S	G	C	G	G	C	S	C
SNP1256	Glyma.05G097400	Glyma05g21030.1	5	25327252	C	CDS	nonSynonymous	T<->R	G	G	G	G	-	G	G	G	G	G	G	G	G	G	G	G	G	G	G	G	C	C	G	G	G	G	G	G	G	G	G	G	G	G	G	-	S	G	G	G	G
SNP1257	Glyma.05G097400	Glyma05g21030.1	5	25327331	G/C	intron			C	C	C	C	C	-	-	C	-	C	C	C	C	-	G	-	C	S	-	-	-	C	C	C	C	C	M	T	C	S	C	M	C	C	S	C	C	-	C	S	-
SNP1258	Glyma.05G097400	Glyma05g21030.1	5	25327413	T	CDS	Synonymous	R<->R	C	C	C	T	C	Y	C	C	C	C	C	T	C	T	C	C	-	C	C	-	C	C	C	C	C	C	T	C	C	T	C	C	C	C	T	C	Y	T	C	C	C
SNP1259	Glyma.05G097400	Glyma05g21030.1	5	25328431	C	CDS	nonSynonymous	N<->S	T	T	T	C	-	Y	T	T	Y	T	T	C	T	C	T	T	T	T	T	T	T	T	T	T	T	T	C	T	T	C	T	T	T	T	C	T	Y	C	T	Y	T
SNP1260	Glyma.05G110400	Glyma05g23260.1	5	28877031	C	mRNA			A	A	A	A	C	M	A	C	-	A	A	A	A	A	A	A	A	A	A	A	A	A	A	A	A	C	A	A	A	A	A	A	C	A	A	A	A	A	A	C	C
SNP1261	Glyma.05G110400	Glyma05g23260.1	5	28877080	T	mRNA			C	C	-	C	T	T	C	T	T	C	C	C	C	C	C	C	C	C	C	C	-	C	C	C	C	T	C	C	C	C	C	C	T	C	C	T	C	C	C	T	C
SNP1262	Glyma.05G110400	Glyma05g23260.1	5	28877357	T	CDS	nonSynonymous	P<->H	G	G	G	G	T	G	G	-	T	G	G	G	G	G	G	G	G	G	G	G	G	G	G	G	G	T	G	G	G	G	G	G	T	G	G	T	G	G	G	T	T
SNP1263	Glyma.05G110400	Glyma05g23260.1	5	28877617	T	intron			A	A	A	T	A	A	A	A	A	T	A	A	A	A	A	A	A	A	A	A	A	A	A	A	A	A	A	T	A	A	A	A	A	A	A	A	A	A	W	A	A
SNP1264	Glyma.05G110400	Glyma05g23260.1	5	28878187	A	CDS	Synonymous	L<->L	G	G	G	G	-	G	G	G	G	G	G	G	G	G	G	G	G	G	G	G	-	G	G	G	G	G	G	G	G	G	G	G	-	R	G	G	A	G	G	R	G
SNP1265	Glyma.05G110400	Glyma05g23260.1	5	28878574	A	CDS	Synonymous	A<->A	T	T	T	T	A	T	T	A	A	T	T	T	T	-	T	T	T	T	T	T	T	T	T	T	T	A	T	T	T	T	T	T	-	T	T	T	T	T	-	A	A
SNP1266	Glyma.05G110400	Glyma05g23260.1	5	28879240	A	CDS	nonSynonymous	E<->D	C	C	C	C	A	A	C	A	A	C	C	C	C	C	C	C	C	C	C	C	C	C	C	C	C	A	C	C	C	C	C	C	C	C	C	C	C	C	C	A	A
SNP1267	Glyma.05G110400	Glyma05g23260.1	5	28879771	A/C	CDS	Synonymous	L<->L	A	A	-	-	A	A	A	A	A	A	M	A	M	M	A	A	A	A	A	A	A	A	A	A	A	A	A	M	A	A	A	A	A	A	A	A	A	A	A	M	M
SNP1268	Glyma.05G110400	Glyma05g23260.1	5	28879782	A/G	CDS	Synonymous	L<->L	G	-	-	-	G	G	G	G	G	G	R	G	R	R	G	G	G	G	G	G	G	G	A	G	G	G	G	R	G	G	G	G	G	G	G	G	G	G	G	R	R
SNP1269	Glyma.05G110400	Glyma05g23260.1	5	28880003	C/T	CDS	nonSynonymous	G<->E	C	Y	-	C	C	C	C	Y	-	C	C	C	C	-	C	C	C	-	C	C	C	C	C	-	C	C	C	C	T	C	C	Y	-	-	Y	-	C	C	-	C	C
SNP1270	Glyma.05G110400	Glyma05g23260.1	5	28880023	A	CDS	Synonymous	G<->G	G	A	-	-	G	-	G	R	-	G	G	G	G	-	G	G	G	-	G	G	G	G	G	A	A	R	A	R	R	A	A	R	-	-	R	-	-	G	-	G	G
SNP1271	Glyma.05G110400	Glyma05g23260.1	5	28880032	A	CDS	Synonymous	T<->T	G	G	-	-	-	-	G	-	-	A	G	G	G	-	G	G	G	-	G	-	G	G	G	A	A	R	A	G	G	A	A	G	-	-	G	-	-	A	-	R	G
SNP1272	Glyma.05G110400	Glyma05g23260.1	5	28880254	A	CDS	Synonymous	N<->N	G	-	-	-	A	-	G	A	A	A	G	A	G	-	G	G	G	G	G	-	-	G	A	G	A	A	G	G	G	G	G	G	G	-	G	G	G	G	-	A	A
SNP1273	Glyma.05G110400	Glyma05g23260.1	5	28880371	G	CDS	Synonymous	S<->S	A	-	A	-	A	A	A	A	A	A	A	A	A	-	A	A	A	A	A	-	A	A	A	A	A	A	A	A	A	A	A	A	G	G	A	-	G	G	A	A	A
SNP1274	Glyma.05G119500	Glyma05g24770.1	5	30970392	G	CDS	Synonymous	L<->L	C	C	C	C	C	C	C	C	C	C	C	C	C	C	C	C	C	C	C	C	C	C	C	C	C	C	C	C	C	T	C	C	G	G	C	G	C	G	-	C	C
SNP1275	Glyma.05G119500	Glyma05g24770.1	5	30971091	G	intron			T	G	G	G	G	G	-	G	G	A	W	G	G	G	T	T	G	G	G	G	T	G	G	T	T	G	G	G	G	T	G	T	T	K	G	T	T	T	T	G	G
SNP1276	Glyma.05G119500	Glyma05g24770.1	5	30971322	C	CDS	Synonymous	L<->L	T	T	T	T	T	T	T	T	T	T	T	T	T	T	T	T	T	T	T	T	T	T	T	T	T	T	T	T	T	T	T	T	C	T	T	C	T	C	C	T	T
SNP1277	Glyma.05G119500	Glyma05g24770.1	5	30971409	G	CDS	Synonymous	C<->C	A	G	G	G	-	-	G	G	G	G	R	G	A	G	A	A	-	G	G	G	A	G	G	A	A	G	G	G	G	A	G	A	G	G	G	G	G	G	G	G	G
SNP1278	Glyma.05G119500	Glyma05g24770.1	5	30971821	A	intron			T	A	A	A	A	A	A	A	A	A	T	A	A	A	T	T	A	A	A	A	-	A	A	T	T	A	A	A	A	T	A	T	A	A	A	A	A	A	W	A	A
SNP1279	Glyma.05G119500	Glyma05g24770.1	5	30971912	C	intron			G	C	C	C	C	C	C	C	C	C	G	C	C	C	G	G	C	C	C	C	G	C	C	G	G	C	C	C	C	G	C	G	C	C	C	C	C	C	C	C	C
SNP1280	Glyma.05G119500	Glyma05g24770.1	5	30973207	A	intron			G	G	G	G	G	G	G	G	G	G	G	G	G	G	G	G	G	G	G	G	G	G	G	G	G	R	G	G	G	G	G	G	A	G	G	R	G	G	-	G	G
SNP1281	Glyma.05G119500	Glyma05g24770.1	5	30973339	G	CDS	Synonymous	N<->N	A	-	-	A	-	-	A	A	-	A	A	A	A	-	A	A	-	A	-	A	A	-	A	A	A	A	A	A	A	A	A	A	A	G	A	-	G	-	-	-	A
SNP1282	Glyma.05G119500	Glyma05g24770.1	5	30973874	T	intron			C	C	C	C	C	C	C	C	C	C	C	C	C	C	C	C	C	C	C	C	C	C	C	C	C	C	C	C	C	C	C	C	T	C	C	Y	C	T	Y	C	C
SNP1283	Glyma.05G119500	Glyma05g24770.1	5	30974136	A	intron			G	A	A	A	A	A	A	A	A	A	R	A	A	A	G	G	A	A	A	A	G	A	A	G	G	A	A	A	A	G	A	G	A	-	A	A	A	A	A	A	A
SNP1284	Glyma.05G119500	Glyma05g24770.1	5	30974199	A	CDS	Synonymous	G<->G	G	A	A	A	-	-	A	A	A	A	R	A	A	A	G	G	A	A	A	-	G	A	A	G	G	A	A	A	A	G	A	G	A	A	A	-	A	A	A	A	A
SNP1285	Glyma.05G119500	Glyma05g24770.1	5	30974271	C	CDS	Synonymous	G<->G	A	C	C	C	C	C	C	C	-	C	M	C	C	C	A	A	C	C	C	C	M	C	C	A	A	C	C	C	C	A	C	A	C	C	C	C	C	C	C	C	C
SNP1286	Glyma.05G119500	Glyma05g24770.1	5	30974473	A	intron			G	A	A	A	A	A	A	A	A	A	A	A	A	A	G	G	-	A	A	A	R	A	A	G	G	A	A	A	A	G	A	G	A	-	A	A	A	A	R	A	A
SNP1287	Glyma.05G119500	Glyma05g24770.1	5	30974994	T	intron			C	T	T	T	T	T	T	T	T	T	Y	T	T	T	C	C	T	T	T	T	Y	T	T	C	C	T	T	T	C	C	T	C	T	T	T	T	-	T	-	T	T
SNP1288	Glyma.05G119500	Glyma05g24770.1	5	30975087	T	intron			C	T	T	T	T	Y	T	T	T	T	C	T	T	C	C	C	T	T	T	T	C	T	T	C	C	T	C	T	T	C	T	C	-	C	C	-	Y	C	C	T	T
SNP1289	Glyma.05G119500	Glyma05g24770.1	5	30975221	T	intron			G	G	G	G	G	G	G	G	G	G	G	G	G	G	G	G	G	G	G	G	G	G	G	G	G	G	A	G	G	G	A	G	T	G	G	T	G	T	T	G	G
SNP1290	Glyma.05G119500	Glyma05g24770.1	5	30975697	T	intron			C	-	-	-	-	G	C	C	-	C	C	C	C	C	C	C	C	-	-	S	C	-	T	C	C	T	C	C	T	C	C	C	C	C	C	C	C	-	C	C	-
SNP1291	Glyma.05G119500	Glyma05g24770.1	5	30975698	A	intron			G	-	-	-	-	T	G	-	-	G	G	M	G	G	G	G	G	-	-	K	G	-	A	G	G	A	G	G	A	G	G	G	G	G	G	G	G	-	G	-	-
SNP1292	Glyma.05G119600	Glyma05g24790.1	5	30988407	C/T	CDS	Synonymous	L<->L	C	C	C	C	C	C	C	C	C	C	C	C	C	C	C	C	C	C	C	C	C	C	C	C	C	C	C	C	C	C	C	C	C	Y	C	Y	C	C	C	C	C
SNP1293	Glyma.05G119600	Glyma05g24790.1	5	30988798	A	intron			T	T	T	T	T	T	T	T	T	A	T	T	T	T	T	T	T	T	T	-	T	T	T	T	T	T	T	A	T	T	T	T	T	T	T	T	W	A	T	T	T
SNP1294	Glyma.05G119600	Glyma05g24790.1	5	30989539	A	intron			T	T	T	T	T	T	T	T	T	T	-	T	T	T	T	T	T	T	T	T	T	T	T	T	T	-	T	T	T	T	T	T	T	W	T	W	T	-	T	T	-
SNP1295	Glyma.05G119600	Glyma05g24790.1	5	30989542	A	intron			G	G	G	G	G	G	G	G	G	G	A	G	G	G	G	G	G	G	G	G	G	G	G	G	G	A	G	G	G	G	G	G	G	K	G	K	G	-	G	G	G
SNP1296	Glyma.05G119600	Glyma05g24790.1	5	30989670	T	intron			A	T	T	T	-	W	T	T	T	A	A	T	T	-	A	A	T	T	T	-	-	T	T	A	A	T	A	A	T	A	T	A	A	A	A	A	A	A	A	T	T
SNP1297	Glyma.05G119600	Glyma05g24790.1	5	30990133	A	intron			G	G	G	G	-	G	G	G	G	A	G	G	G	G	G	G	G	G	G	G	-	G	G	G	G	G	G	A	G	G	G	G	G	A	G	G	G	-	A	G	G
SNP1298	Glyma.05G119600	Glyma05g24790.1	5	30990458	G	intron			A	A	A	A	A	A	A	A	A	R	A	A	A	-	A	A	A	A	A	A	A	A	A	A	A	A	A	G	A	A	A	A	G	G	A	G	G	G	G	A	A
SNP1299	Glyma.05G119600	Glyma05g24790.1	5	30990913	C	intron			T	C	C	-	C	Y	C	C	C	C	T	C	C	T	T	T	Y	C	C	C	T	C	C	T	T	C	T	C	C	T	C	T	C	-	T	-	C	C	C	C	C
SNP1300	Glyma.05G119600	Glyma05g24790.1	5	30990935	G	intron			A	G	G	-	G	R	G	G	G	G	R	G	G	A	A	A	R	G	G	G	A	G	G	A	A	R	A	G	G	A	G	A	G	-	A	-	G	G	G	G	G
SNP1301	Glyma.05G119600	Glyma05g24790.1	5	30990955	A	intron			G	G	G	-	G	G	G	G	G	G	G	G	G	G	G	G	G	G	G	G	-	G	G	G	G	G	G	G	G	G	G	G	A	-	G	A	R	G	G	G	G
SNP1302	Glyma.05G119600	Glyma05g24790.1	5	30991102	T	intron			C	T	T	T	T	T	T	T	T	C	C	T	T	-	C	C	Y	T	T	T	C	T	T	C	C	T	C	C	T	C	T	C	C	C	C	-	C	C	C	T	T
SNP1303	Glyma.05G119600	Glyma05g24790.1	5	30991271	T	CDS	nonSynonymous	F<->L	A	A	A	-	-	A	A	A	A	A	A	A	A	A	A	A	A	A	A	A	A	A	A	A	A	A	A	A	A	A	A	A	A	T	A	W	A	A	A	A	A
SNP1304	Glyma.05G119600	Glyma05g24790.1	5	30991421	T	intron			A	T	-	T	T	W	T	T	T	T	W	T	T	A	A	A	W	T	W	T	A	T	T	A	A	T	A	T	T	A	T	A	T	W	A	T	T	T	T	T	T
SNP1305	Glyma.05G119600	Glyma05g24790.1	5	30991425	G	intron			A	A	-	A	-	A	A	A	A	G	A	A	A	A	A	A	A	A	A	A	A	A	A	A	A	A	A	G	A	A	A	A	G	A	A	G	G	G	G	A	A
SNP1306	Glyma.05G119600	Glyma05g24790.1	5	30991470	C	intron			T	-	-	T	-	C	-	C	T	-	T	C	C	T	T	T	Y	C	Y	T	T	Y	C	T	T	C	T	C	C	T	C	T	-	C	T	-	-	C	-	-	T
SNP1307	Glyma.05G119600	Glyma05g24790.1	5	30991475	A	intron			T	-	-	T	-	-	-	A	T	A	T	A	A	T	T	T	T	A	T	T	T	T	-	T	T	T	T	A	-	T	A	T	-	-	T	-	-	-	-	-	T
SNP1308	Glyma.05G119600	Glyma05g24790.1	5	30992072	A	intron			G	G	G	G	G	G	G	G	G	A	G	G	G	G	G	G	G	G	G	G	G	G	G	G	G	G	G	A	G	G	G	G	A	R	G	A	A	A	A	G	G
SNP1309	Glyma.05G119600	Glyma05g24790.1	5	30992938	G	intron			A	G	G	G	G	G	G	G	G	A	R	G	G	A	A	A	G	G	G	-	A	G	G	A	A	G	A	A	G	A	G	A	-	A	A	A	A	A	A	G	G
SNP1310	Glyma.05G119600	Glyma05g24790.1	5	30993191	A	intron			G	A	A	A	A	A	A	A	A	A	R	A	A	G	G	G	-	A	A	A	G	A	A	G	G	A	G	A	A	G	A	G	-	R	G	-	A	A	A	A	A
SNP1311	Glyma.05G119600	Glyma05g24790.1	5	30993450	G	intron			A	A	A	A	A	A	A	-	A	A	A	A	A	A	A	A	A	A	A	A	A	A	A	A	A	A	A	A	A	A	A	A	G	R	A	G	A	A	-	A	A
SNP1312	Glyma.05G119600	Glyma05g24790.1	5	30993490	T	intron			A	A	A	A	A	A	A	A	A	T	A	A	A	A	A	-	A	A	A	A	A	A	A	A	A	A	A	A	A	A	A	A	A	A	A	A	W	T	W	A	A
SNP1313	Glyma.05G119600	Glyma05g24790.1	5	30994530	G	intron			T	G	G	G	G	G	G	G	G	T	G	G	G	T	T	T	K	G	G	G	T	G	G	T	T	G	T	T	G	T	G	T	T	T	T	T	T	T	T	G	G
SNP1314	Glyma.05G119600	Glyma05g24790.1	5	30994674	A	CDS	nonSynonymous	G<->V	C	C	C	C	C	C	C	C	C	C	C	C	C	C	C	C	C	C	C	C	C	C	C	C	C	C	C	C	-	C	C	C	C	A	C	C	M	C	C	M	C
SNP1315	Glyma.05G119600	Glyma05g24790.1	5	30994951	T	intron			G	T	T	T	T	T	T	-	T	G	G	T	C	G	G	G	K	T	T	T	G	T	T	G	G	T	G	G	T	G	T	A	G	G	G	-	K	G	-	T	T
SNP1316	Glyma.05G119600	Glyma05g24790.1	5	30995040	C	intron			G	G	-	G	-	G	G	S	G	C	G	G	G	G	-	G	G	G	G	G	G	G	A	G	G	G	-	C	G	G	G	G	G	G	G	G	G	C	S	G	G
SNP1317	Glyma.05G128200	Glyma05g25830.1	5	31890835	A/T	intron			T	T	T	T	T	T	T	T	T	T	T	A	T	T	W	T	T	T	T	T	T	-	T	T	W	T	T	T	T	A	T	T	T	W	T	T	W	T	T	T	T
SNP1318	Glyma.05G128200	Glyma05g25830.1	5	31890836	A	intron			T	T	T	T	T	T	T	T	T	T	T	A	T	T	W	T	T	A	T	A	T	-	T	T	W	T	T	T	T	A	T	T	T	W	T	T	W	T	T	A	T
SNP1319	Glyma.05G128200	Glyma05g25830.1	5	31891206	A/G	intron			A	A	A	A	A	A	A	A	A	A	A	G	A	A	R	A	A	A	A	A	A	A	A	A	A	A	A	A	A	G	A	A	A	R	A	A	R	A	A	G	A
SNP1320	Glyma.05G128200	Glyma05g25830.1	5	31891243	T	intron			C	C	C	C	-	C	C	C	C	C	C	T	C	-	Y	C	C	C	C	-	C	C	C	C	C	C	C	C	C	T	C	C	C	Y	C	C	Y	C	C	T	C
SNP1321	Glyma.05G128200	Glyma05g25830.1	5	31891767	C/T	CDS	Synonymous	L<->L	C	C	-	C	C	C	C	C	C	C	C	T	C	Y	Y	C	C	C	C	-	C	C	C	C	Y	C	C	C	C	T	C	C	C	C	C	C	Y	C	C	T	C
SNP1322	Glyma.05G128200	Glyma05g25830.1	5	31892061	T	CDS	Synonymous	L<->L	C	C	C	C	C	-	C	C	C	C	C	T	C	C	C	C	-	C	C	C	C	C	C	C	C	C	C	C	C	T	C	C	C	C	C	C	Y	C	C	T	C
SNP1323	Glyma.05G128200	Glyma05g25830.1	5	31892187	G	CDS	Synonymous	N<->N	A	A	A	A	A	G	A	-	A	G	G	A	G	G	A	A	G	-	A	A	A	G	G	G	A	A	G	A	A	A	A	A	A	R	G	A	A	A	A	A	A
SNP1324	Glyma.05G128200	Glyma05g25830.1	5	31892289	A/C	CDS	nonSynonymous	D<->E	A	A	-	A	A	A	C	A	A	A	A	A	A	A	A	A	M	A	A	A	A	A	A	A	A	A	A	A	A	A	A	A	A	A	A	A	A	A	A	A	A
SNP1325	Glyma.05G128200	Glyma05g25830.1	5	31892886	A/C	CDS	Synonymous	L<->L	A	A	A	A	-	A	A	A	A	A	A	M	A	A	M	A	A	A	A	A	A	A	A	A	M	A	A	A	A	C	A	A	A	M	A	A	C	A	A	C	A
SNP1326	Glyma.05G128200	Glyma05g25830.1	5	31893489	T	CDS	nonSynonymous	N<->K	G	G	G	G	G	G	G	G	G	G	G	T	G	G	G	G	G	G	G	G	G	-	G	G	K	G	G	G	G	T	G	G	G	G	G	G	K	G	G	T	G
SNP1327	Glyma.05G128200	Glyma05g25830.1	5	31894231	A	CDS	nonSynonymous	S<->L	G	G	G	G	G	G	G	G	G	G	G	A	A	G	R	G	G	G	G	G	G	G	G	G	R	G	G	G	G	A	G	G	G	G	G	G	R	G	G	A	G
SNP1328	Glyma.05G134800	Glyma05g26520.1	5	32465135	A/C	CDS	Synonymous	R<->R	A	A	A	A	A	A	A	A	A	A	A	A	A	A	A	A	A	A	A	A	A	A	A	A	A	A	A	A	A	A	A	A	A	M	A	A	A	A	C	A	A
SNP1329	Glyma.05G134800	Glyma05g26520.1	5	32465320	A	CDS	Synonymous	S<->S	G	A	-	G	G	G	G	G	G	G	R	G	G	G	G	G	A	G	G	G	G	G	G	G	G	G	G	G	G	G	G	G	A	G	G	R	A	A	-	G	G
SNP1330	Glyma.05G134800	Glyma05g26520.1	5	32465671	G	CDS	Synonymous	Q<->Q	A	-	A	A	A	-	A	A	A	A	A	A	A	A	A	A	R	A	A	A	A	A	A	A	A	A	A	A	A	A	A	A	G	G	A	A	G	G	G	A	A
SNP1331	Glyma.05G134800	Glyma05g26520.1	5	32465672	G	CDS	nonSynonymous	Y<->D	T	-	T	T	T	-	T	T	T	T	T	T	T	T	T	T	K	T	T	T	T	T	T	C	T	T	T	T	T	T	T	T	G	G	T	T	R	G	G	T	T
SNP1332	Glyma.05G134800	Glyma05g26520.1	5	32466127	G	CDS	Synonymous	E<->E	A	G	-	A	-	A	A	-	A	A	R	A	A	A	A	A	G	A	A	A	A	A	A	A	A	A	A	A	A	A	A	A	G	A	A	A	G	G	G	A	A
SNP1333	Glyma.05G134800	Glyma05g26520.1	5	32466776	A/G	CDS	nonSynonymous	I<->V	A	A	A	A	A	-	A	A	A	A	R	A	A	A	A	A	G	A	A	A	A	A	A	A	A	A	A	A	A	A	A	A	A	-	A	R	A	A	A	A	A
SNP1334	Glyma.05G134800	Glyma05g26520.1	5	32466838	T	CDS	Synonymous	D<->D	C	C	C	C	C	C	C	C	C	C	C	C	C	C	C	C	C	C	C	C	C	C	C	C	C	C	C	C	C	C	C	C	C	T	C	C	C	C	T	C	C
SNP1335	Glyma.05G134800	Glyma05g26520.1	5	32466914	G	CDS	nonSynonymous	K<->E	A	G	A	A	A	A	A	A	A	A	A	A	A	A	A	A	-	A	A	A	A	A	A	A	A	A	A	A	A	A	A	A	G	G	A	A	G	G	G	G	A
SNP1336	Glyma.05G134800	Glyma05g26520.1	5	32467432	A/T	CDS	Synonymous	P<->P	T	-	T	T	T	T	T	T	T	T	A	T	T	T	T	T	W	T	T	T	T	T	T	T	T	T	T	T	T	T	T	T	T	T	T	W	T	T	T	T	T
SNP1337	Glyma.05G134800	Glyma05g26520.1	5	32467445	A	CDS	nonSynonymous	L<->M	C	-	C	C	C	-	C	C	C	C	C	C	C	C	C	C	C	C	C	C	C	C	C	C	C	C	C	C	C	C	C	C	A	C	C	C	M	C	M	C	C
SNP1338	Glyma.05G134800	Glyma05g26520.1	5	32467560	G	CDS	nonSynonymous	Q<->R	A	G	A	-	A	-	A	A	A	A	A	A	A	-	A	A	A	A	A	A	A	A	A	A	A	A	A	A	A	A	A	A	G	A	A	-	A	A	A	A	A
SNP1339	Glyma.05G134800	Glyma05g26520.1	5	32468930	G	CDS	nonSynonymous	N<->D	A	G	A	A	A	A	A	A	A	A	R	A	A	A	A	A	G	A	A	A	A	A	A	A	A	A	A	A	A	A	A	A	G	R	A	G	G	G	G	A	A
SNP1340	Glyma.05G134800	Glyma05g26520.1	5	32469038	A	3'-UTR			T	A	T	T	T	T	T	T	T	T	T	T	T	-	T	T	T	T	T	-	T	T	T	T	T	T	T	T	T	T	T	T	A	T	T	-	W	T	T	T	T
SNP1341	Glyma.05G134800	Glyma05g26520.1	5	32469072	C	3'-UTR			T	C	T	T	T	T	T	T	T	T	C	-	T	T	T	T	C	T	T	T	T	T	T	T	T	T	T	T	T	T	T	T	C	Y	T	-	C	C	C	T	T
SNP1342	Glyma.05G150800	Glyma05g28350.1	5	34188656	G	CDS	Synonymous	K<->K	A	G	A	A	G	R	G	G	-	A	A	G	A	A	G	A	R	A	G	G	A	A	G	G	A	G	A	G	A	G	A	A	A	G	A	A	G	G	R	G	G
SNP1343	Glyma.05G150800	Glyma05g28350.1	5	34188713	T	CDS	Synonymous	I<->I	C	T	C	C	T	T	T	T	T	C	C	T	C	C	T	C	Y	C	T	T	C	C	T	T	C	T	C	T	C	T	C	C	C	Y	C	Y	Y	-	C	T	T
SNP1344	Glyma.05G150800	Glyma05g28350.1	5	34188797	T	CDS	Synonymous	L<->L	C	T	C	C	C	C	T	Y	C	C	C	C	C	C	T	C	C	C	C	T	-	C	T	T	C	C	C	T	C	T	C	C	C	T	C	C	Y	T	T	T	C
SNP1345	Glyma.05G150800	Glyma05g28350.1	5	34188929	C	CDS	Synonymous	T<->T	T	C	T	T	T	T	T	T	T	T	T	T	T	T	T	T	T	T	T	Y	-	T	T	T	T	T	T	T	T	T	T	T	T	T	T	T	T	T	C	T	T
SNP1346	Glyma.05G150800	Glyma05g28350.1	5	34189037	C	Splice(intron)			T	T	T	T	C	-	T	C	C	T	T	C	T	-	T	T	C	T	C	T	-	T	T	T	T	C	T	T	-	T	T	T	T	-	T	T	T	T	T	T	C
SNP1347	Glyma.05G150800	Glyma05g28350.1	5	34189189	G	CDS	nonSynonymous	I<->S	T	K	-	T	G	G	G	K	G	T	T	G	T	T	G	T	T	T	G	-	-	T	G	G	T	G	T	G	T	G	T	T	T	K	T	-	K	G	G	G	G
SNP1348	Glyma.05G150800	Glyma05g28350.1	5	34189241	C	CDS	Synonymous	S<->S	T	C	T	T	T	-	C	T	-	T	T	T	T	T	C	T	T	T	T	-	-	T	C	C	T	T	T	C	T	C	T	T	-	-	T	T	C	-	-	C	T
SNP1349	Glyma.05G150800	Glyma05g28350.1	5	34189301	T	CDS	Synonymous	T<->T	G	T	G	G	G	G	T	K	G	G	G	G	G	G	T	G	G	G	G	T	G	G	T	T	G	G	G	T	G	T	G	G	G	K	G	G	K	T	-	T	G
SNP1350	Glyma.05G150800	Glyma05g28350.1	5	34189320	A	CDS	nonSynonymous	Q<->K	C	C	C	C	C	C	C	C	C	C	C	C	C	C	C	C	C	C	C	C	C	C	C	C	C	C	-	C	C	C	C	C	C	C	C	C	M	C	-	A	C
SNP1351	Glyma.05G150800	Glyma05g28350.1	5	34189343	T	CDS	Synonymous	S<->S	C	T	C	C	C	C	T	Y	C	C	C	C	C	C	T	C	C	C	C	-	C	C	T	T	C	C	C	T	C	T	C	C	C	Y	C	C	Y	T	T	T	C
SNP1352	Glyma.05G150800	Glyma05g28350.1	5	34189448	G	CDS	Synonymous	G<->G	T	K	-	T	-	G	G	G	G	T	T	G	T	T	G	T	T	T	G	-	T	T	G	G	T	G	T	G	T	G	T	T	T	K	T	T	K	G	K	G	G
SNP1353	Glyma.05G150800	Glyma05g28350.1	5	34189706	A	CDS	Synonymous	Q<->Q	G	A	G	G	A	G	A	A	-	G	G	A	G	G	A	G	A	G	A	A	G	G	A	A	G	A	G	A	G	A	G	G	G	A	G	A	G	A	R	A	A
SNP1354	Glyma.05G150800	Glyma05g28350.1	5	34189754	C	CDS	Synonymous	G<->G	T	Y	T	T	C	Y	C	C	-	-	T	C	-	T	C	T	Y	T	C	C	T	T	-	C	T	C	T	C	T	C	T	T	T	C	T	T	Y	-	Y	-	C
SNP1355	Glyma.05G150800	Glyma05g28350.1	5	34189993	A	intron			C	A	C	C	-	C	A	A	C	-	C	C	C	C	A	C	C	C	C	-	C	C	A	A	C	C	C	A	C	A	C	C	C	M	C	C	M	A	A	A	C
SNP1356	Glyma.05G150800	Glyma05g28350.1	5	34190251	T	intron			G	T	G	G	G	G	-	T	G	G	G	G	G	G	T	G	G	G	G	T	G	G	T	T	G	G	G	T	G	T	G	G	G	K	G	G	K	-	-	T	G
SNP1357	Glyma.05G150800	Glyma05g28350.1	5	34190258	A	intron			C	A	C	C	A	A	-	A	A	C	C	A	A	C	A	C	A	C	A	A	C	C	A	A	C	A	C	A	C	A	C	C	C	M	C	C	M	-	A	A	A
SNP1358	Glyma.05G150800	Glyma05g28350.1	5	34190340	T	intron			C	T	-	C	T	Y	T	T	T	C	C	T	C	C	T	C	T	C	T	T	C	C	T	T	C	T	C	T	C	T	C	C	-	-	C	Y	Y	T	T	T	T
SNP1359	Glyma.05G150800	Glyma05g28350.1	5	34190414	A	intron			T	-	T	T	-	T	T	T	G	T	T	A	T	T	T	T	-	T	K	-	T	T	C	-	T	-	T	-	T	T	T	T	T	T	T	T	T	T	-	-	A
SNP1360	Glyma.05G150800	Glyma05g28350.1	5	34190431	T	intron			C	-	C	C	-	C	T	T	C	C	C	C	C	C	C	C	C	C	C	C	C	C	T	C	C	C	C	C	C	C	C	C	-	C	C	C	C	T	-	-	C
SNP1361	Glyma.05G150800	Glyma05g28350.1	5	34190449	T	intron			C	-	C	C	-	Y	T	T	T	C	C	T	C	-	T	C	T	C	T	T	C	C	T	T	C	T	C	C	C	T	C	C	-	Y	C	T	T	-	-	-	T
SNP1362	Glyma.05G150800	Glyma05g28350.1	5	34190588	G	intron			A	A	A	A	G	R	A	R	G	A	A	G	A	A	A	A	R	A	R	-	A	A	A	A	A	G	A	A	A	A	A	A	A	-	A	A	A	A	A	A	G
SNP1363	Glyma.05G150800	Glyma05g28350.1	5	34190592	C	intron			T	C	T	T	C	Y	C	C	C	T	T	C	C	T	T	T	Y	T	Y	-	T	T	C	T	T	C	T	C	T	T	T	T	T	T	T	T	T	C	C	C	C
SNP1364	Glyma.05G150800	Glyma05g28350.1	5	34190621	G	intron			C	G	C	-	G	S	G	G	G	C	-	G	T	C	C	C	S	C	S	C	C	C	G	C	C	G	C	G	C	C	C	C	C	C	C	S	S	G	G	G	G
SNP1365	Glyma.05G150800	Glyma05g28350.1	5	34190786	T	CDS	Synonymous	T<->T	C	C	C	C	T	T	C	C	T	C	C	T	C	C	C	C	Y	C	Y	-	C	C	C	C	C	T	C	C	C	C	C	C	C	C	C	-	C	C	C	C	T
SNP1366	Glyma.05G150800	Glyma05g28350.1	5	34190796	G	CDS	nonSynonymous	I<->V	A	G	A	A	G	G	-	G	G	A	A	G	A	A	A	A	R	A	R	A	A	A	A	A	A	G	A	G	A	A	A	A	A	-	A	-	R	G	G	G	G
SNP1367	Glyma.05G150800	Glyma05g28350.1	5	34190864	A	CDS	Synonymous	P<->P	T	A	T	T	A	W	A	A	A	T	T	A	T	T	A	T	A	T	A	A	T	T	A	A	T	A	T	A	T	A	T	T	A	W	T	A	A	A	-	A	A
SNP1368	Glyma.05G150800	Glyma05g28350.1	5	34190944	T	CDS	nonSynonymous	T<->I	C	T	C	C	C	C	T	Y	C	C	C	C	C	-	C	C	C	C	C	C	C	C	T	C	C	C	C	T	C	C	C	C	C	C	C	C	Y	-	T	T	C
SNP1369	Glyma.05G150800	Glyma05g28350.1	5	34191017	G	CDS	Synonymous	R<->R	T	G	T	-	T	T	G	-	T	T	T	T	T	T	T	T	T	T	T	T	T	T	G	T	T	T	T	G	T	T	T	T	T	T	T	T	K	G	-	G	T
SNP1370	Glyma.05G150800	Glyma05g28350.1	5	34191069	T	CDS	nonSynonymous	L<->F	C	C	C	C	C	C	T	Y	C	C	C	C	C	C	C	C	C	C	C	C	C	C	T	C	C	C	C	T	C	C	C	C	-	C	C	C	C	C	C	C	C
SNP1371	Glyma.05G150800	Glyma05g28350.1	5	34191242	G	CDS	Synonymous	P<->P	T	G	T	T	T	T	G	K	T	T	T	T	T	T	T	T	T	T	T	T	-	T	G	T	T	T	T	G	T	T	T	T	T	T	T	T	K	G	K	G	T
SNP1372	Glyma.05G150800	Glyma05g28350.1	5	34191389	C	3'-UTR			T	C	T	T	T	T	C	-	T	T	T	T	T	T	T	T	T	T	T	T	T	T	C	T	T	T	T	C	T	T	T	T	T	T	T	T	-	-	Y	C	T
SNP1373	Glyma.05G150800	Glyma05g28350.1	5	34191432	T	3'-UTR			C	T	C	C	T	Y	T	-	T	C	C	T	C	C	C	C	T	C	T	C	C	C	T	C	C	T	C	T	C	C	C	C	C	C	C	C	T	-	T	T	T
SNP1374	Glyma.05G150800	Glyma05g28350.1	5	34191626	A	3'-UTR			G	A	G	G	A	R	A	A	A	G	G	A	G	G	G	G	A	G	A	A	G	G	A	A	G	A	A	A	G	A	G	G	A	A	G	A	-	A	A	A	A
SNP1375	Glyma.05G150800	Glyma05g28350.1	5	34191668	G	3'-UTR			A	-	A	A	A	-	G	G	A	A	A	A	A	A	A	A	A	A	-	A	A	A	A	A	A	A	A	G	A	A	A	A	A	A	A	A	G	G	-	G	A
SNP1376	Glyma.05G158800	Glyma05g29150.1	5	34815345	T	CDS	Synonymous	L<->L	C	T	-	T	-	C	C	C	C	C	C	C	T	T	C	C	C	C	C	T	T	T	C	T	C	C	C	C	T	C	C	T	C	C	C	C	C	C	C	C	C
SNP1377	Glyma.05G158800	Glyma05g29150.1	5	34815698	C	CDS	nonSynonymous	K<->E	T	T	T	T	T	T	T	T	T	T	T	T	T	T	T	T	T	T	T	T	T	T	T	T	T	T	T	T	T	T	T	T	C	T	T	C	T	T	Y	T	T
SNP1378	Glyma.05G158800	Glyma05g29150.1	5	34815778	T	intron			C	-	-	-	C	-	C	C	C	C	C	C	T	T	C	C	-	C	C	-	T	C	C	T	C	C	C	C	-	C	C	T	C	C	C	-	C	C	C	C	C
SNP1379	Glyma.05G158800	Glyma05g29150.1	5	34815802	T	intron			C	-	-	-	C	C	T	C	-	C	C	C	-	-	C	C	-	C	C	-	C	T	C	C	C	C	C	C	-	C	C	-	-	C	C	-	T	C	-	C	C
SNP1380	Glyma.05G158800	Glyma05g29150.1	5	34815856	T	CDS	Synonymous	P<->P	C	-	C	C	C	C	T	C	-	C	C	C	C	C	C	C	-	C	C	-	C	C	C	C	C	C	T	C	C	C	C	C	T	Y	C	T	Y	C	Y	C	C
SNP1381	Glyma.05G158800	Glyma05g29150.1	5	34816084	T	CDS	nonSynonymous	R<->H	C	T	T	T	C	C	Y	C	C	C	C	C	T	-	C	C	C	C	-	T	T	T	C	T	C	C	T	C	T	C	C	T	T	T	C	T	T	T	T	Y	C
SNP1382	Glyma.05G158800	Glyma05g29150.1	5	34818161	A	intron			G	G	-	G	G	G	A	G	G	A	G	G	G	G	R	R	G	G	G	G	G	G	G	G	G	G	A	G	A	G	G	G	A	G	G	A	R	G	A	G	G
SNP1383	Glyma.05G158800	Glyma05g29150.1	5	34819152	A	intron			G	G	A	A	G	G	G	G	G	G	G	G	A	R	G	G	G	G	G	G	A	G	G	A	G	G	A	G	A	G	G	A	G	G	G	G	G	G	G	G	G
SNP1384	Glyma.05G158800	Glyma05g29150.1	5	34819383	T	intron			G	T	T	T	G	G	T	-	G	G	G	G	T	T	G	G	G	G	G	T	T	T	G	T	G	G	T	G	T	G	G	T	T	K	G	T	T	G	T	G	G
SNP1385	Glyma.05G158800	Glyma05g29150.1	5	34819717	C	intron			T	C	C	C	T	T	C	T	T	T	T	T	C	-	T	T	T	T	T	-	C	C	T	C	T	T	C	T	C	T	T	C	C	C	T	C	C	-	C	T	T
SNP1386	Glyma.05G158800	Glyma05g29150.1	5	34819910	A	intron			G	-	-	-	G	A	G	G	-	A	A	A	A	G	G	G	-	-	-	-	A	A	G	A	G	A	G	A	A	G	A	A	G	-	G	-	G	G	G	G	G
SNP1387	Glyma.05G158800	Glyma05g29150.1	5	34819911	G	intron			A	-	-	-	G	A	A	G	-	A	A	A	A	A	G	A	-	-	-	-	A	A	A	A	A	A	A	A	A	A	A	A	G	-	A	-	R	A	A	A	A
SNP1388	Glyma.05G158800	Glyma05g29150.1	5	34819912	C	intron			T	-	-	-	G	T	T	G	-	C	-	C	-	T	G	T	-	-	-	-	T	T	T	-	T	-	T	-	T	T	-	-	-	-	T	-	K	T	T	K	C
SNP1389	Glyma.05G158800	Glyma05g29150.1	5	34820188	A	intron			T	T	-	-	T	W	T	-	-	A	T	-	-	T	T	-	T	T	T	-	T	T	A	A	T	A	-	A	A	A	A	A	W	-	-	-	-	-	T	T	A
SNP1390	Glyma.05G158800	Glyma05g29150.1	5	34820880	T	intron			C	T	T	T	C	C	C	C	C	C	C	C	T	T	C	C	C	C	C	T	T	T	C	T	C	C	C	C	C	C	C	T	C	C	-	C	C	C	C	C	C
SNP1391	Glyma.05G158800	Glyma05g29150.1	5	34820952	A	intron			T	T	-	T	T	T	T	T	T	T	W	T	A	T	T	T	-	T	T	-	-	-	T	T	T	T	A	T	A	T	T	-	-	A	T	-	A	-	-	T	T
SNP1392	Glyma.05G158800	Glyma05g29150.1	5	34821483	C	5'-UTR			T	-	-	C	-	C	T	-	T	T	C	C	C	T	T	-	-	T	T	-	-	-	C	T	T	-	C	T	C	T	T	C	T	-	T	-	T	-	-	-	A
SNP1393	Glyma.05G159200	Glyma05g29190.1	5	34857854	T	CDS	nonSynonymous	N<->I	A	T	T	T	T	T	A	T	T	A	T	T	T	T	A	T	-	A	T	T	T	T	T	T	A	T	A	T	T	A	A	T	T	T	A	T	T	T	T	T	T
SNP1394	Glyma.05G159200	Glyma05g29190.1	5	34858399	C	CDS	nonSynonymous	N<->H	A	C	-	C	C	C	A	C	C	A	C	C	C	C	A	C	M	A	C	C	C	-	C	C	A	C	A	C	C	A	A	C	A	M	A	A	M	C	A	M	C
SNP1395	Glyma.05G159200	Glyma05g29190.1	5	34858424	C	CDS	nonSynonymous	N<->T	A	A	A	A	A	A	A	A	A	A	A	A	A	A	A	A	A	A	A	A	A	-	A	A	A	A	A	A	A	A	A	A	A	A	A	C	M	C	A	A	A
SNP1396	Glyma.05G159200	Glyma05g29190.1	5	34858437	A	CDS	nonSynonymous	N<->K	T	T	T	T	A	A	T	A	A	T	A	A	T	T	T	A	A	W	A	-	T	T	A	T	T	A	T	A	T	T	T	T	T	T	T	T	T	T	T	W	A
SNP1397	Glyma.05G159200	Glyma05g29190.1	5	34858737	C	CDS	nonSynonymous	K<->N	A	C	C	C	C	C	C	C	C	A	C	C	C	M	A	C	C	A	C	C	C	C	C	C	A	C	C	C	C	A	A	M	C	C	A	C	C	C	C	C	C
SNP1398	Glyma.05G159200	Glyma05g29190.1	5	34858788	A	CDS	nonSynonymous	M<->I	G	G	G	G	-	G	A	G	G	G	G	G	G	-	G	G	G	G	G	-	G	G	G	G	G	G	A	A	G	G	G	G	A	-	G	R	G	G	-	G	G
SNP1399	Glyma.05G159200	Glyma05g29190.1	5	34859094	A	CDS	Synonymous	K<->K	G	-	G	G	A	A	G	-	A	G	A	A	G	-	G	A	A	G	A	-	R	-	A	G	G	A	G	A	G	G	G	G	G	-	G	-	R	A	A	A	A
SNP1400	Glyma.05G159200	Glyma05g29190.1	5	34859340	T	intron			C	C	T	T	C	C	C	C	C	C	C	C	T	T	C	C	C	C	C	C	T	C	C	T	C	C	C	C	T	C	C	T	-	C	C	C	C	C	C	C	C
SNP1401	Glyma.05G159200	Glyma05g29190.1	5	34859416	C	intron			T	T	C	C	T	-	T	T	T	T	T	T	C	C	T	T	T	T	T	T	C	T	T	C	T	T	T	T	C	T	C	C	T	-	T	T	Y	T	T	T	T
SNP1402	Glyma.05G159200	Glyma05g29190.1	5	34860008	G	intron			C	G	G	G	-	G	C	G	G	T	-	G	G	G	C	-	-	C	G	G	G	-	G	G	C	A	G	G	G	T	C	G	C	-	C	C	-	-	C	G	A
SNP1403	Glyma.05G159200	Glyma05g29190.1	5	34860030	A	intron			C	A	A	A	-	A	C	A	A	A	A	A	A	A	C	-	M	C	A	A	A	-	A	A	C	A	A	A	A	C	A	A	C	A	C	C	A	-	C	A	A
SNP1404	Glyma.05G159200	Glyma05g29190.1	5	34860157	T	intron			G	G	T	T	-	G	G	G	G	G	G	G	T	T	G	G	G	G	G	G	T	G	G	T	G	G	G	G	T	G	G	T	G	G	G	G	G	-	G	G	A
SNP1405	Glyma.05G159200	Glyma05g29190.1	5	34860184	A	intron			G	G	A	A	-	G	G	G	G	G	G	G	A	A	G	G	G	G	G	G	A	G	G	A	G	G	G	G	A	G	G	A	G	G	G	G	G	-	G	G	G
SNP1406	Glyma.05G159200	Glyma05g29190.1	5	34860186	T	intron			C	T	T	T	-	T	T	T	T	C	T	T	T	T	C	T	Y	C	T	T	T	T	T	T	C	T	T	T	T	C	C	T	T	T	C	T	T	-	T	T	T
SNP1407	Glyma.05G159200	Glyma05g29190.1	5	34860821	C	CDS	nonSynonymous	G<->R	G	C	-	-	G	G	G	G	G	G	G	G	C	-	-	G	-	G	G	C	C	C	G	T	-	G	G	G	C	A	-	T	G	G	-	G	G	G	-	G	G
SNP1408	Glyma.05G162800	Glyma05g29530.1	5	35114948	G	mRNA			A	A	A	A	G	A	A	A	A	A	A	A	A	A	A	A	A	A	A	G	A	A	A	A	A	A	A	A	A	A	A	A	A	-	A	A	A	A	A	A	A
SNP1409	Glyma.05G162800	Glyma05g29530.1	5	35115099	A	mRNA			T	A	A	A	T	W	A	T	T	T	T	T	A	A	A	T	-	T	T	T	A	A	T	A	T	T	A	T	A	A	T	A	T	T	T	T	W	T	W	T	T
SNP1410	Glyma.05G162800	Glyma05g29530.1	5	35115163	T	mRNA			A	A	A	A	T	A	A	A	A	T	A	A	A	A	A	A	T	T	A	T	A	A	A	A	A	A	A	A	A	A	T	A	A	W	T	T	W	T	W	A	A
SNP1411	Glyma.05G162800	Glyma05g29530.1	5	35115198	A	mRNA			G	A	A	A	-	G	A	G	G	G	G	G	A	A	A	G	G	G	G	G	A	A	G	A	G	G	A	G	A	A	G	A	G	G	G	G	R	G	G	G	G
SNP1412	Glyma.05G162800	Glyma05g29530.1	5	35115217	T	mRNA			C	T	T	T	C	C	T	C	C	C	C	C	T	T	T	C	C	C	C	C	T	T	C	T	C	C	T	C	T	T	C	T	C	C	C	C	Y	C	C	Y	C
SNP1413	Glyma.05G162800	Glyma05g29530.1	5	35116383	A	intron			T	T	-	T	T	T	T	T	T	T	T	T	T	T	T	T	A	T	T	T	T	T	T	T	T	T	T	T	T	T	T	T	T	W	T	T	T	A	T	T	T
SNP1414	Glyma.05G162800	Glyma05g29530.1	5	35116959	A	intron			C	A	A	A	A	C	A	M	C	A	C	C	A	A	A	C	-	A	C	A	A	A	C	A	C	C	A	C	A	A	A	A	C	C	A	M	C	-	A	C	-
SNP1415	Glyma.05G162800	Glyma05g29530.1	5	35117013	C	intron			T	T	T	T	T	T	T	T	T	C	T	T	T	T	T	T	T	C	T	T	T	T	T	T	T	A	T	T	T	T	C	-	T	T	C	T	T	T	T	-	T
SNP1416	Glyma.05G162800	Glyma05g29530.1	5	35117332	C	CDS	Synonymous	S<->S	T	T	T	T	T	T	T	T	T	T	T	T	C	T	T	T	T	T	Y	-	T	-	C	T	T	T	T	T	T	T	C	C	C	T	T	Y	T	T	T	T	T
SNP1417	Glyma.05G162800	Glyma05g29530.1	5	35117421	A	CDS	nonSynonymous	I<->N	T	A	A	A	A	T	A	T	T	A	A	T	A	A	A	T	A	A	T	A	A	-	T	A	T	T	A	T	A	A	A	A	A	A	A	A	A	A	A	W	-
SNP1418	Glyma.05G162800	Glyma05g29530.1	5	35118623	T	intron			C	T	T	T	C	C	T	C	C	C	-	C	T	T	T	C	C	C	C	C	T	T	C	T	C	C	C	C	T	T	C	T	C	C	C	C	Y	C	T	C	C
SNP1419	Glyma.05G162800	Glyma05g29530.1	5	35118669	T	intron			A	T	T	-	A	-	T	A	A	A	A	A	T	-	T	A	A	A	-	A	T	T	A	T	A	A	A	A	A	T	A	T	A	A	A	A	W	A	A	A	A
SNP1420	Glyma.05G162800	Glyma05g29530.1	5	35118671	T	intron			G	T	T	-	G	-	T	G	G	G	G	G	T	-	T	G	G	G	-	G	T	T	G	T	G	G	C	G	C	T	A	T	G	G	G	G	K	G	G	G	A
SNP1421	Glyma.05G162800	Glyma05g29530.1	5	35118913	A	CDS	nonSynonymous	E<->K	G	G	G	G	G	G	G	G	G	A	G	G	G	G	G	G	G	A	G	G	G	G	G	G	G	G	G	G	G	G	A	G	-	G	A	G	G	G	G	G	G
SNP1422	Glyma.05G162800	Glyma05g29530.1	5	35119274	A	CDS	nonSynonymous	S<->N	G	A	A	-	G	R	A	G	G	G	G	G	A	A	A	G	G	G	G	G	A	A	G	A	G	G	A	G	A	A	G	A	G	G	G	G	A	G	G	G	G
SNP1423	Glyma.05G162800	Glyma05g29530.1	5	35120550	T	intron			C	T	T	T	-	Y	-	C	C	C	C	C	C	-	-	C	T	T	C	-	T	-	C	T	C	C	-	C	-	-	-	-	T	T	T	T	T	T	T	Y	C
SNP1424	Glyma.05G162800	Glyma05g29530.1	5	35120862	C	intron			T	T	T	T	C	T	T	T	-	C	T	T	C	T	T	T	T	T	T	C	-	T	T	T	T	T	T	T	T	C	C	T	T	T	T	T	-	T	T	T	C
SNP1425	Glyma.05G162800	Glyma05g29530.1	5	35120923	A	intron			T	T	T	T	T	T	T	T	T	A	T	T	-	T	T	T	T	A	T	T	T	T	-	T	T	T	T	T	A	T	A	T	T	T	A	T	T	T	T	T	T
SNP1426	Glyma.05G162800	Glyma05g29530.1	5	35121355	A	intron			G	A	A	A	G	R	A	G	G	G	G	G	A	A	A	G	G	G	G	G	A	A	G	A	G	G	A	G	A	A	G	A	G	G	G	G	A	G	A	R	G
SNP1427	Glyma.05G162800	Glyma05g29530.1	5	35121965	C	intron			T	T	T	T	C	T	T	T	T	C	-	T	T	T	T	T	T	T	T	C	T	T	T	C	T	T	T	-	T	T	-	T	T	T	T	-	T	T	T	T	T
SNP1428	Glyma.05G162800	Glyma05g29530.1	5	35123044	C	intron			T	C	C	C	T	T	C	T	-	T	T	-	C	C	C	T	T	T	T	-	C	C	T	C	T	T	C	T	C	C	T	C	T	T	T	T	T	T	-	T	T
SNP1429	Glyma.05G162800	Glyma05g29530.1	5	35123143	A	intron			G	-	A	A	G	G	A	-	G	G	G	G	A	A	A	G	G	G	G	G	A	-	G	A	G	G	A	G	A	A	G	A	G	G	G	G	R	G	A	G	G
SNP1430	Glyma.05G162800	Glyma05g29530.1	5	35123330	T	intron			C	T	T	T	C	Y	T	C	C	C	C	C	T	T	T	C	C	C	C	-	T	T	C	T	C	C	T	C	T	T	C	T	C	C	C	C	Y	C	T	C	C
SNP1431	Glyma.05G162800	Glyma05g29530.1	5	35123545	T	intron			C	C	C	-	Y	C	C	C	C	M	C	C	C	-	C	C	C	C	C	T	C	C	C	C	C	C	C	C	C	C	C	C	C	C	C	C	-	C	-	C	C
SNP1432	Glyma.05G162800	Glyma05g29530.1	5	35124009	G	intron			A	G	G	-	A	A	R	A	A	A	A	A	A	G	R	A	A	A	A	A	R	G	A	R	A	A	G	A	A	A	A	G	A	A	A	A	A	A	-	A	A
SNP1433	Glyma.05G162800	Glyma05g29530.1	5	35124091	T	intron			C	-	C	T	C	C	T	C	C	A	C	C	-	-	-	C	C	C	C	C	-	C	C	T	C	-	-	C	C	C	C	C	-	-	C	C	Y	C	-	C	C
SNP1434	Glyma.05G162800	Glyma05g29530.1	5	35124094	T	intron			G	-	T	G	G	G	G	G	G	G	G	G	A	-	-	G	G	G	G	G	-	T	G	G	G	-	-	G	M	C	G	G	-	-	G	G	G	-	G	G	G
SNP1435	Glyma.05G162800	Glyma05g29530.1	5	35124269	T	CDS	nonSynonymous	R<->W	A	A	A	A	T	A	A	A	A	A	A	A	A	A	A	A	A	A	A	T	A	A	A	A	A	A	A	A	A	A	A	A	A	A	A	A	A	A	A	A	A
SNP1436	Glyma.05G162800	Glyma05g29530.1	5	35124802	C	intron			T	C	C	C	T	T	C	T	T	C	T	T	C	C	C	T	C	C	T	-	C	C	T	C	T	T	C	-	C	C	C	C	T	T	C	-	-	C	C	T	T
SNP1437	Glyma.05G170600	Glyma05g30450.1	5	35831762	G	CDS	Synonymous	H<->H	A	A	A	A	G	A	G	R	G	A	A	A	A	A	A	A	A	A	A	G	A	A	A	A	A	G	A	G	A	A	A	A	G	G	A	R	G	-	G	A	G
SNP1438	Glyma.05G170600	Glyma05g30450.1	5	35832526	A	CDS	nonSynonymous	L<->F	G	G	G	G	G	G	G	-	G	G	G	G	G	G	G	G	G	G	G	G	-	G	G	G	G	G	G	G	G	G	G	G	G	G	G	G	K	T	G	G	G
SNP1439	Glyma.05G170600	Glyma05g30450.1	5	35832713	A/C	CDS	Synonymous	G<->G	C	C	C	C	C	C	C	C	C	C	C	C	C	C	C	C	C	C	C	C	-	C	C	C	C	C	-	C	C	C	C	C	C	M	C	C	M	C	C	M	C
SNP1440	Glyma.05G170600	Glyma05g30450.1	5	35833230	C	CDS	nonSynonymous	T<->S	G	G	G	G	C	G	C	C	C	G	G	G	G	G	G	G	G	G	G	G	-	G	G	G	G	C	G	C	G	G	G	G	G	G	G	G	G	G	G	G	C
SNP1441	Glyma.05G170600	Glyma05g30450.1	5	35833561	C	CDS	nonSynonymous	N<->D	T	T	T	T	T	T	T	-	T	T	T	T	T	T	T	T	-	T	T	T	T	-	T	T	T	T	T	T	T	T	T	T	T	T	T	T	Y	C	T	T	T
SNP1442	Glyma.05G170600	Glyma05g30450.1	5	35833781	G	CDS	Synonymous	S<->S	T	T	T	T	G	T	G	T	G	T	T	T	T	T	T	T	T	T	T	T	T	T	T	T	T	G	T	A	T	T	T	T	T	T	T	T	T	T	T	T	G
SNP1443	Glyma.05G170600	Glyma05g30450.1	5	35833800	C	CDS	nonSynonymous	Q<->R	T	T	T	T	T	-	T	T	T	T	T	T	T	T	T	T	T	T	T	C	T	T	T	T	T	T	T	-	T	T	T	T	C	C	T	Y	C	C	Y	Y	T
SNP1444	Glyma.05G170600	Glyma05g30450.1	5	35833934	C	CDS	Synonymous	Q<->Q	T	T	T	T	T	T	T	T	T	T	T	T	T	T	T	T	T	T	T	C	T	T	T	T	T	T	T	T	T	T	T	T	C	C	T	Y	C	C	C	Y	T
SNP1445	Glyma.05G177500	Glyma05g31120.1	5	36314252	T	CDS	nonSynonymous	G<->C	G	G	G	G	G	K	G	T	T	G	G	G	G	G	G	G	G	G	G	G	G	G	G	G	G	T	A	G	G	G	-	G	T	G	G	G	-	G	G	G	T
SNP1446	Glyma.05G177500	Glyma05g31120.1	5	36315417	G	intron			A	A	A	A	G	-	A	A	A	A	A	A	A	A	A	A	G	A	A	A	A	-	G	A	A	A	A	A	A	A	A	A	A	-	A	A	A	A	A	R	A
SNP1447	Glyma.05G177500	Glyma05g31120.1	5	36315422	C	intron			T	T	T	T	C	T	T	T	T	T	C	T	C	T	T	T	C	T	T	T	T	-	C	T	T	C	T	T	C	T	C	T	T	-	T	Y	T	T	T	T	T
SNP1448	Glyma.05G177500	Glyma05g31120.1	5	36315596	T	intron			A	A	A	A	T	A	A	A	A	A	A	A	A	A	A	A	T	A	A	A	A	A	T	A	A	A	A	A	A	A	A	A	A	A	A	A	A	A	A	T	A
SNP1449	Glyma.05G177500	Glyma05g31120.1	5	36315883	T	intron			A	A	A	-	T	A	A	A	A	A	A	A	A	A	A	A	T	A	A	A	A	A	T	A	A	A	A	A	A	A	A	A	A	T	A	A	W	A	W	W	A
SNP1450	Glyma.05G177500	Glyma05g31120.1	5	36315962	A	intron			T	T	T	T	A	T	T	T	T	T	T	T	T	T	T	T	A	T	T	T	T	T	A	T	T	T	T	T	-	T	T	T	T	W	T	W	T	T	T	W	-
SNP1451	Glyma.05G177500	Glyma05g31120.1	5	36316151	C	intron			G	G	G	G	C	G	G	G	G	G	G	A	G	G	G	G	C	G	G	G	-	G	C	G	G	G	G	G	A	G	G	G	G	S	G	G	G	G	-	C	G
SNP1452	Glyma.05G177500	Glyma05g31120.1	5	36316271	A	CDS	nonSynonymous	V<->I	G	G	G	-	A	G	G	G	G	G	G	G	G	G	G	-	A	G	G	G	G	G	A	G	G	G	G	G	G	G	G	G	G	R	G	-	G	G	G	R	G
SNP1453	Glyma.05G177500	Glyma05g31120.1	5	36316516	C	intron			T	T	T	T	-	T	T	T	T	T	T	T	T	T	T	-	C	T	T	T	T	T	C	T	T	T	T	T	T	T	T	C	T	Y	T	T	T	T	T	Y	T
SNP1454	Glyma.05G177500	Glyma05g31120.1	5	36316589	G	intron			A	-	A	A	G	A	A	A	A	A	A	A	A	A	A	A	G	A	A	A	A	A	G	A	A	A	A	A	A	A	A	A	A	A	A	-	A	A	A	G	A
SNP1455	Glyma.05G177500	Glyma05g31120.1	5	36316663	G	intron			T	G	T	-	G	T	T	T	T	G	T	T	G	T	T	T	G	T	T	G	-	G	A	T	T	T	T	T	T	T	T	T	T	K	G	K	T	G	T	K	T
SNP1456	Glyma.05G177500	Glyma05g31120.1	5	36317151	C	CDS	Synonymous	R<->R	T	T	T	T	C	T	-	T	T	T	T	T	T	T	T	T	C	T	T	T	T	T	C	T	T	T	T	T	T	T	T	T	T	Y	T	T	T	-	C	Y	T
SNP1457	Glyma.05G177500	Glyma05g31120.1	5	36317367	T	intron			C	C	C	C	T	C	-	C	C	C	C	C	C	C	C	C	T	C	C	C	C	C	T	C	C	C	C	C	C	C	C	C	C	-	C	C	C	-	C	Y	C
SNP1458	Glyma.05G177500	Glyma05g31120.1	5	36317656	T	intron			G	G	G	G	T	G	G	G	G	G	G	G	G	G	G	G	T	G	G	G	G	G	T	-	G	G	G	G	G	G	G	G	G	-	G	G	G	G	G	K	G
SNP1459	Glyma.05G177500	Glyma05g31120.1	5	36317688	A	intron			G	G	G	G	G	A	G	A	A	G	G	G	G	G	G	G	G	G	-	G	G	G	G	G	G	A	G	G	G	G	G	G	A	G	G	-	R	G	G	G	A
SNP1460	Glyma.05G177500	Glyma05g31120.1	5	36317757	C	intron			T	-	T	C	C	T	T	T	T	C	T	T	C	T	T	T	-	T	T	C	Y	C	C	T	T	T	T	T	T	T	T	T	T	C	C	T	T	T	T	Y	T
SNP1461	Glyma.05G177500	Glyma05g31120.1	5	36317898	G	intron			T	T	T	T	G	T	T	T	T	T	T	T	T	T	-	T	G	T	T	T	T	T	G	T	T	T	T	T	T	T	T	T	T	T	T	G	T	T	T	K	T
SNP1462	Glyma.05G177500	Glyma05g31120.1	5	36317995	T	intron			C	-	C	C	T	C	C	C	C	C	C	C	C	C	-	C	T	C	C	C	C	C	T	C	C	C	C	C	C	C	C	C	C	T	C	Y	C	C	C	Y	C
SNP1463	Glyma.05G177500	Glyma05g31120.1	5	36318441	A	CDS	Synonymous	T<->T	T	T	T	-	A	T	T	T	T	T	T	T	T	T	T	T	-	T	T	-	T	T	A	T	T	T	T	T	T	T	T	T	-	W	T	W	T	T	T	W	T
SNP1464	Glyma.05G177500	Glyma05g31120.1	5	36318546	C	CDS	Synonymous	D<->D	T	T	T	T	C	T	T	T	T	T	T	T	T	T	T	-	C	T	T	T	T	T	C	T	T	T	T	T	T	T	-	T	T	T	T	-	T	T	T	Y	T
SNP1465	Glyma.05G177500	Glyma05g31120.1	5	36318629	C	intron			T	T	T	-	C	-	T	C	C	T	T	T	T	T	T	T	C	T	T	T	T	T	C	T	T	C	T	T	T	T	T	T	C	Y	T	Y	-	T	T	Y	C
SNP1466	Glyma.05G177500	Glyma05g31120.1	5	36318707	G	intron			A	A	A	A	G	A	A	A	A	A	A	A	A	A	A	A	G	A	A	A	-	A	G	A	A	A	A	A	A	A	A	A	A	G	A	-	A	A	-	R	A
SNP1467	Glyma.05G177500	Glyma05g31120.1	5	36319002	A	intron			T	T	T	T	T	T	T	T	T	T	T	T	T	T	T	T	T	T	T	T	T	-	T	T	T	T	T	A	T	T	T	T	T	T	T	A	T	T	A	T	T
SNP1468	Glyma.05G177500	Glyma05g31120.1	5	36319008	C	intron			T	T	T	T	C	C	C	C	C	T	T	T	T	T	T	T	C	T	T	T	T	-	C	T	T	C	T	C	T	T	T	T	C	C	T	T	C	T	T	Y	C
SNP1469	Glyma.05G177500	Glyma05g31120.1	5	36319195	G	CDS	Synonymous	T<->T	A	A	A	A	G	A	A	A	A	A	A	A	A	A	A	A	G	A	A	A	-	A	G	A	A	A	A	A	A	A	A	A	A	R	A	A	A	A	A	R	A
SNP1470	Glyma.05G177500	Glyma05g31120.1	5	36319515	T	3'-UTR			G	T	G	T	T	G	T	K	G	T	G	G	T	G	K	G	T	G	G	T	G	T	T	G	G	G	G	T	G	G	G	G	G	T	T	G	G	G	G	T	G
SNP1471	Glyma.05G177500	Glyma05g31120.1	5	36319590	C	3'-UTR			A	A	A	A	C	A	A	A	A	A	A	A	A	A	A	A	C	-	A	A	-	A	C	A	A	A	A	A	A	A	A	A	A	M	A	C	A	A	A	C	A
SNP1472	Glyma.05G196400	Glyma05g33000.1	5	37773110	T	CDS	nonSynonymous	G<->E	C	C	C	T	C	T	C	C	C	C	Y	C	C	T	T	C	C	C	C	C	C	T	C	T	C	C	C	C	T	C	C	C	T	-	T	C	C	C	C	C	C
SNP1473	Glyma.05G196400	Glyma05g33000.1	5	37773187	C	intron			T	T	T	C	T	Y	T	T	T	T	T	T	T	Y	C	T	Y	T	T	T	T	C	T	C	T	T	T	T	C	T	C	T	C	Y	C	T	T	T	T	T	T
SNP1474	Glyma.05G196400	Glyma05g33000.1	5	37773192	A	intron			T	-	T	A	T	W	T	T	T	T	W	T	T	W	A	T	T	T	T	T	T	A	T	A	T	T	T	T	A	T	A	T	A	W	A	T	A	T	T	T	T
SNP1475	Glyma.05G196400	Glyma05g33000.1	5	37773193	T	intron			A	-	A	T	A	W	A	A	A	A	W	A	A	W	T	A	A	A	A	A	A	T	A	-	A	A	A	A	-	A	A	A	T	A	T	A	T	A	A	A	A
SNP1476	Glyma.05G196400	Glyma05g33000.1	5	37773408	A/T	intron			A	T	A	A	A	-	A	A	-	A	A	A	A	A	A	A	A	A	A	A	A	A	A	A	A	A	A	A	A	A	A	A	A	W	A	A	W	A	A	W	A
SNP1477	Glyma.05G196400	Glyma05g33000.1	5	37773520	C	intron			T	T	T	C	T	Y	T	T	-	T	T	-	T	T	C	T	T	T	T	T	T	C	T	C	T	T	-	C	C	T	T	T	C	T	C	T	Y	T	T	T	T
SNP1478	Glyma.05G196400	Glyma05g33000.1	5	37773791	G	CDS	Readthrough	U<->R	A	G	A	G	A	G	A	A	A	A	R	G	G	R	G	G	A	G	G	A	G	G	A	G	A	A	A	A	G	A	G	G	G	R	G	G	G	A	R	R	A
SNP1479	Glyma.05G196400	Glyma05g33000.1	5	37773821	A/G	CDS	nonSynonymous	F<->L	A	G	A	A	A	-	A	A	-	A	A	A	A	A	A	A	A	A	A	A	A	A	A	A	A	A	A	A	A	A	A	A	A	R	A	A	A	A	A	R	A
SNP1480	Glyma.05G196400	Glyma05g33000.1	5	37773898	G	CDS	Readthrough	U<->S	C	G	C	G	C	G	C	C	C	C	G	G	G	C	G	G	C	G	G	C	G	G	C	G	C	C	C	C	G	G	G	G	G	G	G	C	S	C	-	S	C
SNP1481	Glyma.05G196400	Glyma05g33000.1	5	37774179	T	intron			G	G	G	G	G	K	G	G	G	G	G	T	T	G	G	T	G	T	T	G	T	-	G	G	G	G	G	G	G	T	T	T	G	G	G	G	G	G	G	G	G
SNP1482	Glyma.05G196400	Glyma05g33000.1	5	37774232	C	CDS	nonSynonymous	C<->G	A	C	A	A	A	A	A	-	A	A	A	A	A	A	A	A	A	A	A	A	A	A	A	A	A	A	A	A	A	A	A	A	A	A	A	A	A	-	A	M	A
SNP1483	Glyma.05G196400	Glyma05g33000.1	5	37774277	T	CDS	nonSynonymous	P<->T	G	G	G	G	G	-	G	G	G	G	G	T	T	G	G	T	G	T	T	G	T	-	G	G	G	G	G	G	G	C	T	T	G	G	G	G	G	G	G	G	G
SNP1484	Glyma.05G196400	Glyma05g33000.1	5	37774325	T	CDS	nonSynonymous	V<->I	C	-	Y	T	C	Y	C	C	C	C	C	T	-	C	Y	T	C	C	T	C	T	T	C	T	C	C	C	C	C	T	T	C	-	T	T	C	T	C	C	C	C
SNP1485	Glyma.05G196400	Glyma05g33000.1	5	37774510	A	CDS	nonSynonymous	N<->I	T	T	-	T	T	T	T	-	-	T	-	A	A	T	T	A	T	A	A	-	-	T	T	T	T	T	T	T	T	A	A	A	T	T	T	T	T	T	T	T	T
SNP1486	Glyma.05G196400	Glyma05g33000.1	5	37774573	A	intron			T	T	T	T	T	T	T	T	T	A	T	A	A	T	T	A	T	A	A	T	-	T	T	T	T	T	T	T	T	A	A	A	-	-	T	T	T	T	-	T	T
SNP1487	Glyma.05G196400	Glyma05g33000.1	5	37774574	T	intron			G	T	G	T	G	T	G	G	G	-	K	G	G	T	T	G	G	G	G	G	-	T	G	T	G	G	G	G	T	G	G	G	-	-	T	G	K	T	-	G	G
SNP1488	Glyma.05G196400	Glyma05g33000.1	5	37774658	T	intron			A	A	A	T	A	T	A	A	-	A	W	A	A	T	T	A	A	A	A	A	A	T	A	T	A	A	A	A	T	A	A	A	T	W	T	A	T	T	A	A	A
SNP1489	Glyma.05G196400	Glyma05g33000.1	5	37774783	A	intron			G	-	-	A	G	A	G	G	G	G	A	A	A	G	-	A	G	A	A	G	A	A	G	A	A	G	A	G	A	A	A	A	A	A	A	R	A	A	R	G	G
SNP1490	Glyma.05G196400	Glyma05g33000.1	5	37775029	A	intron			T	T	T	T	T	T	T	-	T	T	T	A	A	T	T	A	T	A	A	T	A	T	T	T	T	T	T	T	T	A	A	A	T	T	T	T	T	T	T	T	T
SNP1491	Glyma.05G196400	Glyma05g33000.1	5	37775065	T	intron			C	T	C	T	C	Y	C	C	C	C	T	T	T	C	T	T	C	T	T	C	T	T	C	T	C	C	C	C	T	T	T	T	T	T	T	C	Y	-	Y	Y	C
SNP1492	Glyma.05G196400	Glyma05g33000.1	5	37775099	G	intron			C	C	C	C	C	C	C	C	C	C	C	G	-	C	C	G	C	G	G	C	G	C	C	C	C	C	C	C	C	G	G	G	C	C	C	C	C	-	C	C	C
SNP1493	Glyma.05G196400	Glyma05g33000.1	5	37775102	T	intron			C	T	C	T	C	C	C	C	C	C	T	T	-	Y	T	T	C	T	T	C	T	T	C	T	C	C	C	C	T	T	T	T	-	Y	T	C	Y	-	C	C	C
SNP1494	Glyma.05G196400	Glyma05g33000.1	5	37775120	T	intron			A	A	A	A	-	A	A	A	A	A	A	T	A	A	A	T	A	T	T	A	T	A	A	A	A	A	A	A	A	-	T	T	A	A	A	A	A	-	A	A	A
SNP1495	Glyma.05G196400	Glyma05g33000.1	5	37775155	G	CDS	nonSynonymous	V<->A	A	G	A	G	A	R	A	A	A	A	R	G	G	R	G	G	A	G	G	A	G	G	A	G	A	A	A	A	G	A	G	G	G	-	G	R	A	-	A	G	A
SNP1496	Glyma.05G196400	Glyma05g33000.1	5	37775252	C	intron			T	T	T	T	T	T	T	T	T	T	T	C	C	-	T	C	T	C	C	T	C	T	T	T	T	T	T	T	T	C	C	C	T	T	T	-	T	-	T	T	T
SNP1497	Glyma.05G196400	Glyma05g33000.1	5	37775395	G	intron			A	G	A	G	A	G	A	A	A	A	A	A	A	R	G	A	A	A	A	A	A	G	A	G	A	A	A	A	G	A	A	A	G	R	G	R	R	-	R	A	A
SNP1498	Glyma.05G196400	Glyma05g33000.1	5	37775508	A	intron			T	A	T	A	T	-	T	-	T	T	A	A	A	W	A	A	T	A	A	T	A	A	-	A	T	T	T	T	A	A	A	A	A	T	A	W	W	A	W	W	T
SNP1499	Glyma.05G196400	Glyma05g33000.1	5	37775517	T	intron			C	T	C	T	C	T	C	-	C	C	C	C	C	T	T	C	C	C	C	C	C	T	C	T	C	C	C	C	T	C	C	C	T	C	T	Y	Y	T	Y	Y	C
SNP1500	Glyma.05G196400	Glyma05g33000.1	5	37775591	A	intron			C	-	C	A	C	-	C	C	C	C	C	C	A	C	A	C	C	C	-	C	C	A	C	A	C	C	-	C	A	C	C	A	A	M	A	M	C	-	C	M	C
SNP1501	Glyma.05G196400	Glyma05g33000.1	5	37775598	A	intron			T	-	T	A	T	-	T	T	T	T	-	A	A	T	W	A	T	-	-	T	A	A	T	A	T	T	T	T	A	A	A	A	T	W	T	T	T	-	W	T	T
SNP1502	Glyma.05G196400	Glyma05g33000.1	5	37775604	A	intron			T	-	T	A	T	-	T	T	T	T	A	A	A	T	A	-	T	-	A	T	-	A	T	A	T	T	T	T	A	A	A	A	A	W	-	T	T	-	W	T	T
SNP1503	Glyma.05G196400	Glyma05g33000.1	5	37775702	T	CDS	nonSynonymous	L<->M	A	T	-	T	A	-	A	A	A	A	-	A	A	W	T	A	A	A	A	A	A	T	A	T	A	A	A	A	T	A	A	A	T	W	W	-	T	T	-	A	A
SNP1504	Glyma.05G196400	Glyma05g33000.1	5	37775833	A	intron			G	A	G	A	G	R	G	G	G	G	A	A	A	R	A	-	G	-	-	G	G	A	G	A	G	G	A	G	A	A	A	A	-	R	A	-	A	A	G	R	G
SNP1505	Glyma.05G196400	Glyma05g33000.1	5	37775885	A	intron			G	A	G	A	G	R	G	-	G	G	R	G	G	R	A	G	G	G	G	G	G	A	G	A	G	G	G	G	A	G	G	G	A	G	A	R	R	A	G	R	G
SNP1506	Glyma.05G196400	Glyma05g33000.1	5	37776056	G	intron			C	G	C	G	C	S	C	C	C	C	S	G	G	S	G	G	C	G	G	C	G	G	C	G	C	C	C	C	T	G	A	G	G	C	G	C	C	G	C	S	C
SNP1507	Glyma.05G196400	Glyma05g33000.1	5	37776086	A	intron			G	A	G	A	G	R	G	G	G	G	R	A	A	A	A	A	G	A	A	G	A	A	G	A	G	A	G	G	A	A	A	A	A	A	A	R	G	A	G	G	G
SNP1508	Glyma.05G196400	Glyma05g33000.1	5	37776104	A	intron			G	A	G	A	G	A	G	G	G	G	R	G	G	R	A	G	G	G	G	G	G	A	G	A	G	A	G	G	A	G	G	G	A	G	A	R	G	A	G	R	G
SNP1509	Glyma.05G196400	Glyma05g33000.1	5	37776106	G	intron			A	A	A	A	A	A	A	A	A	A	A	G	G	A	A	G	A	G	G	A	G	A	A	A	A	A	A	A	A	G	G	G	A	A	A	A	A	A	A	A	A
SNP1510	Glyma.05G196400	Glyma05g33000.1	5	37776178	A	intron			C	A	C	A	C	M	C	C	C	C	M	A	A	M	A	A	C	A	A	C	A	A	-	A	C	C	C	C	A	A	A	A	A	A	A	M	M	A	M	M	C
SNP1511	Glyma.05G196400	Glyma05g33000.1	5	37776346	C	intron			T	C	T	-	T	-	T	T	T	T	C	C	C	T	C	C	T	C	C	T	-	-	T	C	T	-	T	T	C	C	C	C	C	T	-	T	T	C	T	Y	-
SNP1512	Glyma.05G196400	Glyma05g33000.1	5	37776478	C	intron			T	C	T	C	T	C	-	T	T	T	C	C	C	Y	C	C	T	C	Y	T	-	C	T	C	T	T	T	T	C	C	C	C	C	Y	C	-	Y	C	T	T	T
SNP1513	Glyma.05G196400	Glyma05g33000.1	5	37776498	G	intron			A	G	A	G	A	G	-	A	A	A	A	G	G	R	G	G	A	G	R	A	G	G	A	G	A	A	A	A	G	G	G	G	G	R	G	-	R	G	A	A	A
SNP1514	Glyma.05G196400	Glyma05g33000.1	5	37776543	G	intron			A	A	A	A	-	-	A	A	A	A	A	G	G	A	A	G	A	G	G	A	G	A	A	A	A	A	A	A	A	G	G	A	A	A	A	A	-	A	A	A	A
SNP1515	Glyma.05G196400	Glyma05g33000.1	5	37776605	T	intron			A	T	A	T	A	T	A	A	A	A	A	T	-	A	T	-	A	T	-	A	-	T	A	T	A	A	A	A	T	A	-	A	T	T	T	W	T	T	A	A	A
SNP1516	Glyma.05G196400	Glyma05g33000.1	5	37776667	A	intron			C	A	C	A	C	A	C	C	C	C	M	A	A	M	A	A	C	A	M	C	A	A	C	A	C	A	C	C	A	A	A	A	A	M	A	M	M	A	C	M	-
SNP1517	Glyma.05G196400	Glyma05g33000.1	5	37776867	C	intron			T	-	T	C	T	C	T	Y	T	T	Y	C	C	C	C	C	T	C	C	T	C	C	T	C	T	T	T	T	C	C	C	C	C	C	C	Y	Y	C	T	Y	T
SNP1518	Glyma.05G196400	Glyma05g33000.1	5	37776918	A	intron			T	W	T	-	T	-	T	T	T	T	W	-	A	T	-	T	T	-	T	T	-	T	T	A	T	T	T	T	-	-	-	T	W	T	-	T	T	A	T	T	T
SNP1519	Glyma.05G196400	Glyma05g33000.1	5	37776943	A	intron			T	A	T	A	T	-	T	T	T	T	W	A	A	T	-	A	T	A	A	T	A	A	T	A	T	T	T	T	A	A	A	A	A	W	-	T	W	A	T	T	T
SNP1520	Glyma.05G196400	Glyma05g33000.1	5	37777019	T	intron			C	T	C	T	C	T	C	C	C	-	C	T	C	T	T	T	C	T	T	C	T	T	C	T	C	C	C	C	T	T	T	T	T	T	T	Y	Y	T	C	T	C
SNP1521	Glyma.05G196400	Glyma05g33000.1	5	37777072	A	intron			G	A	G	A	G	A	G	R	G	G	A	A	A	R	A	A	G	A	A	G	-	A	G	A	G	G	G	G	A	A	A	A	A	A	A	A	R	A	G	R	G
SNP1522	Glyma.05G196400	Glyma05g33000.1	5	37777342	A	intron			G	G	G	G	G	G	G	G	G	G	G	A	A	G	G	A	G	A	A	G	A	G	A	G	G	G	G	G	G	A	A	A	G	G	G	G	G	G	G	G	G
SNP1523	Glyma.05G196400	Glyma05g33000.1	5	37777378	A	intron			T	T	T	A	T	W	T	T	T	T	W	T	T	A	A	T	T	T	T	T	T	A	T	A	T	T	T	T	A	T	T	T	A	T	A	T	W	T	T	T	T
SNP1524	Glyma.05G196400	Glyma05g33000.1	5	37777435	T	CDS	nonSynonymous	Y<->N	A	A	A	T	A	W	A	A	A	A	W	A	A	W	T	A	A	A	A	A	A	T	A	T	A	A	A	A	T	A	A	A	T	-	T	A	W	A	A	A	A
SNP1525	Glyma.05G206300	Glyma05g37960.1	5	41417334	G	mRNA			A	G	A	A	A	A	A	A	A	A	A	A	A	A	-	-	A	A	A	A	-	A	A	A	A	A	A	G	A	A	A	A	A	A	A	A	A	A	R	A	A
SNP1526	Glyma.05G206300	Glyma05g37960.1	5	41417444	T	mRNA			G	-	G	G	-	K	G	G	G	G	T	G	T	T	-	T	T	G	G	T	T	T	T	T	G	C	G	G	T	T	G	T	G	-	G	G	G	G	G	G	G
SNP1527	Glyma.05G206300	Glyma05g37960.1	5	41417667	A	CDS	nonSynonymous	M<->I	C	C	C	C	A	M	C	C	C	C	C	C	C	C	C	C	C	C	M	C	C	C	C	C	C	C	C	C	C	C	C	C	C	C	C	C	M	C	C	C	A
SNP1528	Glyma.05G206300	Glyma05g37960.1	5	41417711	A	CDS	nonSynonymous	P<->S	G	-	G	G	G	R	G	G	G	G	A	R	A	A	A	A	A	G	G	-	A	A	A	A	G	A	G	G	A	A	G	A	G	G	G	G	G	A	G	G	G
SNP1529	Glyma.05G206300	Glyma05g37960.1	5	41417866	T	intron			C	-	C	C	T	T	C	Y	C	C	T	C	T	T	T	T	T	C	C	T	T	T	T	T	C	T	C	T	T	T	C	T	C	Y	C	C	T	C	Y	C	T
SNP1530	Glyma.05G206300	Glyma05g37960.1	5	41417885	C	intron			T	-	T	T	T	T	T	T	T	T	T	T	T	T	T	T	T	T	T	T	T	T	T	T	T	T	T	T	T	T	T	T	T	T	T	Y	T	C	T	Y	T
SNP1531	Glyma.05G206300	Glyma05g37960.1	5	41417917	G	intron			A	A	A	A	A	A	-	A	A	A	A	A	A	A	A	A	A	A	A	A	A	A	A	A	A	A	A	A	A	A	A	A	A	A	A	A	A	G	R	R	A
SNP1532	Glyma.05G206300	Glyma05g37960.1	5	41418255	A	intron			C	C	C	C	-	M	C	A	C	C	C	C	C	C	C	C	-	C	C	C	C	C	C	C	C	-	C	C	C	C	C	C	C	C	C	C	A	C	C	C	A
SNP1533	Glyma.05G206300	Glyma05g37960.1	5	41418270	A/T	intron			A	T	A	A	-	A	A	A	A	A	A	A	A	A	A	A	A	A	A	A	A	A	A	A	A	A	A	A	A	A	A	A	A	A	A	A	A	A	W	A	A
SNP1534	Glyma.05G206300	Glyma05g37960.1	5	41419017	T	CDS	nonSynonymous	S<->N	C	T	C	C	T	T	C	T	C	C	T	C	T	-	T	T	T	C	C	T	T	T	T	T	C	T	C	T	C	T	C	T	C	T	C	Y	T	T	Y	C	T
SNP1535	Glyma.05G206300	Glyma05g37960.1	5	41419125	G	intron			A	A	A	A	A	R	A	A	-	A	G	A	G	G	G	G	G	A	A	-	-	G	G	G	A	G	A	A	G	G	A	G	A	A	A	A	A	A	-	A	A
SNP1536	Glyma.05G206300	Glyma05g37960.1	5	41419611	G	intron			T	T	T	T	T	T	T	T	T	T	G	-	G	G	G	G	G	T	T	-	G	G	A	G	T	G	C	T	G	G	T	G	T	T	T	T	T	-	T	T	T
SNP1537	Glyma.05G206300	Glyma05g37960.1	5	41419905	C	intron			T	C	T	-	C	C	T	C	T	T	C	C	C	C	C	C	C	-	T	C	C	C	C	C	-	C	T	C	C	C	T	C	T	C	T	Y	C	C	C	Y	C
SNP1538	Glyma.05G206300	Glyma05g37960.1	5	41419971	T	intron			A	T	A	A	T	T	A	T	A	A	-	A	A	T	-	-	T	A	A	-	-	T	A	T	A	T	A	A	A	A	A	A	-	W	A	A	T	T	A	W	-
SNP1539	Glyma.05G206300	Glyma05g37960.1	5	41420003	C	intron			T	T	T	T	T	T	T	T	T	T	T	T	-	T	T	T	T	T	T	T	T	T	T	T	T	T	T	T	C	T	T	T	C	T	T	C	T	T	T	T	T
SNP1540	Glyma.05G206300	Glyma05g37960.1	5	41420025	A/C	intron			A	C	A	A	A	A	A	A	A	A	A	A	A	A	A	A	A	A	A	A	A	A	A	A	A	A	A	A	A	A	A	A	A	A	A	A	A	A	M	A	A
SNP1541	Glyma.05G206300	Glyma05g37960.1	5	41420902	A	intron			G	A	G	G	A	A	G	R	G	G	A	A	A	A	A	A	A	G	G	A	A	A	A	A	G	A	G	A	A	A	G	A	G	A	G	R	A	A	R	G	A
SNP1542	Glyma.05G206300	Glyma05g37960.1	5	41420944	T	intron			C	C	C	C	C	C	C	C	C	C	T	C	T	T	T	T	T	C	C	T	T	T	T	T	C	T	C	C	C	T	C	T	C	C	C	C	C	C	C	C	C
SNP1543	Glyma.05G206300	Glyma05g37960.1	5	41421206	A	intron			T	T	T	T	A	W	T	W	T	T	T	-	T	T	T	T	T	T	T	T	T	T	T	T	T	T	T	T	T	T	T	T	T	T	T	T	A	T	T	T	A
SNP1544	Glyma.05G206300	Glyma05g37960.1	5	41421471	T	intron			A	T	A	A	T	T	A	W	-	A	T	A	-	T	T	T	T	A	A	T	T	T	T	T	A	T	A	T	A	T	A	T	A	-	A	A	T	T	A	W	T
SNP1545	Glyma.05G214300	Glyma05g37130.1	5	40793415	T	mRNA			A	-	A	-	-	-	A	A	A	A	A	A	A	-	T	T	-	A	A	-	T	T	T	T	A	A	A	T	-	A	A	-	-	-	A	-	A	-	-	A	A
SNP1546	Glyma.05G214300	Glyma05g37130.1	5	40793463	G	mRNA			T	-	-	G	T	G	T	T	T	G	G	C	G	G	G	G	G	T	T	T	G	G	G	G	T	G	T	G	G	G	T	G	G	T	T	G	K	T	G	T	T
SNP1547	Glyma.05G214300	Glyma05g37130.1	5	40793570	A	mRNA			C	-	-	-	-	A	C	C	C	A	A	C	-	C	-	-	-	C	C	C	-	-	A	-	C	A	C	A	A	A	-	A	-	A	C	-	-	C	-	C	C
SNP1548	Glyma.05G214300	Glyma05g37130.1	5	40793986	A/G	CDS	nonSynonymous	S<->F	G	G	G	G	G	G	G	G	G	G	G	G	G	G	G	G	G	G	G	G	-	G	G	G	G	G	G	G	G	G	G	G	G	R	G	G	G	G	G	R	G
SNP1549	Glyma.05G214300	Glyma05g37130.1	5	40794166	G	CDS	nonSynonymous	G<->A	C	G	C	G	C	G	C	C	C	G	T	C	G	G	G	G	G	C	C	C	G	G	G	G	C	G	C	G	G	G	C	G	G	-	C	G	S	C	-	C	C
SNP1550	Glyma.05G214300	Glyma05g37130.1	5	40794818	A	intron			G	G	G	G	G	R	G	G	G	A	A	A	A	-	-	A	A	G	G	G	G	-	A	A	G	A	G	G	A	A	G	A	G	R	G	-	G	-	G	G	G
SNP1551	Glyma.05G214300	Glyma05g37130.1	5	40794819	C	intron			T	T	-	T	T	K	T	T	T	-	-	-	C	-	-	G	G	T	T	T	T	-	-	C	T	A	T	T	-	-	T	-	T	T	T	G	T	-	T	T	T
SNP1552	Glyma.05G214300	Glyma05g37130.1	5	40794820	A	intron			T	A	-	A	T	W	T	T	T	A	A	T	A	-	-	T	T	T	T	T	A	-	A	A	T	A	T	A	A	A	W	A	A	T	T	T	T	-	A	T	T
SNP1553	Glyma.05G214300	Glyma05g37130.1	5	40795065	T	intron			A	T	A	T	A	T	A	A	A	T	T	A	T	T	T	T	T	A	A	A	T	T	T	T	A	T	A	T	T	T	A	T	T	A	A	T	W	A	-	A	A
SNP1554	Glyma.05G214300	Glyma05g37130.1	5	40795286	G	intron			A	A	A	G	A	G	A	A	A	A	A	R	G	G	G	G	G	A	A	A	G	G	G	G	A	G	A	G	A	G	A	G	A	A	A	A	A	A	A	A	A
SNP1555	Glyma.05G214300	Glyma05g37130.1	5	40795743	T	CDS	nonSynonymous	G<->E	C	-	C	C	T	C	C	C	C	C	C	C	C	C	C	C	C	C	C	T	-	C	C	C	C	C	C	C	C	C	C	C	C	T	C	C	C	C	C	Y	C
SNP1556	Glyma.05G214300	Glyma05g37130.1	5	40795860	G	CDS	nonSynonymous	R<->T	C	C	C	C	G	C	C	C	-	C	C	C	C	C	C	C	-	C	C	G	C	C	C	C	C	C	C	C	C	C	C	C	-	G	C	C	C	C	C	C	C
SNP1557	Glyma.05G214300	Glyma05g37130.1	5	40795883	C	CDS	Synonymous	S<->S	A	A	-	A	-	A	A	A	A	A	A	A	A	A	A	A	A	A	A	C	A	A	A	A	A	A	A	A	A	A	A	A	-	M	A	A	A	A	A	A	A
SNP1558	Glyma.05G214300	Glyma05g37130.1	5	40796603	A	CDS	Synonymous	D<->D	G	G	G	G	R	G	G	G	-	G	G	G	G	G	G	G	G	G	G	A	G	G	G	G	G	G	G	G	G	G	G	G	G	A	G	G	G	G	G	R	G
SNP1559	Glyma.05G214300	Glyma05g37130.1	5	40796699	C	5'-UTR			T	C	T	-	-	-	T	T	T	C	C	T	T	-	-	T	-	T	T	-	-	-	C	-	T	-	T	T	C	-	T	C	-	-	Y	-	Y	T	C	-	T
SNP1560	Glyma.05G214300	Glyma05g37130.1	5	40796775	T	5'-UTR			A	A	A	A	T	A	A	A	A	A	A	A	A	A	A	A	A	A	A	T	A	A	A	A	A	A	A	A	A	A	A	A	A	W	A	A	A	A	A	A	A
SNP1561	Glyma.05G214300	Glyma05g37130.1	5	40796789	C	mRNA			T	T	T	T	C	T	T	T	T	T	T	T	T	T	T	T	T	T	T	C	T	T	T	T	T	T	T	T	T	C	T	T	T	T	T	T	T	T	T	Y	T
SNP1562	Glyma.05G214300	Glyma05g37130.1	5	40796894	C	mRNA			T	G	T	-	T	-	T	T	T	T	C	T	T	-	-	T	-	T	T	T	-	G	C	C	T	G	T	T	A	C	T	-	-	T	T	-	T	T	-	T	T
SNP1563	Glyma.05G214300	Glyma05g37130.1	5	40796895	T	mRNA			A	T	A	-	A	-	A	W	A	A	A	A	A	-	-	A	-	A	A	A	-	T	A	A	A	T	A	A	A	A	A	A	-	A	A	-	A	A	-	A	A
SNP1564	Glyma.05G214300	Glyma05g37130.1	5	40796976	T	mRNA			G	G	G	T	G	T	G	G	G	T	K	C	T	T	T	T	-	G	G	G	T	T	T	T	G	C	A	T	C	T	G	T	G	G	G	G	G	G	G	G	G
SNP1565	Glyma.05G214300	Glyma05g37130.1	5	40797087	T	mRNA			A	A	A	A	W	A	A	A	A	A	A	A	A	A	A	A	A	A	A	T	A	A	A	A	A	A	A	A	A	A	A	A	A	-	A	-	A	A	A	A	A
SNP1566	Glyma.05G214300	Glyma05g37130.1	5	40797115	A	mRNA			G	G	G	G	G	G	G	G	G	G	G	G	A	G	G	G	G	G	G	G	G	G	G	G	G	G	G	G	G	G	G	G	A	G	G	A	G	G	G	-	G
SNP1567	Glyma.05G214300	Glyma05g37130.1	5	40797137	C	mRNA			G	G	G	G	C	G	G	G	G	G	G	G	G	G	G	G	G	G	G	C	G	G	G	G	G	G	G	G	G	G	G	G	G	C	G	G	G	C	G	G	G
SNP1568	Glyma.05G214300	Glyma05g37130.1	5	40797271	A	5'-UTR			C	C	C	C	M	C	C	C	C	C	C	C	C	C	C	C	C	C	C	A	C	C	C	C	C	C	C	C	C	C	C	C	C	A	C	C	C	C	C	C	C
SNP1569	Glyma.05G214300	Glyma05g37130.1	5	40797302	C	5'-UTR			G	G	G	G	C	G	G	G	G	G	G	G	G	G	G	G	G	G	G	C	G	G	G	G	G	G	G	G	G	G	G	G	G	G	G	G	G	C	G	G	G
SNP1570	Glyma.05G214300	Glyma05g37130.1	5	40797312	G	5'-UTR			A	A	A	A	R	A	A	A	A	A	A	A	A	A	A	A	A	A	A	G	A	A	A	A	A	A	A	A	A	A	A	A	A	A	A	-	A	-	A	A	A
SNP1571	Glyma.05G220900	Glyma05g36470.1	5	40297664	C	intron			A	-	A	A	A	C	A	A	A	A	A	M	-	A	C	C	-	A	A	-	A	-	A	-	A	A	A	A	-	-	A	A	A	A	A	A	A	A	A	A	A
SNP1572	Glyma.05G220900	Glyma05g36470.1	5	40297670	G	intron			A	-	A	A	A	G	A	A	A	A	A	R	A	A	G	G	G	A	A	-	A	G	A	G	A	A	A	A	A	G	A	A	A	-	A	A	A	A	R	A	A
SNP1573	Glyma.05G220900	Glyma05g36470.1	5	40297941	A	CDS	Synonymous	A<->A	T	A	T	T	T	A	T	T	T	T	T	T	A	T	A	A	-	T	T	A	T	A	A	A	T	T	A	A	A	A	T	T	T	T	T	T	W	T	T	T	T
SNP1574	Glyma.05G220900	Glyma05g36470.1	5	40298344	A/T	intron			A	T	A	A	A	A	A	A	A	A	A	A	A	A	A	A	A	A	A	A	A	A	A	A	A	A	A	A	A	A	A	A	A	A	A	A	A	A	W	A	A
SNP1575	Glyma.05G220900	Glyma05g36470.1	5	40298482	A	intron			C	A	C	C	C	C	C	C	C	C	C	C	C	C	C	C	C	C	C	C	C	C	-	C	C	C	C	C	C	C	C	C	C	C	C	C	C	C	M	C	C
SNP1576	Glyma.05G220900	Glyma05g36470.1	5	40298508	A	intron			T	A	T	T	T	A	T	T	T	T	T	W	A	T	A	A	A	T	T	A	-	A	A	A	T	T	T	A	A	A	T	T	T	T	T	T	W	-	W	T	T
SNP1577	Glyma.05G220900	Glyma05g36470.1	5	40298814	T	CDS	nonSynonymous	V<->I	C	Y	C	C	C	T	C	C	C	C	C	Y	T	C	T	T	T	C	C	T	C	T	T	T	C	C	C	T	T	T	C	C	C	C	C	C	T	C	C	C	C
SNP1578	Glyma.05G220900	Glyma05g36470.1	5	40298829	A	CDS	nonSynonymous	H<->Y	G	G	G	G	G	A	G	G	G	G	G	R	A	G	A	A	A	G	G	A	G	A	A	A	G	G	G	A	A	A	G	G	G	G	G	G	G	-	G	G	G
SNP1579	Glyma.05G220900	Glyma05g36470.1	5	40299247	T	CDS	Synonymous	S<->S	C	C	C	C	C	T	C	C	C	C	C	C	T	C	T	T	T	C	C	T	C	T	T	T	C	C	C	T	T	T	C	C	C	C	C	C	Y	C	C	C	C
SNP1580	Glyma.05G247300	Glyma05g33700.1	5	38278772	G	CDS	Synonymous	P<->P	T	-	G	T	G	T	G	G	-	T	-	G	G	G	T	T	T	T	G	-	-	T	C	T	T	G	T	C	G	T	T	T	T	T	T	T	T	T	-	G	T
SNP1581	Glyma.05G247300	Glyma05g33700.1	5	38279366	G	CDS	Synonymous	S<->S	C	C	G	C	G	-	G	G	C	C	S	G	G	-	C	C	C	C	G	C	C	-	C	C	C	G	C	C	G	C	C	G	G	-	G	-	S	-	G	G	C
SNP1582	Glyma.05G247300	Glyma05g33700.1	5	38279588	G	intron			T	T	-	T	T	T	T	T	-	T	T	T	T	T	T	T	T	T	T	T	T	G	T	T	T	T	T	T	T	T	T	G	T	G	G	T	T	T	T	T	T
SNP1583	Glyma.05G247300	Glyma05g33700.1	5	38279712	C	intron			T	T	-	T	-	T	C	Y	T	T	T	T	T	C	T	T	T	T	Y	T	T	-	T	T	T	C	T	T	C	T	T	C	T	C	C	T	T	T	T	C	T
SNP1584	Glyma.05G247300	Glyma05g33700.1	5	38280002	G	CDS	Synonymous	K<->K	A	A	A	A	A	A	A	A	A	A	A	A	A	A	A	A	A	A	A	A	A	G	A	A	A	A	A	A	A	A	A	G	A	R	G	A	A	-	A	A	A
SNP1585	Glyma.05G247300	Glyma05g33700.1	5	38280124	A	CDS	nonSynonymous	M<->K	T	T	A	T	W	T	-	A	W	T	A	A	A	A	T	T	T	T	A	T	T	-	T	T	T	A	T	T	A	T	T	A	A	A	A	A	A	A	A	A	T
SNP1586	Glyma.05G247300	Glyma05g33700.1	5	38280387	C	CDS	Synonymous	R<->R	A	A	A	A	A	-	A	A	A	A	M	A	A	-	A	A	A	A	A	A	A	C	A	A	A	A	A	A	A	A	A	C	A	M	C	M	A	A	A	A	A
SNP1587	Glyma.06G012700	Glyma06g01480.1	6	935014	C/T	CDS	Synonymous	S<->S	T	T	-	-	T	T	T	Y	T	T	T	T	T	T	T	-	T	T	T	Y	T	T	T	T	T	T	T	T	T	T	T	T	T	-	Y	T	Y	T	Y	T	Y
SNP1588	Glyma.06G012700	Glyma06g01480.1	6	935153	A	CDS	nonSynonymous	E<->K	G	G	G	-	G	G	G	G	G	G	G	G	G	G	G	G	-	S	G	S	G	G	A	A	G	G	G	G	G	G	-	G	G	G	S	G	S	G	C	G	G
SNP1589	Glyma.06G012700	Glyma06g01480.1	6	938022	T	intron			C	C	T	C	C	Y	T	C	-	C	T	T	T	C	C	C	T	T	C	-	T	T	C	C	C	T	C	C	T	T	T	T	C	-	T	-	C	C	C	C	C
SNP1590	Glyma.06G026600	Glyma06g02930.1	6	2033299	A	intron			C	C	C	C	C	-	C	C	C	C	C	C	C	C	C	C	C	C	C	C	C	C	C	C	C	C	C	C	C	C	C	C	A	A	M	A	A	C	C	A	C
SNP1591	Glyma.06G026600	Glyma06g02930.1	6	2033869	C	CDS	nonSynonymous	T<->A	T	T	-	T	T	T	T	T	T	T	T	T	T	T	T	T	T	-	T	T	T	T	T	T	T	T	T	T	T	T	T	T	C	C	T	C	C	C	C	C	T
SNP1592	Glyma.06G026600	Glyma06g02930.1	6	2036039	T	CDS	nonSynonymous	H<->Q	A	A	A	A	A	A	A	A	A	A	A	A	A	A	A	-	A	A	A	-	A	A	A	A	A	A	A	A	A	A	A	A	T	W	A	T	T	T	T	T	A
SNP1593	Glyma.06G026600	Glyma06g02930.1	6	2037004	G	intron			C	C	-	C	C	C	C	C	C	C	C	C	C	C	C	C	C	C	C	C	C	C	C	C	C	C	C	C	C	C	C	C	-	C	C	S	C	G	S	G	C
SNP1594	Glyma.06G042500	Glyma06g04530.1	6	3199131	T	mRNA			A	A	T	T	A	T	T	W	A	A	A	A	T	A	A	T	A	T	A	-	-	A	T	A	A	A	A	T	T	A	A	A	T	A	W	A	A	A	A	A	T
SNP1595	Glyma.06G042500	Glyma06g04530.1	6	3199185	C	mRNA			A	C	C	C	A	C	C	-	A	C	C	C	C	C	A	C	A	C	C	C	-	A	C	C	A	A	A	C	C	A	C	C	C	M	C	A	M	C	M	A	C
SNP1596	Glyma.06G042500	Glyma06g04530.1	6	3199469	T	intron			C	C	C	-	C	-	C	C	C	C	C	C	C	C	-	C	C	-	C	C	C	-	C	C	C	C	C	C	C	C	C	C	C	C	C	Y	Y	C	-	C	C
SNP1597	Glyma.06G042500	Glyma06g04530.1	6	3199521	C	CDS	nonSynonymous	C<->W	A	C	C	C	A	C	C	C	A	C	-	C	C	C	A	-	A	C	C	-	A	A	C	C	A	A	A	C	C	A	C	C	C	M	C	M	C	-	A	M	C
SNP1598	Glyma.06G042500	Glyma06g04530.1	6	3199574	G	intron			C	G	G	G	C	G	G	S	C	G	G	G	G	G	C	G	C	-	G	G	C	C	G	G	C	C	C	G	G	C	G	G	G	C	G	G	-	G	-	C	G
SNP1599	Glyma.06G042500	Glyma06g04530.1	6	3199621	A	CDS	Synonymous	T<->T	C	A	A	A	C	A	A	M	C	A	A	A	A	A	C	A	C	A	A	-	C	-	A	A	C	C	C	A	A	C	A	A	A	C	A	A	A	A	-	C	A
SNP1600	Glyma.06G042500	Glyma06g04530.1	6	3199735	G	CDS	Synonymous	D<->D	A	A	-	G	A	R	G	G	A	A	A	A	G	G	A	G	A	G	R	A	A	A	G	A	A	A	A	G	G	A	A	A	G	A	G	A	A	A	-	A	G
SNP1601	Glyma.06G042500	Glyma06g04530.1	6	3199847	A	CDS	nonSynonymous	W<->L	C	C	-	A	C	A	A	A	C	C	C	-	A	C	C	A	-	A	C	C	C	C	A	C	C	C	C	A	A	C	C	-	A	C	M	C	-	C	-	C	A
SNP1602	Glyma.06G042500	Glyma06g04530.1	6	3199903	T	CDS	Synonymous	S<->S	C	C	-	T	C	T	T	-	C	C	C	C	T	C	C	T	-	T	C	C	C	C	T	C	C	-	C	T	T	C	C	C	-	C	C	C	Y	C	C	C	T
SNP1603	Glyma.06G042500	Glyma06g04530.1	6	3200205	C	intron			G	C	-	-	G	-	-	G	G	C	C	C	-	C	G	-	G	-	C	C	G	G	-	C	G	G	G	-	-	G	C	C	-	S	C	S	C	-	G	G	-
SNP1604	Glyma.06G042500	Glyma06g04530.1	6	3200339	A	intron			G	-	-	-	G	-	-	G	G	A	A	A	A	A	G	-	G	-	A	-	G	G	A	A	G	G	G	A	A	G	A	A	-	G	A	A	A	-	G	G	A
SNP1605	Glyma.06G042500	Glyma06g04530.1	6	3200403	C	CDS	nonSynonymous	Q<->E	G	C	-	-	G	-	-	-	G	T	C	T	-	-	G	-	G	-	C	C	G	G	-	C	G	G	G	-	-	G	C	C	-	G	-	G	-	-	-	G	-
SNP1606	Glyma.06G042500	Glyma06g04530.1	6	3200404	C	CDS	nonSynonymous	S<->R	G	C	-	-	G	-	-	-	G	C	C	T	-	-	G	-	G	-	C	C	G	G	-	C	G	G	G	-	-	G	C	C	-	G	C	G	-	-	-	G	-
SNP1607	Glyma.06G042500	Glyma06g04530.1	6	3200476	C	intron			T	Y	-	-	T	-	-	T	T	-	-	C	-	-	T	-	T	-	-	C	T	T	-	C	T	T	T	-	-	T	-	-	-	T	C	T	-	-	T	T	-
SNP1608	Glyma.06G042500	Glyma06g04530.1	6	3200520	G	intron			A	-	-	-	A	-	-	-	A	A	G	G	A	G	A	-	A	-	G	-	A	A	A	G	A	A	A	A	A	A	G	A	-	R	G	G	G	G	A	A	A
SNP1609	Glyma.06G042500	Glyma06g04530.1	6	3200544	A	intron			T	W	-	-	T	-	T	T	T	A	A	A	-	A	T	-	T	T	A	-	T	T	-	A	T	T	T	T	A	T	A	A	T	W	A	T	T	T	T	T	-
SNP1610	Glyma.06G042500	Glyma06g04530.1	6	3200562	A	intron			G	G	-	-	G	-	G	G	G	G	-	A	A	G	G	-	G	G	G	G	G	G	A	G	G	G	G	W	-	G	G	G	G	G	G	C	C	G	G	G	A
SNP1611	Glyma.06G042500	Glyma06g04530.1	6	3200646	T	intron			A	T	A	A	A	-	A	A	A	T	W	T	A	-	A	A	A	A	T	-	A	A	A	T	A	A	A	A	A	A	W	T	A	A	W	A	A	A	A	A	A
SNP1612	Glyma.06G042500	Glyma06g04530.1	6	3200730	C	intron			G	-	-	C	G	-	C	S	G	-	-	-	C	-	G	C	-	C	-	-	G	G	C	-	G	G	G	C	T	G	-	-	C	G	C	-	-	-	G	G	C
SNP1613	Glyma.06G042500	Glyma06g04530.1	6	3200763	G	intron			C	-	G	G	C	G	G	S	C	-	-	-	G	-	C	G	-	G	-	-	C	C	G	-	C	C	C	G	G	C	-	-	G	C	G	C	-	-	C	C	G
SNP1614	Glyma.06G042500	Glyma06g04530.1	6	3200992	C/T	CDS	nonSynonymous	G<->S	C	-	C	C	Y	C	-	C	C	-	-	C	C	-	C	Y	C	Y	-	-	C	C	C	-	C	C	C	C	C	C	-	-	-	-	T	-	-	-	-	C	-
SNP1615	Glyma.06G042500	Glyma06g04530.1	6	3202013	A	CDS	Synonymous	F<->F	G	-	A	A	G	A	A	-	G	A	A	A	A	-	G	A	G	A	-	-	-	G	A	A	G	G	G	A	A	G	A	A	A	G	-	-	-	-	R	G	A
SNP1616	Glyma.06G056400	Glyma06g05900.1	6	4222799	A	5'-UTR			C	C	C	C	C	C	C	C	C	C	C	C	C	C	C	C	C	C	C	C	-	C	C	C	C	C	C	C	C	C	C	C	C	A	M	-	A	A	A	C	C
SNP1617	Glyma.06G056400	Glyma06g05900.1	6	4222872	A	5'-UTR			T	-	T	T	T	T	T	T	T	T	T	T	T	T	T	T	-	T	T	T	T	T	T	T	T	T	T	T	-	T	T	T	T	-	W	T	W	A	A	T	T
SNP1618	Glyma.06G056400	Glyma06g05900.1	6	4224395	A	intron			T	T	T	T	-	T	T	T	T	T	T	-	T	T	T	T	T	T	T	T	T	T	T	T	T	T	T	T	T	T	T	T	T	-	T	A	A	A	-	A	T
SNP1619	Glyma.06G056400	Glyma06g05900.1	6	4225618	C	CDS	nonSynonymous	L<->S	T	T	T	T	T	T	T	T	T	T	T	T	T	T	T	T	T	T	T	T	T	T	T	T	T	T	C	T	C	T	T	T	T	-	C	C	C	C	C	C	T
SNP1620	Glyma.06G056400	Glyma06g05900.1	6	4226875	G	intron			A	A	A	A	A	A	A	A	A	A	A	A	A	A	A	A	A	A	A	A	A	A	A	A	A	A	A	A	A	A	A	A	A	G	R	G	G	-	G	A	A
SNP1621	Glyma.06G056400	Glyma06g05900.1	6	4226925	T	intron			C	C	C	C	C	C	C	C	C	C	C	C	C	C	C	C	C	C	C	C	C	C	C	C	C	C	C	C	C	C	C	C	C	T	Y	Y	T	T	T	C	C
SNP1622	Glyma.06G056400	Glyma06g05900.1	6	4227676	A/G	intron			A	A	A	A	A	A	A	A	A	A	A	A	A	A	A	A	A	A	A	A	A	A	A	A	A	A	A	A	A	A	A	A	A	A	A	R	R	A	A	A	A
SNP1623	Glyma.06G056400	Glyma06g05900.1	6	4227999	G	CDS	nonSynonymous	I<->M	T	T	T	T	-	T	T	T	T	T	T	T	T	T	T	T	T	T	T	T	T	T	T	T	T	T	T	T	T	T	T	T	T	K	K	G	G	G	G	G	T
SNP1624	Glyma.06G056400	Glyma06g05900.1	6	4228006	G	CDS	nonSynonymous	T<->A	A	A	-	A	-	A	A	A	A	A	A	A	A	A	A	A	A	A	A	-	A	A	A	A	A	A	A	A	A	A	A	A	A	R	R	-	G	G	G	G	A
SNP1625	Glyma.06G056400	Glyma06g05900.1	6	4228356	T	intron			A	A	A	A	A	A	A	A	A	A	A	A	A	A	A	A	A	A	A	-	A	A	A	A	A	A	A	A	A	A	A	A	A	T	A	T	T	A	W	A	A
SNP1626	Glyma.06G086800	Glyma06g09120.1	6	6715940	C	mRNA			T	T	T	T	T	T	T	Y	C	T	T	T	T	T	T	T	T	T	T	T	T	T	C	T	T	T	T	T	T	T	T	T	C	T	T	C	T	-	T	T	C
SNP1627	Glyma.06G086800	Glyma06g09120.1	6	6716120	G	CDS	Synonymous	D<->D	A	A	A	A	A	A	A	G	G	A	A	A	A	-	A	A	A	A	A	A	A	A	A	A	A	A	A	A	A	A	A	A	G	A	A	-	A	A	A	A	G
SNP1628	Glyma.06G086800	Glyma06g09120.1	6	6716186	T	CDS	Synonymous	A<->A	A	A	A	A	A	A	A	T	W	A	A	A	A	A	A	A	A	A	A	A	A	A	A	A	A	A	A	A	A	A	A	A	T	A	A	-	A	A	A	A	T
SNP1629	Glyma.06G086800	Glyma06g09120.1	6	6716281	T	CDS	nonSynonymous	E<->K	C	C	C	C	C	C	C	T	T	C	C	C	C	C	C	C	C	C	C	C	C	C	C	C	C	C	C	C	C	C	C	C	-	C	C	T	C	C	C	C	T
SNP1630	Glyma.06G086800	Glyma06g09120.1	6	6716307	A	intron			G	G	G	G	G	G	G	R	A	G	G	G	R	G	G	G	G	G	G	G	G	G	G	G	G	G	A	G	G	G	G	G	A	G	G	R	G	G	G	G	A
SNP1631	Glyma.06G086800	Glyma06g09120.1	6	6716797	G	CDS	nonSynonymous	V<->A	A	A	-	-	A	A	A	G	G	A	A	A	A	A	A	A	A	A	A	A	A	A	A	A	A	A	A	A	A	A	A	A	G	A	A	G	R	A	G	A	G
SNP1632	Glyma.06G086800	Glyma06g09120.1	6	6716820	T	CDS	Synonymous	A<->A	C	C	C	-	C	C	C	C	-	C	T	T	C	T	C	C	-	C	T	C	C	C	C	C	C	C	C	C	C	C	C	T	C	-	C	C	C	C	C	C	C
SNP1633	Glyma.06G086800	Glyma06g09120.1	6	6716837	A	CDS	nonSynonymous	V<->F	C	C	C	-	-	C	C	-	A	C	C	C	C	C	C	C	-	C	C	C	C	C	C	C	C	C	C	C	C	C	C	C	A	C	C	M	C	C	C	C	A
SNP1634	Glyma.06G086800	Glyma06g09120.1	6	6717009	G	CDS	Synonymous	S<->S	A	A	A	A	A	A	A	G	G	A	A	A	A	A	A	A	-	A	A	A	A	A	A	A	A	A	A	A	A	A	A	A	G	A	A	G	R	A	G	A	G
SNP1635	Glyma.06G086800	Glyma06g09120.1	6	6717021	C	CDS	Synonymous	S<->S	T	T	T	T	T	-	T	C	C	T	T	T	T	T	T	T	-	T	T	T	T	T	T	T	T	T	T	T	T	T	T	T	C	-	T	C	T	T	T	T	C
SNP1636	Glyma.06G086800	Glyma06g09120.1	6	6717175	A	intron			G	G	G	G	G	-	G	A	A	G	G	G	G	G	G	G	-	G	G	G	G	G	A	G	G	G	G	G	G	G	G	G	-	G	G	A	G	G	G	G	A
SNP1637	Glyma.06G086800	Glyma06g09120.1	6	6717555	A	CDS	Synonymous	L<->L	G	G	G	G	G	G	G	-	A	G	G	G	G	G	G	G	G	G	G	G	-	G	G	G	G	G	G	G	G	G	G	G	A	G	G	A	G	G	G	G	A
SNP1638	Glyma.06G086800	Glyma06g09120.1	6	6717741	A	CDS	Synonymous	S<->S	T	T	T	T	T	T	T	W	A	T	T	T	T	T	T	T	T	T	T	T	T	T	T	T	T	T	T	T	T	T	T	T	A	T	T	-	T	T	T	T	A
SNP1639	Glyma.06G086800	Glyma06g09120.1	6	6718883	A	CDS	Synonymous	L<->L	G	G	G	G	G	-	G	A	A	G	G	G	G	-	G	G	G	G	G	-	G	G	G	G	G	G	G	G	G	G	G	G	A	G	G	G	G	G	G	G	A
SNP1640	Glyma.06G086800	Glyma06g09120.1	6	6719217	A	CDS	Synonymous	F<->F	G	G	G	G	G	G	G	-	A	G	G	G	G	G	G	G	G	G	G	G	G	G	G	G	G	G	G	G	G	G	G	G	-	G	G	A	R	-	A	G	A
SNP1641	Glyma.06G088400	Glyma06g09290.1	6	6846531	A	CDS	nonSynonymous	R<->H	G	-	G	-	G	G	G	G	G	G	G	G	G	-	G	G	G	-	G	G	G	G	A	G	G	G	G	G	G	G	G	G	G	G	G	G	K	-	G	T	G
SNP1642	Glyma.06G088400	Glyma06g09290.1	6	6846575	T	CDS	nonSynonymous	R<->W	C	-	-	-	T	-	C	-	T	-	C	C	C	-	C	C	C	-	C	-	-	-	C	C	C	C	C	C	C	C	C	C	-	T	C	C	C	-	-	-	C
SNP1643	Glyma.06G088400	Glyma06g09290.1	6	6846837	C	CDS	nonSynonymous	L<->S	T	T	T	T	C	T	T	Y	C	T	T	T	T	-	-	T	-	T	T	-	T	-	T	-	T	T	T	T	T	T	T	T	T	C	T	T	-	C	C	T	C
SNP1644	Glyma.06G088400	Glyma06g09290.1	6	6847009	C	CDS	nonSynonymous	K<->N	G	G	G	G	C	G	G	-	C	G	G	G	G	G	G	G	G	G	G	G	G	G	G	G	G	G	G	G	G	G	G	G	G	C	G	G	G	C	C	G	C
SNP1645	Glyma.06G088400	Glyma06g09290.1	6	6847413	C	CDS	nonSynonymous	L<->S	T	T	Y	T	C	T	T	C	C	T	T	T	T	T	T	T	T	T	T	T	-	T	T	T	T	T	T	T	T	T	T	T	T	Y	T	T	Y	T	T	C	C
SNP1646	Glyma.06G088400	Glyma06g09290.1	6	6847755	G	CDS	nonSynonymous	Y<->C	A	A	A	A	G	A	A	G	-	A	A	A	A	A	A	A	A	A	A	A	A	A	A	A	A	A	A	A	A	A	A	A	G	G	A	G	G	G	G	G	G
SNP1647	Glyma.06G090700	Glyma06g09510.1	6	7043808	A	CDS	nonSynonymous	H<->Y	G	G	G	-	G	G	G	-	G	G	G	G	G	G	G	G	G	G	G	G	G	G	G	G	G	G	G	G	G	G	G	G	A	G	G	A	R	G	R	-	G
SNP1648	Glyma.06G090700	Glyma06g09510.1	6	7044402	T	CDS	nonSynonymous	V<->M	C	C	C	C	C	-	C	C	C	C	C	C	C	C	C	C	C	C	C	C	C	-	C	C	C	C	C	C	C	C	C	C	T	C	C	T	T	C	T	C	C
SNP1649	Glyma.06G090800	Glyma06g09520.1	6	7071782	T	mRNA			C	C	T	-	C	C	C	C	C	C	C	C	C	C	C	C	T	C	C	C	C	T	C	T	C	T	T	T	C	C	C	C	C	C	T	C	C	C	C	C	C
SNP1650	Glyma.06G090800	Glyma06g09520.1	6	7071938	T	mRNA			C	C	C	C	C	C	C	C	-	C	C	C	C	C	C	C	C	C	C	C	C	C	C	C	C	C	T	C	C	T	T	C	C	C	C	C	S	C	S	C	C
SNP1651	Glyma.06G090800	Glyma06g09520.1	6	7072508	T	CDS	Synonymous	T<->T	C	C	C	C	C	C	C	C	C	C	C	C	C	C	C	C	-	C	C	C	C	C	C	C	C	C	C	C	C	C	C	C	T	C	C	-	C	C	T	C	C
SNP1652	Glyma.06G090800	Glyma06g09520.1	6	7072768	G	CDS	Synonymous	I<->I	A	A	G	A	G	R	A	A	G	A	A	A	G	A	G	A	G	A	A	A	A	-	A	A	A	G	G	G	G	A	A	A	G	G	G	G	G	G	G	G	G
SNP1653	Glyma.06G090800	Glyma06g09520.1	6	7073169	A	CDS	nonSynonymous	T<->S	T	T	-	T	T	T	T	T	T	-	T	T	T	T	T	T	-	T	T	T	T	-	T	T	T	T	T	T	T	T	T	T	A	T	T	A	T	T	-	T	T
SNP1654	Glyma.06G090800	Glyma06g09520.1	6	7075006	T	CDS	Synonymous	I<->I	G	G	T	G	G	G	G	G	G	G	G	G	G	G	G	G	T	G	G	G	-	T	G	T	G	C	T	T	G	G	G	G	G	T	T	G	G	G	-	G	G
SNP1655	Glyma.06G090800	Glyma06g09520.1	6	7075201	T	CDS	nonSynonymous	F<->L	A	-	A	A	A	A	A	A	A	A	A	A	A	A	A	A	A	A	A	A	A	A	A	A	A	A	A	A	A	A	A	A	T	A	A	W	T	A	T	A	A
SNP1656	Glyma.06G124200	Glyma06g12940.1	6	10079663	A/T	mRNA			A	A	A	A	A	-	A	A	A	A	A	A	A	A	A	A	A	A	A	A	A	-	A	A	A	A	A	A	A	A	A	A	A	-	A	A	A	T	W	W	A
SNP1657	Glyma.06G124200	Glyma06g12940.1	6	10080181	G/T	intron			G	-	G	K	-	G	K	G	G	G	A	G	K	K	G	G	K	G	K	G	G	G	K	G	G	G	G	K	K	K	T	K	K	-	K	G	K	K	A	G	G
SNP1658	Glyma.06G124200	Glyma06g12940.1	6	10080188	A/G	intron			G	G	G	G	-	G	G	G	G	G	G	G	G	G	G	G	G	G	G	G	G	G	G	G	G	G	G	G	G	G	G	G	G	R	R	G	G	G	G	G	G
SNP1659	Glyma.06G124200	Glyma06g12940.1	6	10081208	G	CDS	Synonymous	G<->G	C	C	C	C	C	C	C	C	C	C	C	C	-	C	C	C	C	-	C	C	C	C	C	C	C	C	C	C	C	C	C	C	C	G	C	C	-	-	G	C	C
SNP1660	Glyma.06G124200	Glyma06g12940.1	6	10081697	G/C	CDS	nonSynonymous	L<->F	C	-	C	-	C	C	C	C	C	C	C	C	C	C	C	C	C	C	C	C	C	C	C	C	C	C	C	C	C	C	C	C	C	C	C	C	S	-	S	C	C
SNP1661	Glyma.06G124700	Glyma06g13000.1	6	10139685	A	CDS	nonSynonymous	I<->N	T	T	T	T	T	T	T	T	W	T	T	T	T	T	T	T	T	T	T	-	T	T	T	T	T	T	W	T	T	T	A	T	W	-	T	T	T	T	T	T	T
SNP1662	Glyma.06G124700	Glyma06g13000.1	6	10139778	C	CDS	nonSynonymous	C<->S	G	G	C	G	G	G	G	G	G	G	G	G	G	G	G	G	G	G	G	G	G	G	G	-	G	G	G	G	G	G	G	G	C	S	G	C	C	C	-	G	G
SNP1663	Glyma.06G124700	Glyma06g13000.1	6	10140257	G/T	intron			T	T	K	-	-	T	T	T	T	T	C	T	T	T	T	T	T	T	T	T	T	T	T	T	T	T	T	T	T	T	T	T	T	T	T	T	K	T	G	T	T
SNP1664	Glyma.06G124700	Glyma06g13000.1	6	10140455	G	intron			A	A	G	A	A	A	A	A	A	A	A	A	A	A	A	A	A	A	A	A	A	A	A	A	A	A	A	A	A	A	A	A	G	G	A	G	G	A	G	R	A
SNP1665	Glyma.06G124700	Glyma06g13000.1	6	10141002	G	CDS	nonSynonymous	L<->V	T	T	G	T	T	-	T	T	T	T	T	T	T	T	T	T	T	T	T	T	T	T	T	T	T	T	T	T	T	T	T	T	G	G	T	-	G	G	G	T	T
SNP1666	Glyma.06G124700	Glyma06g13000.1	6	10141242	G	5'-UTR			A	A	G	A	A	A	A	A	A	A	A	A	A	A	A	A	A	A	A	-	A	A	A	A	A	A	A	A	A	A	A	A	A	-	A	A	G	A	A	A	A
SNP1667	Glyma.06G134700	Glyma06g13970.1	6	11047192	A/T	CDS	nonSynonymous	I<->N	A	A	A	T	A	A	A	A	A	A	A	A	A	W	A	A	A	A	A	A	A	A	A	A	A	A	A	W	A	A	A	A	W	A	W	W	A	W	A	A	A
SNP1668	Glyma.06G134700	Glyma06g13970.1	6	11047237	C	CDS	nonSynonymous	A<->G	G	C	G	G	G	G	C	-	G	S	G	G	S	G	G	G	G	G	S	G	G	G	G	G	G	G	G	G	G	C	C	G	G	G	G	G	G	G	G	G	G
SNP1669	Glyma.06G134700	Glyma06g13970.1	6	11049347	A/T	CDS	Synonymous	S<->S	T	T	T	W	-	T	T	T	T	T	T	T	W	T	T	T	T	T	T	T	-	T	T	T	T	T	T	T	T	T	T	T	T	T	T	T	W	T	T	W	T
SNP1670	Glyma.06G134700	Glyma06g13970.1	6	11049353	G/T	CDS	Synonymous	L<->L	T	T	T	K	-	T	T	T	T	T	T	T	T	T	T	T	T	T	T	T	-	T	T	T	T	T	T	T	T	T	T	T	T	T	T	T	K	T	T	K	T
SNP1671	Glyma.06G134700	Glyma06g13970.1	6	11049621	G	CDS	nonSynonymous	I<->T	A	G	A	A	G	G	G	A	A	G	A	A	G	A	A	A	A	A	G	A	A	A	A	A	A	A	A	A	A	G	G	A	G	G	G	G	R	G	G	G	A
SNP1672	Glyma.06G134700	Glyma06g13970.1	6	11049687	C/T	CDS	nonSynonymous	R<->K	C	-	C	C	C	C	C	C	C	C	C	C	C	C	C	C	C	C	C	C	C	C	C	C	C	C	C	C	C	C	C	C	C	C	Y	Y	C	C	Y	C	C
SNP1673	Glyma.06G134700	Glyma06g13970.1	6	11049785	T	CDS	nonSynonymous	H<->Q	G	T	G	G	T	T	T	G	G	T	G	G	T	G	G	G	G	G	T	G	G	G	G	A	G	G	G	G	G	T	T	G	T	T	T	T	K	T	T	T	G
SNP1674	Glyma.06G134700	Glyma06g13970.1	6	11049832	T	CDS	nonSynonymous	V<->M	C	T	C	C	T	T	T	C	C	T	C	C	T	-	C	C	C	C	T	C	C	C	C	C	C	C	C	C	C	T	T	C	T	T	T	T	Y	T	T	T	C
SNP1675	Glyma.06G134700	Glyma06g13970.1	6	11049840	G/T	CDS	nonSynonymous	P<->H	G	-	G	G	G	G	G	G	G	G	G	G	G	-	G	G	G	G	G	G	G	G	G	G	G	G	G	G	G	G	G	G	G	K	G	G	K	G	K	G	G
SNP1676	Glyma.06G141100	Glyma06g14630.1	6	11469337	A	mRNA			C	C	C	C	A	A	C	M	C	C	C	A	C	C	C	C	C	-	C	C	C	A	C	C	C	C	A	A	-	C	C	C	-	C	C	A	A	A	-	-	C
SNP1677	Glyma.06G141100	Glyma06g14630.1	6	11469338	A	mRNA			G	G	G	G	A	A	G	R	G	G	G	A	G	G	G	G	G	-	G	G	G	A	G	G	G	G	A	A	A	G	G	G	-	G	G	A	A	A	-	-	G
SNP1678	Glyma.06G141100	Glyma06g14630.1	6	11469590	G	mRNA			T	-	T	T	-	G	T	G	T	T	T	G	T	T	T	T	T	T	T	T	T	G	T	T	T	T	G	G	T	T	T	T	G	T	T	G	G	G	G	K	T
SNP1679	Glyma.06G141100	Glyma06g14630.1	6	11469710	C	5'-UTR			T	T	T	T	-	C	T	Y	T	T	T	C	T	T	T	T	T	T	T	T	T	C	T	T	T	T	C	C	C	T	T	T	C	Y	T	C	C	C	C	Y	T
SNP1680	Glyma.06G141100	Glyma06g14630.1	6	11469796	T	CDS	nonSynonymous	V<->L	G	G	G	G	-	T	G	K	G	G	G	T	G	G	G	G	G	G	G	G	G	T	G	G	G	G	T	T	G	G	G	G	T	K	G	T	T	T	T	K	G
SNP1681	Glyma.06G141100	Glyma06g14630.1	6	11470041	C	CDS	Synonymous	G<->G	T	T	T	T	C	C	T	Y	T	T	T	C	T	T	T	T	T	T	T	-	T	C	T	T	T	T	C	C	T	T	W	T	T	Y	T	C	C	C	C	C	T
SNP1682	Glyma.06G141100	Glyma06g14630.1	6	11470670	G	CDS	nonSynonymous	K<->R	A	A	A	A	G	G	A	A	A	A	A	A	A	A	A	A	A	A	A	A	A	G	A	A	A	A	A	G	A	A	A	A	A	G	A	-	G	G	G	R	A
SNP1683	Glyma.06G141100	Glyma06g14630.1	6	11471507	A	intron			G	G	G	G	G	A	G	G	G	G	G	G	G	G	G	G	G	G	G	G	G	G	A	G	G	G	G	G	G	G	G	G	G	G	G	A	G	G	G	G	G
SNP1684	Glyma.06G141100	Glyma06g14630.1	6	11472364	A	5'-UTR			T	T	T	T	T	A	T	T	T	T	T	T	T	-	T	T	T	T	T	T	T	T	T	T	T	T	T	T	T	T	T	T	T	T	T	W	T	T	T	T	A
SNP1685	Glyma.06G141100	Glyma06g14630.1	6	11472442	G	5'-UTR			T	T	-	T	T	-	T	T	T	T	T	T	T	T	T	T	T	T	T	T	-	T	T	T	T	T	T	T	T	T	T	T	T	T	T	G	G	T	G	T	C
SNP1686	Glyma.06G141100	Glyma06g14630.1	6	11472606	A	5'-UTR			T	T	T	-	A	T	T	W	T	T	T	T	T	T	T	T	T	T	T	T	T	T	T	T	T	T	T	T	T	T	T	T	T	T	T	A	W	T	A	T	T
SNP1687	Glyma.06G141100	Glyma06g14630.1	6	11472616	G	5'-UTR			T	T	T	-	G	T	T	K	T	T	T	T	T	T	T	T	T	T	T	T	T	T	C	T	T	T	T	T	T	T	T	T	T	T	T	T	K	T	G	T	T
SNP1688	Glyma.06G141100	Glyma06g14630.1	6	11472719	A	5'-UTR			G	G	G	G	A	G	G	G	G	G	G	G	G	G	G	G	G	G	G	-	G	G	G	G	G	G	G	G	G	G	G	G	G	G	G	A	R	G	R	A	G
SNP1689	Glyma.06G141100	Glyma06g14630.1	6	11472988	C	5'-UTR			T	T	T	T	T	T	T	T	T	C	T	C	T	T	T	T	T	T	T	T	T	T	T	T	T	T	T	T	T	T	T	-	T	-	T	T	K	T	K	T	T
SNP1690	Glyma.06G142500	Glyma06g14770.1	6	11583234	C	CDS	nonSynonymous	V<->A	T	T	T	T	C	T	T	-	T	T	T	T	T	T	T	T	T	T	T	-	T	T	T	T	T	T	T	T	T	T	T	T	T	C	T	C	Y	T	T	T	T
SNP1691	Glyma.06G142500	Glyma06g14770.1	6	11584263	T	intron			A	A	A	A	A	A	T	A	-	A	A	A	A	A	A	A	A	A	A	A	A	A	A	A	A	A	A	A	A	A	A	A	A	T	A	A	A	A	A	A	A
SNP1692	Glyma.06G142500	Glyma06g14770.1	6	11584416	A	intron			G	G	G	G	A	G	G	R	G	G	G	G	G	G	G	G	G	G	G	G	G	G	G	G	G	G	G	G	G	G	G	G	G	G	G	A	R	G	G	R	G
SNP1693	Glyma.06G142500	Glyma06g14770.1	6	11585040	G	CDS	nonSynonymous	N<->D	A	A	A	-	G	A	A	G	A	A	A	A	A	-	A	A	A	A	A	A	A	A	A	A	A	A	A	A	A	A	A	A	A	A	A	A	A	A	A	A	A
SNP1694	Glyma.06G142500	Glyma06g14770.1	6	11585933	T	CDS	Synonymous	S<->S	G	G	-	G	T	-	G	G	G	G	G	G	G	G	G	G	G	G	G	G	G	G	G	A	G	G	G	G	G	G	G	G	G	T	G	T	G	G	G	G	G
SNP1695	Glyma.06G142500	Glyma06g14770.1	6	11586037	G	3'-UTR			A	A	-	A	G	A	A	A	A	A	A	A	A	A	A	A	A	A	A	A	A	A	A	A	A	A	A	A	A	A	A	A	A	G	A	G	A	A	A	A	A
SNP1696	Glyma.06G142500	Glyma06g14770.1	6	11586314	T	3'-UTR			A	A	A	A	T	A	A	A	A	A	A	A	A	A	A	A	A	A	A	A	A	A	A	A	A	A	A	A	A	A	A	A	A	A	A	T	A	A	A	A	A
SNP1697	Glyma.06G145500	Glyma06g15060.1	6	11847323	A	CDS	Synonymous	I<->I	T	-	A	T	T	W	T	T	T	T	T	A	A	-	T	T	T	A	A	A	-	T	A	A	T	T	T	T	A	A	A	T	T	T	W	T	T	T	T	A	T
SNP1698	Glyma.06G145500	Glyma06g15060.1	6	11847733	C	intron			T	T	T	T	T	T	T	T	T	T	T	T	T	T	T	T	T	T	T	T	T	T	-	T	T	T	T	T	T	T	T	T	C	T	T	T	C	T	T	T	T
SNP1699	Glyma.06G145500	Glyma06g15060.1	6	11847918	G	intron			A	A	A	A	A	A	A	A	A	A	A	A	A	-	A	A	A	A	A	A	-	A	A	A	A	A	A	A	A	A	A	A	G	A	A	A	G	-	-	A	A
SNP1700	Glyma.06G145500	Glyma06g15060.1	6	11848025	T	intron			C	C	T	T	C	T	C	T	T	C	C	T	T	C	C	C	T	T	T	T	C	C	T	T	C	C	T	C	T	T	T	C	T	T	T	T	T	T	T	T	T
SNP1701	Glyma.06G145500	Glyma06g15060.1	6	11848534	G	CDS	Synonymous	L<->L	A	-	A	-	A	-	A	A	-	A	A	A	A	A	A	A	A	A	A	A	A	A	A	A	A	A	A	A	A	A	A	A	G	R	A	A	G	A	R	A	A
SNP1702	Glyma.06G145500	Glyma06g15060.1	6	11849132	G	CDS	Synonymous	G<->G	A	A	A	A	A	A	A	A	A	A	A	A	A	-	A	A	A	A	A	A	A	A	A	A	A	A	A	A	A	A	A	A	G	R	A	A	G	A	R	A	A
SNP1703	Glyma.06G145500	Glyma06g15060.1	6	11849438	C	CDS	Synonymous	P<->P	T	T	T	T	T	T	T	T	T	T	T	T	C	T	T	T	T	T	T	T	T	T	T	T	T	T	T	T	T	T	T	T	C	Y	T	T	C	T	-	T	T
SNP1704	Glyma.06G145500	Glyma06g15060.1	6	11849894	T	intron			A	A	A	A	A	A	A	A	A	A	A	A	A	A	-	A	A	A	-	A	A	A	A	A	A	A	A	A	A	A	A	A	T	A	A	A	W	A	A	A	A
SNP1705	Glyma.06G145500	Glyma06g15060.1	6	11850103	C	intron			A	A	A	A	-	A	A	A	A	A	A	A	A	A	A	A	A	A	A	A	A	A	A	A	A	A	A	A	A	A	A	A	C	C	A	A	C	A	A	A	A
SNP1706	Glyma.06G145500	Glyma06g15060.1	6	11850335	A	intron			G	G	G	G	G	G	G	G	G	G	G	G	G	G	G	G	G	G	G	G	G	G	G	G	G	G	G	G	G	G	G	G	G	A	G	G	R	-	R	G	G
SNP1707	Glyma.06G145500	Glyma06g15060.1	6	11850370	C	intron			A	A	A	A	A	A	A	A	A	A	A	A	A	A	A	A	A	A	A	A	A	A	A	A	A	A	A	A	A	A	A	A	C	C	A	A	C	A	-	A	A
SNP1708	Glyma.06G145500	Glyma06g15060.1	6	11850374	C	intron			G	G	-	C	G	-	G	C	C	A	G	C	C	G	G	G	C	C	C	C	G	G	C	C	G	G	C	G	C	C	C	G	C	C	C	C	C	C	-	C	C
SNP1709	Glyma.06G145500	Glyma06g15060.1	6	11850471	T	intron			A	A	A	A	A	A	A	A	A	A	A	A	A	A	A	A	A	A	A	A	A	A	A	A	A	A	A	A	A	A	A	A	T	T	A	A	T	A	W	A	A
SNP1710	Glyma.06G145500	Glyma06g15060.1	6	11850608	A	intron			G	G	G	A	G	A	G	A	A	G	G	G	G	G	G	G	G	G	G	G	G	G	G	G	G	G	G	G	G	G	G	G	A	A	G	G	A	A	A	G	A
SNP1711	Glyma.06G145500	Glyma06g15060.1	6	11851481	A	CDS	Synonymous	N<->N	G	-	-	G	-	A	-	A	A	G	G	A	A	-	G	G	G	G	-	-	-	G	A	G	G	G	G	G	G	A	G	G	G	-	G	G	G	A	-	G	A
SNP1712	Glyma.06G145500	Glyma06g15060.1	6	11851592	A	CDS	Synonymous	T<->T	G	-	G	-	G	G	G	G	G	G	G	G	G	G	G	G	G	G	G	G	G	G	G	G	G	G	G	G	G	G	A	G	A	G	G	G	R	G	-	G	G
SNP1713	Glyma.06G145500	Glyma06g15060.1	6	11851685	C	CDS	Synonymous	S<->S	G	G	C	G	G	G	G	G	G	G	G	-	C	G	G	G	G	C	C	-	G	G	C	C	G	G	G	G	C	T	C	G	G	-	C	C	G	G	-	C	G
SNP1714	Glyma.06G147600	Glyma06g15270.1	6	12026010	A	mRNA			G	G	A	A	G	A	G	A	A	G	G	A	A	A	G	G	G	A	-	A	G	-	A	A	G	G	A	G	A	A	A	G	A	A	A	-	A	A	A	A	A
SNP1715	Glyma.06G147600	Glyma06g15270.1	6	12028447	A	CDS	Synonymous	T<->T	C	-	A	C	-	C	C	C	C	C	C	C	C	A	C	C	C	C	C	C	C	C	C	C	C	C	C	C	C	C	C	C	-	-	C	C	C	C	-	C	C
SNP1716	Glyma.06G147600	Glyma06g15270.1	6	12028531	A	CDS	Synonymous	L<->L	C	C	A	C	C	-	C	C	-	C	C	C	C	A	C	C	C	A	C	-	C	A	A	A	C	C	A	C	C	C	C	C	A	M	A	C	A	C	A	C	C
SNP1717	Glyma.06G147600	Glyma06g15270.1	6	12028624	G	CDS	Synonymous	L<->L	A	A	-	-	-	G	A	G	G	A	A	G	G	G	A	A	A	G	G	G	A	G	G	A	A	A	G	A	G	G	G	A	G	G	G	G	G	G	-	G	G
SNP1718	Glyma.06G147600	Glyma06g15270.1	6	12028753	C	CDS	Synonymous	A<->A	G	G	G	-	G	G	G	-	G	G	G	G	G	G	G	-	-	C	G	-	G	C	C	G	G	G	C	G	G	G	G	G	-	S	C	G	S	G	-	G	G
SNP1719	Glyma.06G147600	Glyma06g15270.1	6	12028821	T	CDS	nonSynonymous	D<->N	C	C	C	-	C	-	C	C	C	C	C	C	C	-	C	C	C	T	C	-	C	T	T	C	C	C	T	C	C	C	C	C	C	C	T	C	Y	C	-	C	C
SNP1720	Glyma.06G147600	Glyma06g15270.1	6	12028949	C	CDS	nonSynonymous	N<->S	T	T	-	-	T	T	T	T	T	T	T	T	T	C	T	T	T	C	T	T	-	C	C	T	T	T	C	T	T	T	T	T	C	Y	C	T	C	T	-	T	T
SNP1721	Glyma.06G147600	Glyma06g15270.1	6	12029095	T	CDS	Synonymous	S<->S	G	G	-	G	G	G	G	G	G	G	G	G	G	T	G	G	G	T	G	G	G	T	T	G	G	G	W	G	G	G	G	G	T	-	T	G	T	G	T	G	G
SNP1722	Glyma.06G147600	Glyma06g15270.1	6	12029528	T	CDS	nonSynonymous	S<->Y	G	G	G	G	G	G	G	G	-	G	G	G	G	-	G	G	G	T	G	-	G	T	-	G	G	G	T	G	G	G	G	G	G	G	K	G	G	G	G	G	G
SNP1723	Glyma.06G147600	Glyma06g15270.1	6	12029552	C/T	CDS	nonSynonymous	C<->Y	C	C	C	C	C	C	C	C	C	C	C	C	C	-	-	C	-	C	C	-	-	C	-	C	C	C	C	C	C	C	C	C	Y	Y	Y	Y	Y	C	Y	C	C
SNP1724	Glyma.06G147600	Glyma06g15270.1	6	12029833	G	3'-UTR			T	T	-	-	T	-	T	T	T	T	T	T	T	-	T	T	-	-	T	T	T	-	-	T	T	T	T	T	T	T	T	T	-	G	-	T	G	T	G	T	T
SNP1725	Glyma.06G171700	Glyma06g18010.1	6	14323191	A/T	intron			A	-	A	A	T	A	W	T	T	A	A	A	A	-	A	A	-	A	W	-	-	-	-	A	A	A	A	-	A	W	A	-	A	-	-	A	A	A	A	A	A
SNP1726	Glyma.06G171700	Glyma06g18010.1	6	14323193	C	intron			T	-	T	T	K	T	G	-	-	C	-	C	C	-	T	T	-	T	K	-	-	-	A	C	T	T	M	-	C	-	-	A	T	-	-	T	T	T	T	T	C
SNP1727	Glyma.06G171700	Glyma06g18010.1	6	14323198	T	intron			C	-	T	C	T	C	T	-	T	C	C	C	C	-	T	T	T	T	T	T	-	-	-	-	C	C	T	-	T	C	-	-	C	C	T	C	C	C	C	C	T
SNP1728	Glyma.06G171700	Glyma06g18010.1	6	14323199	A	intron			G	-	A	G	A	G	A	-	A	A	A	A	A	-	A	A	A	A	A	A	-	-	A	A	G	G	A	A	A	A	A	A	G	G	A	G	G	G	G	G	A
SNP1729	Glyma.06G171700	Glyma06g18010.1	6	14323209	T	intron			C	-	C	C	C	C	C	C	C	C	C	C	C	-	C	C	C	C	C	C	C	-	C	C	C	C	C	C	C	C	-	-	C	T	C	Y	C	C	T	C	C
SNP1730	Glyma.06G171700	Glyma06g18010.1	6	14323568	T	intron			G	T	T	G	T	G	T	T	T	C	T	T	T	T	T	T	T	T	T	T	T	T	T	G	G	-	T	T	C	T	T	T	G	G	T	G	G	G	G	G	C
SNP1731	Glyma.06G171700	Glyma06g18010.1	6	14325208	A	intron			G	G	G	A	G	A	G	G	G	A	G	A	A	G	G	G	G	G	G	G	G	G	A	G	G	A	G	G	G	G	G	A	A	G	G	G	R	A	G	A	G
SNP1732	Glyma.06G171700	Glyma06g18010.1	6	14325242	C	intron			T	T	T	C	T	C	T	T	T	-	T	C	T	T	T	T	T	T	T	T	T	T	C	C	T	C	T	T	T	T	T	T	C	Y	T	C	C	C	C	Y	C
SNP1733	Glyma.06G171700	Glyma06g18010.1	6	14325298	G	intron			A	A	A	G	A	G	A	A	A	A	A	A	A	A	A	A	A	A	A	A	A	A	A	A	A	G	A	A	A	A	A	A	G	A	A	G	G	G	G	R	A
SNP1734	Glyma.06G171700	Glyma06g18010.1	6	14325741	C	intron			T	T	T	C	Y	C	T	T	T	T	T	T	T	T	T	T	T	T	T	T	-	T	T	T	T	C	T	T	T	T	T	T	T	T	T	T	Y	T	T	T	T
SNP1735	Glyma.06G171700	Glyma06g18010.1	6	14326268	C	intron			T	C	C	T	C	Y	C	C	C	C	C	C	C	C	C	C	C	C	C	C	C	C	C	T	T	T	C	C	C	C	C	C	T	C	C	T	T	T	T	T	C
SNP1736	Glyma.06G171700	Glyma06g18010.1	6	14326420	C	CDS	nonSynonymous	T<->A	T	T	-	C	T	-	T	T	T	T	T	T	T	T	T	T	T	T	T	-	T	T	T	T	T	C	C	T	T	T	T	T	C	T	T	T	Y	T	T	T	T
SNP1737	Glyma.06G171700	Glyma06g18010.1	6	14326811	G	CDS	Synonymous	L<->L	T	T	T	G	T	G	T	T	T	T	T	T	T	T	T	T	T	T	T	T	T	T	T	T	T	G	T	T	T	T	T	T	G	T	T	-	K	G	G	K	T
SNP1738	Glyma.06G171700	Glyma06g18010.1	6	14327423	A	5'-UTR			T	T	-	T	T	T	T	T	T	T	T	T	T	T	T	T	T	T	T	T	T	T	T	T	T	T	T	T	T	T	T	T	T	W	T	W	W	A	-	T	T
SNP1739	Glyma.06G175100	Glyma06g18420.1	6	14774306	C	mRNA			T	T	T	T	T	T	T	T	T	C	C	T	T	T	T	T	T	T	T	T	-	T	T	C	T	T	T	T	C	T	C	T	T	T	T	T	Y	C	T	T	T
SNP1740	Glyma.06G175100	Glyma06g18420.1	6	14774826	A	CDS	Synonymous	G<->G	G	G	G	G	-	G	G	G	G	G	G	G	G	G	G	G	G	G	G	G	G	G	G	G	G	G	G	G	G	G	G	G	G	G	G	G	K	T	G	G	G
SNP1741	Glyma.06G175100	Glyma06g18420.1	6	14775678	A/G	CDS	Synonymous	G<->G	A	A	A	A	-	A	A	A	-	A	A	A	G	-	A	R	A	A	G	A	R	G	A	A	A	A	A	A	A	G	A	A	A	R	A	R	A	A	-	A	A
SNP1742	Glyma.06G175100	Glyma06g18420.1	6	14775681	A	CDS	Synonymous	P<->P	T	T	T	T	-	T	T	T	-	A	T	T	A	-	T	T	T	T	A	T	T	A	T	T	T	T	T	T	A	A	T	T	T	T	T	T	T	T	-	T	T
SNP1743	Glyma.06G175100	Glyma06g18420.1	6	14775847	T	CDS	nonSynonymous	R<->H	C	C	C	T	-	T	C	T	C	C	T	T	M	T	-	T	T	T	C	T	C	C	T	C	C	T	C	C	C	C	T	T	C	C	T	Y	C	C	C	C	C
SNP1744	Glyma.06G175100	Glyma06g18420.1	6	14775915	A	CDS	Synonymous	F<->F	G	G	G	-	A	A	G	G	G	G	A	A	G	A	A	A	A	G	G	A	G	G	A	G	G	A	G	G	G	G	A	A	G	G	A	A	G	G	G	G	G
SNP1745	Glyma.06G175100	Glyma06g18420.1	6	14776179	A	CDS	Synonymous	S<->S	G	G	G	A	A	A	G	A	G	G	A	A	G	A	A	A	A	R	G	-	G	G	A	G	G	A	G	G	G	G	A	A	G	A	R	R	G	G	G	G	G
SNP1746	Glyma.06G184400	Glyma06g19620.1	6	15919419	C	CDS	Synonymous	T<->T	A	C	C	A	A	A	A	A	A	M	A	A	A	C	A	C	A	M	A	A	A	A	A	A	A	A	A	C	A	A	A	A	C	C	M	C	C	M	M	A	A
SNP1747	Glyma.06G184400	Glyma06g19620.1	6	15919657	C/T	CDS	nonSynonymous	D<->G	T	T	T	T	Y	T	T	Y	T	C	Y	Y	T	T	Y	T	T	T	T	T	-	Y	T	C	T	T	T	T	T	T	T	-	T	T	Y	Y	Y	Y	C	Y	T
SNP1748	Glyma.06G184400	Glyma06g19620.1	6	15919912	A	intron			G	A	A	G	G	-	G	G	G	A	G	G	G	A	G	A	G	G	G	-	G	G	G	G	G	G	G	A	G	G	G	G	A	A	R	A	A	A	R	G	G
SNP1749	Glyma.06G184400	Glyma06g19620.1	6	15920030	G	intron			A	G	G	A	A	A	A	A	A	G	A	A	A	G	A	G	A	A	A	A	A	A	A	A	A	A	A	A	A	A	A	A	G	R	R	G	G	G	-	A	A
SNP1750	Glyma.06G184400	Glyma06g19620.1	6	15920074	G	intron			T	T	T	T	T	-	T	T	T	G	T	T	T	T	T	-	T	K	T	T	T	T	T	T	T	T	-	G	T	T	T	-	G	G	K	G	G	G	T	T	T
SNP1751	Glyma.06G184400	Glyma06g19620.1	6	15920384	G	CDS	Synonymous	Y<->Y	A	G	G	A	A	A	A	A	A	A	A	A	A	G	A	A	A	A	A	A	-	A	A	A	A	A	A	A	A	A	A	A	A	A	A	A	A	A	R	A	A
SNP1752	Glyma.06G184400	Glyma06g19620.1	6	15920445	T	CDS	nonSynonymous	R<->K	C	C	C	C	C	C	C	C	C	C	C	C	C	C	C	C	-	C	C	C	C	C	C	C	C	C	C	C	C	C	C	C	C	C	Y	C	C	T	-	C	C
SNP1753	Glyma.06G184400	Glyma06g19620.1	6	15920447	T	CDS	Synonymous	E<->E	C	-	T	C	C	C	C	C	C	T	C	C	C	T	C	C	-	C	C	C	C	C	C	C	C	C	C	T	C	C	C	C	C	Y	Y	T	T	T	-	C	C
SNP1754	Glyma.06G190000	Glyma06g20210.1	6	16640298	A	intron			G	G	G	G	G	G	G	K	T	G	G	G	G	G	G	G	G	G	G	G	G	G	G	G	G	G	G	G	G	G	G	G	G	G	G	G	G	G	G	G	G
SNP1755	Glyma.06G190000	Glyma06g20210.1	6	16640680	T	intron			A	A	A	A	A	A	A	A	A	A	A	A	A	A	A	A	A	A	A	A	A	A	A	A	A	A	A	A	A	A	A	A	A	-	W	T	T	T	A	T	A
SNP1756	Glyma.06G190000	Glyma06g20210.1	6	16641017	G	CDS	Synonymous	S<->S	A	G	R	A	-	G	A	G	-	G	G	A	R	A	G	R	G	G	G	G	A	G	A	G	A	A	A	G	G	G	G	G	A	R	R	A	A	A	A	A	G
SNP1757	Glyma.06G190000	Glyma06g20210.1	6	16641023	A	CDS	Synonymous	K<->K	G	G	S	G	-	G	G	G	-	G	G	G	G	G	G	S	G	G	G	G	G	G	G	G	G	G	A	G	G	G	G	G	G	G	G	G	G	-	C	G	G
SNP1758	Glyma.06G190000	Glyma06g20210.1	6	16641111	A	intron			G	A	A	G	A	A	G	A	A	A	A	G	A	G	-	A	A	A	A	A	G	A	G	A	G	A	A	A	A	A	A	A	G	A	R	G	G	G	G	G	A
SNP1759	Glyma.06G190000	Glyma06g20210.1	6	16641391	G	intron			T	G	G	T	-	G	T	G	G	G	G	T	G	T	G	G	G	G	G	G	T	G	T	G	T	G	G	G	G	G	G	G	T	G	G	-	K	G	-	G	G
SNP1760	Glyma.06G190000	Glyma06g20210.1	6	16642046	C/T	CDS	Synonymous	Y<->Y	C	Y	Y	C	C	Y	C	C	C	C	C	C	C	C	Y	Y	Y	Y	Y	C	C	Y	Y	Y	C	C	C	Y	C	C	C	C	Y	C	C	C	C	C	C	C	C
SNP1761	Glyma.06G190000	Glyma06g20210.1	6	16642274	C	CDS	Synonymous	D<->D	T	C	C	T	-	C	T	C	Y	C	C	T	C	T	C	C	C	C	C	C	-	Y	T	C	T	C	C	C	C	C	C	C	T	Y	C	C	Y	T	T	Y	C
SNP1762	Glyma.06G190000	Glyma06g20210.1	6	16642821	C	intron			T	T	-	T	T	T	T	T	T	C	T	T	T	T	T	T	T	T	T	T	T	T	T	T	T	T	T	T	T	T	T	T	T	C	T	Y	T	T	T	T	T
SNP1763	Glyma.06G211600	Glyma06g23590.1	6	20940461	T	mRNA			C	T	T	C	C	T	T	C	C	T	T	T	T	-	T	C	T	T	T	T	C	T	T	T	C	T	T	T	T	T	T	T	C	C	C	C	C	C	C	C	C
SNP1764	Glyma.06G211600	Glyma06g23590.1	6	20941190	C	CDS	Synonymous	N<->N	T	T	-	T	T	T	T	T	T	T	T	T	T	T	T	T	-	T	T	T	-	T	T	T	T	T	-	T	T	T	T	T	T	-	T	T	Y	C	T	-	T
SNP1765	Glyma.06G211600	Glyma06g23590.1	6	20941691	T	CDS	Synonymous	Y<->Y	C	T	-	C	T	-	T	T	T	T	T	T	T	C	T	C	-	T	T	T	C	T	T	T	C	T	T	T	T	T	T	T	T	T	C	T	T	T	-	T	T
SNP1766	Glyma.06G211600	Glyma06g23590.1	6	20941697	G/C	CDS	Synonymous	A<->A	G	G	-	G	G	-	G	G	G	G	G	G	G	G	G	G	-	G	G	G	G	S	S	-	G	G	A	G	G	G	S	S	G	G	G	S	G	S	-	G	G
SNP1767	Glyma.06G211600	Glyma06g23590.1	6	20941721	G/C	CDS	Synonymous	V<->V	G	G	-	G	-	-	G	G	G	G	G	S	S	G	G	G	-	G	-	G	G	G	G	G	G	G	G	S	T	G	G	S	S	G	G	S	G	G	-	G	A
SNP1768	Glyma.06G211600	Glyma06g23590.1	6	20941724	G/T	CDS	Synonymous	V<->V	T	T	-	T	T	-	T	T	T	T	T	K	K	T	T	T	-	T	T	T	T	T	T	T	T	T	T	K	A	T	T	K	K	T	T	K	T	T	-	T	C
SNP1769	Glyma.06G211600	Glyma06g23590.1	6	20941754	G/C	CDS	Synonymous	A<->A	G	G	C	-	G	-	G	G	-	G	G	G	S	-	G	G	G	G	G	G	G	S	G	G	-	G	G	G	A	G	G	G	-	G	G	-	G	S	G	G	T
SNP1770	Glyma.06G211600	Glyma06g23590.1	6	20941910	A/G	intron			G	G	G	G	G	G	G	G	G	G	G	G	G	G	G	G	A	G	G	G	G	G	G	G	G	R	G	G	G	R	G	G	G	R	R	G	R	G	G	G	G
SNP1771	Glyma.06G211600	Glyma06g23590.1	6	20942048	A/T	intron			A	A	A	-	A	A	W	A	A	A	A	A	A	-	-	A	A	A	A	A	A	-	A	A	A	A	A	W	A	A	A	A	A	W	-	-	W	A	-	-	A
SNP1772	Glyma.06G211600	Glyma06g23590.1	6	20942050	A	intron			T	A	-	-	T	T	W	T	T	W	W	-	T	-	-	T	T	T	T	T	T	-	A	A	T	T	T	W	A	A	T	A	T	W	-	-	W	-	-	A	T
SNP1773	Glyma.06G211600	Glyma06g23590.1	6	20942427	T	intron			C	T	T	C	-	T	T	C	C	T	T	T	T	C	T	C	T	T	T	T	C	T	T	T	C	-	T	T	T	T	T	T	T	C	C	T	Y	T	T	T	C
SNP1774	Glyma.06G211600	Glyma06g23590.1	6	20942619	C	intron			T	T	T	C	-	T	T	-	C	T	T	T	T	C	T	T	T	T	T	T	T	T	T	T	T	T	T	C	T	T	T	T	T	Y	C	T	Y	T	T	C	C
SNP1775	Glyma.06G211600	Glyma06g23590.1	6	20942657	C	intron			G	G	G	C	-	G	G	-	C	T	G	G	G	C	G	G	G	G	G	G	-	G	G	G	G	G	G	G	G	G	G	-	G	G	C	G	S	G	G	C	C
SNP1776	Glyma.06G211600	Glyma06g23590.1	6	20942770	C	intron			T	-	T	C	C	T	T	C	-	T	T	T	T	-	T	T	T	T	T	T	T	T	T	T	T	T	T	T	T	T	T	T	T	C	C	Y	T	-	T	C	C
SNP1777	Glyma.06G211600	Glyma06g23590.1	6	20942842	A	intron			T	T	T	T	T	-	T	-	T	-	T	T	A	T	T	T	T	-	T	-	-	T	-	T	T	-	-	T	T	T	-	T	T	T	T	W	W	A	W	T	T
SNP1778	Glyma.06G211600	Glyma06g23590.1	6	20942846	A	intron			C	C	-	C	C	-	C	-	C	C	C	C	C	C	T	C	C	-	C	-	-	C	C	C	C	C	C	C	C	T	C	C	C	C	C	M	M	A	M	C	C
SNP1779	Glyma.06G211600	Glyma06g23590.1	6	20943239	C	CDS	Synonymous	V<->V	T	C	C	C	C	C	C	C	C	C	C	C	C	C	C	T	C	C	C	C	T	C	C	C	T	C	C	C	C	C	C	C	T	C	C	T	C	C	-	C	C
SNP1780	Glyma.06G211600	Glyma06g23590.1	6	20943420	C	intron			T	T	-	T	-	T	T	T	-	-	T	T	T	T	T	T	-	T	T	T	-	T	T	-	-	T	T	C	T	C	C	T	T	Y	T	T	Y	-	T	-	T
SNP1781	Glyma.06G211600	Glyma06g23590.1	6	20943428	C	intron			T	T	-	T	-	T	T	T	-	-	T	T	T	-	T	T	-	T	T	T	-	T	T	-	-	T	T	C	T	C	C	T	T	K	G	T	T	-	T	-	T
SNP1782	Glyma.06G211600	Glyma06g23590.1	6	20943564	T	intron			A	T	-	T	T	T	T	-	T	T	T	T	T	-	-	A	T	T	T	T	-	T	-	-	A	T	-	T	T	-	T	T	A	T	T	W	T	T	T	T	T
SNP1783	Glyma.06G211600	Glyma06g23590.1	6	20943927	A	intron			G	G	-	-	G	G	R	G	-	A	G	A	A	G	A	G	-	-	-	-	G	-	A	G	G	A	A	A	A	A	A	A	-	G	G	G	R	G	G	G	A
SNP1784	Glyma.06G211600	Glyma06g23590.1	6	20943928	A/G	intron			A	A	-	-	A	-	R	A	-	A	A	A	A	A	G	A	-	-	-	-	A	-	A	A	A	A	A	R	A	A	A	A	-	A	A	A	R	A	A	A	A
SNP1785	Glyma.06G211600	Glyma06g23590.1	6	20944415	G	CDS	Synonymous	T<->T	A	-	A	G	-	A	R	A	A	A	A	A	A	-	A	A	-	R	-	A	A	G	A	A	A	A	A	A	A	A	A	A	G	G	G	A	-	-	-	G	A
SNP1786	Glyma.06G211600	Glyma06g23590.1	6	20944495	A	3'-UTR			G	G	A	-	R	G	A	-	-	A	A	R	R	G	A	G	G	A	-	A	-	G	R	A	G	R	A	A	R	A	A	R	-	G	G	G	G	G	G	-	A
SNP1787	Glyma.06G220200	Glyma06g25110.1	6	22905312	C	CDS	Synonymous	T<->T	T	C	C	C	C	C	C	C	C	C	C	C	C	C	C	T	C	C	C	C	T	C	C	C	T	C	C	C	C	C	C	C	C	C	C	C	C	C	C	C	C
SNP1788	Glyma.06G220200	Glyma06g25110.1	6	22905734	C	CDS	nonSynonymous	I<->T	T	T	-	T	T	T	T	T	T	T	T	T	T	T	T	T	T	T	T	T	T	T	T	T	T	T	T	T	T	T	T	T	C	Y	T	Y	T	T	T	T	T
SNP1789	Glyma.06G220200	Glyma06g25110.1	6	22906888	G	intron			A	G	-	G	G	G	G	G	G	G	R	G	G	G	G	A	G	G	G	G	A	-	G	G	A	G	G	G	G	G	G	G	G	G	G	G	G	G	G	G	G
SNP1790	Glyma.06G220200	Glyma06g25110.1	6	22906926	T	intron			C	-	C	C	T	C	C	T	-	C	C	C	C	C	C	C	C	-	C	C	C	-	C	C	C	C	C	C	C	C	C	C	C	C	C	C	C	C	C	C	T
SNP1791	Glyma.06G220200	Glyma06g25110.1	6	22907399	T	intron			A	A	A	A	-	-	A	A	A	A	A	A	A	A	A	A	-	A	A	A	A	-	A	A	A	A	A	A	A	A	A	A	A	A	A	A	A	A	T	T	A
SNP1792	Glyma.06G220200	Glyma06g25110.1	6	22907535	C	CDS	nonSynonymous	K<->N	A	C	C	C	C	C	C	C	C	C	M	C	C	C	C	M	C	C	C	C	A	C	C	C	A	C	C	C	C	C	C	C	C	-	C	C	C	C	C	C	C
SNP1793	Glyma.06G220200	Glyma06g25110.1	6	22907536	A	CDS	nonSynonymous	L<->M	T	A	A	A	A	A	A	A	A	A	W	A	A	A	A	W	A	A	A	A	T	A	A	A	T	A	A	A	A	A	A	A	A	-	A	-	A	A	A	A	A
SNP1794	Glyma.06G220200	Glyma06g25110.1	6	22907649	A	CDS	Synonymous	G<->G	G	A	A	A	A	A	A	A	A	A	R	A	A	A	A	G	A	A	A	A	G	A	A	A	G	A	A	A	A	A	A	A	A	A	A	A	A	A	G	A	A
SNP1795	Glyma.06G221400	Glyma06g27230.1	6	25115730	G	CDS	nonSynonymous	S<->A	T	G	G	G	G	G	G	G	G	G	K	G	G	-	G	K	G	G	G	G	T	G	G	G	T	G	G	G	G	G	G	G	-	G	G	-	G	G	G	G	G
SNP1796	Glyma.06G221400	Glyma06g27230.1	6	25115839	G	CDS	nonSynonymous	H<->R	A	A	-	A	G	A	A	G	G	A	A	A	A	A	A	A	A	R	A	A	A	A	A	A	A	A	A	A	A	A	A	A	A	A	A	A	A	A	A	A	G
SNP1797	Glyma.06G221400	Glyma06g27230.1	6	25115952	C	CDS	nonSynonymous	E<->Q	G	C	C	G	G	C	C	G	G	C	S	C	T	G	C	G	C	C	C	C	-	C	C	C	G	C	C	C	C	C	C	C	G	-	G	-	G	G	G	G	G
SNP1798	Glyma.06G221400	Glyma06g27230.1	6	25116536	A	CDS	Synonymous	P<->P	G	A	-	A	A	A	A	A	A	A	A	A	A	A	A	G	A	A	A	A	G	A	A	A	G	A	A	A	A	A	A	A	A	A	A	A	A	A	A	A	A
SNP1799	Glyma.06G226700	Glyma06g31630.1	6	32049404	T	intron			G	G	G	-	G	G	G	G	G	A	G	G	G	-	G	G	G	G	G	G	G	G	G	G	G	G	G	G	G	G	G	G	T	G	G	G	G	G	T	G	G
SNP1800	Glyma.06G226700	Glyma06g31630.1	6	32050111	A/T	intron			A	A	A	-	T	A	A	-	A	A	A	A	A	-	A	A	-	A	A	A	-	A	A	A	A	A	A	A	A	A	A	A	A	A	A	W	A	A	A	A	A
SNP1801	Glyma.06G226700	Glyma06g31630.1	6	32051279	A	CDS	nonSynonymous	D<->N	G	G	G	-	G	G	G	G	G	G	G	G	G	-	G	G	G	G	G	G	G	G	G	G	G	G	G	G	G	G	G	G	G	K	G	K	G	G	G	G	G
SNP1802	Glyma.06G226700	Glyma06g31630.1	6	32051312	T	CDS	nonSynonymous	R<->C	C	C	C	-	-	-	C	C	-	C	C	C	C	-	C	C	C	C	C	C	C	C	C	C	C	C	C	C	C	C	C	C	T	Y	C	Y	C	C	T	C	C
SNP1803	Glyma.06G226700	Glyma06g31630.1	6	32053644	C	intron			T	T	T	-	T	-	T	T	Y	T	-	C	C	-	T	T	T	T	-	T	T	T	T	T	T	T	T	T	T	T	T	T	-	Y	T	Y	T	T	C	T	T
SNP1804	Glyma.06G226700	Glyma06g31630.1	6	32053747	A	CDS	nonSynonymous	G<->R	G	G	-	-	A	G	G	A	A	G	G	G	G	-	G	G	G	G	G	G	G	G	G	G	G	G	G	G	G	G	G	G	G	G	G	G	G	G	G	G	A
SNP1805	Glyma.06G238700	Glyma06g36230.1	6	38322009	C	mRNA			T	T	T	T	-	T	T	T	G	T	T	T	T	T	T	T	-	T	T	T	-	T	T	T	T	T	C	T	T	C	T	C	T	G	T	T	-	G	T	G	T
SNP1806	Glyma.06G238700	Glyma06g36230.1	6	38322422	T	CDS	nonSynonymous	V<->I	C	-	C	T	C	C	C	C	C	C	C	C	T	T	C	C	C	C	T	C	C	T	C	C	C	C	C	T	T	T	C	C	C	C	C	C	T	C	C	C	C
SNP1807	Glyma.06G238700	Glyma06g36230.1	6	38322657	T	CDS	Synonymous	R<->R	A	A	A	T	A	A	A	A	A	A	A	A	T	T	A	A	A	A	T	A	A	T	A	A	A	A	A	A	T	T	A	A	A	A	A	-	A	A	W	A	A
SNP1808	Glyma.06G238700	Glyma06g36230.1	6	38322832	T	CDS	nonSynonymous	S<->N	C	C	C	T	T	C	C	T	T	C	C	C	T	T	C	C	T	C	T	C	C	T	C	C	C	C	C	T	T	T	C	C	T	T	T	T	Y	T	Y	T	T
SNP1809	Glyma.06G238700	Glyma06g36230.1	6	38323066	A	CDS	nonSynonymous	T<->I	G	G	G	G	A	G	G	A	G	G	G	G	G	G	G	G	A	G	G	G	G	G	G	G	G	G	G	G	G	G	G	G	A	G	G	A	G	G	R	G	A
SNP1810	Glyma.06G238700	Glyma06g36230.1	6	38323497	A/C	CDS	Nonsense	Y<->U	A	A	A	A	A	-	A	A	A	A	A	A	A	A	A	A	A	A	A	A	-	A	A	A	A	A	A	A	A	A	A	A	A	M	C	A	A	A	A	A	A
SNP1811	Glyma.06G238700	Glyma06g36230.1	6	38324093	G	CDS	nonSynonymous	Y<->H	A	-	A	-	A	A	A	A	R	A	A	A	A	A	A	A	A	A	A	-	A	A	A	A	A	A	A	A	A	A	A	A	A	G	A	A	A	G	A	G	A
SNP1812	Glyma.06G238700	Glyma06g36230.1	6	38325295	T	CDS	nonSynonymous	L<->Q	A	A	A	T	-	A	A	T	T	A	A	A	T	T	A	A	T	A	T	A	A	-	A	A	A	A	A	A	T	T	A	A	T	T	T	W	A	T	A	T	W
SNP1813	Glyma.06G288600	Glyma06g44260.1	6	47190355	A	intron			T	-	T	-	-	-	-	-	T	T	T	T	T	T	-	A	-	T	T	T	T	-	-	T	T	-	A	-	T	T	-	T	A	T	T	T	W	-	T	T	T
SNP1814	Glyma.06G288600	Glyma06g44260.1	6	47190360	A	intron			T	-	T	-	-	-	-	-	A	A	T	T	-	T	-	T	-	T	-	T	T	T	A	T	T	A	-	T	T	T	-	T	T	T	-	T	T	-	A	T	A
SNP1815	Glyma.06G288600	Glyma06g44260.1	6	47190748	C	intron			T	C	T	C	C	-	C	C	C	T	T	T	T	T	C	Y	C	T	C	T	T	C	C	T	T	C	T	T	T	T	T	T	C	T	T	T	Y	C	C	T	C
SNP1816	Glyma.06G288600	Glyma06g44260.1	6	47190882	C	intron			T	T	C	T	T	T	T	-	T	T	C	C	C	-	T	T	T	C	T	T	T	T	T	C	T	T	T	T	C	T	C	C	T	T	T	-	T	T	T	T	T
SNP1817	Glyma.06G288600	Glyma06g44260.1	6	47190999	G	CDS	nonSynonymous	V<->A	A	G	A	G	G	G	G	G	G	A	A	A	A	A	R	G	G	A	G	A	A	G	G	A	A	G	A	A	A	A	A	A	G	A	A	A	A	A	R	A	G
SNP1818	Glyma.06G288600	Glyma06g44260.1	6	47191319	A	CDS	Synonymous	V<->V	T	A	T	A	A	A	A	-	A	T	T	T	T	T	T	T	A	T	A	T	-	T	A	-	T	A	T	T	T	T	T	T	A	T	T	T	T	-	T	T	A
SNP1819	Glyma.06G288600	Glyma06g44260.1	6	47191324	A	CDS	nonSynonymous	N<->Y	T	T	T	T	T	T	T	T	T	T	T	T	T	T	A	W	T	T	T	T	-	A	T	-	T	-	T	T	T	T	T	T	T	T	T	T	T	-	T	T	T
SNP1820	Glyma.06G288600	Glyma06g44260.1	6	47191346	T	CDS	Synonymous	K<->K	C	-	T	C	C	C	C	C	C	C	T	T	T	C	C	C	C	T	C	C	C	C	C	C	C	C	C	C	T	C	T	T	-	C	T	C	C	-	-	C	C
SNP1821	Glyma.06G288600	Glyma06g44260.1	6	47192177	A	CDS	nonSynonymous	L<->F	C	-	C	-	M	-	C	-	C	C	-	C	C	C	C	C	C	C	C	C	C	C	C	C	C	C	C	C	C	C	C	C	C	A	C	A	C	C	C	C	-
SNP1822	Glyma.06G288600	Glyma06g44260.1	6	47192213	T	CDS	Synonymous	V<->V	C	C	-	C	C	C	C	-	C	C	C	C	C	C	T	T	C	C	C	C	C	T	C	C	C	C	C	C	C	C	C	C	C	C	C	C	C	C	C	C	C
SNP1823	Glyma.06G288600	Glyma06g44260.1	6	47192300	T	CDS	Synonymous	K<->K	C	T	C	T	T	T	T	T	T	C	C	C	C	C	T	T	T	C	T	C	C	T	T	C	C	T	C	C	C	C	C	C	T	C	C	C	C	C	C	C	T
SNP1824	Glyma.06G288600	Glyma06g44260.1	6	47192374	T	CDS	nonSynonymous	E<->K	C	T	C	T	C	T	T	T	T	C	C	C	C	-	C	C	T	C	T	-	C	C	T	C	C	T	C	C	C	C	C	C	T	C	C	-	C	C	C	C	T
SNP1825	Glyma.06G288600	Glyma06g44260.1	6	47192413	A	CDS	Synonymous	L<->L	G	A	G	A	R	A	A	A	A	A	G	G	G	-	A	A	A	G	A	G	G	-	A	G	A	A	G	G	G	G	G	G	A	G	G	G	G	G	R	G	A
SNP1826	Glyma.06G288600	Glyma06g44260.1	6	47192424	T	CDS	nonSynonymous	S<->N	C	T	-	T	T	T	T	-	T	C	C	C	C	-	T	T	T	C	T	C	C	-	T	C	C	T	C	C	C	C	C	C	T	C	C	C	C	C	T	C	T
SNP1827	Glyma.06G288600	Glyma06g44260.1	6	47192505	A	CDS	nonSynonymous	T<->I	G	A	G	A	-	A	A	A	A	G	G	G	G	-	A	A	A	G	A	G	G	A	A	G	G	A	G	G	G	G	G	G	A	G	G	G	G	G	R	G	A
SNP1828	Glyma.06G288600	Glyma06g44260.1	6	47192705	C	CDS	nonSynonymous	F<->L	G	-	G	C	-	C	C	C	-	G	G	G	G	G	C	C	C	G	C	G	G	C	C	G	G	C	G	G	G	G	G	G	C	G	G	G	G	G	G	G	C
SNP1829	Glyma.06G288600	Glyma06g44260.1	6	47193001	C	CDS	nonSynonymous	S<->A	A	C	A	C	M	-	C	-	C	A	A	A	A	A	C	-	-	A	C	-	A	C	-	A	A	-	A	A	A	A	A	A	C	A	A	A	-	A	A	A	-
SNP1830	Glyma.06G288600	Glyma06g44260.1	6	47193002	T	CDS	Synonymous	A<->A	G	T	G	T	K	-	T	-	T	G	G	G	G	G	T	-	-	G	T	-	G	T	C	G	G	C	G	G	G	-	G	G	T	G	G	G	-	G	G	G	C
SNP1831	Glyma.06G288600	Glyma06g44260.1	6	47193021	T	CDS	nonSynonymous	A<->E	G	T	-	-	K	-	T	T	T	G	G	G	G	G	-	T	-	G	T	-	-	T	-	-	G	-	G	G	G	A	G	G	T	G	G	-	-	G	G	G	T
SNP1832	Glyma.06G288600	Glyma06g44260.1	6	47193101	G	CDS	Synonymous	L<->L	A	G	G	G	G	-	-	G	G	A	G	G	A	-	G	-	-	G	-	-	R	-	A	G	A	A	A	A	A	A	A	A	-	A	G	-	G	G	-	-	A
SNP1833	Glyma.06G288600	Glyma06g44260.1	6	47193221	G	CDS	Synonymous	C<->C	A	-	A	G	G	-	G	-	G	A	A	A	A	-	G	G	G	A	G	A	A	G	G	A	A	A	A	A	A	A	A	A	G	-	A	A	G	A	-	A	G
SNP1834	Glyma.06G288600	Glyma06g44260.1	6	47193341	C	CDS	nonSynonymous	N<->K	G	-	-	-	C	-	C	-	S	G	G	G	G	G	G	G	C	G	C	G	G	G	C	G	G	T	G	-	G	G	G	G	G	G	G	-	G	G	-	-	T
SNP1835	Glyma.06G288600	Glyma06g44260.1	6	47193407	A	CDS	Synonymous	D<->D	G	A	-	A	A	-	A	A	A	G	G	G	G	G	G	G	A	G	A	G	-	G	A	G	G	A	G	G	G	G	G	G	G	G	G	-	G	-	G	G	A
SNP1836	Glyma.06G296800	Glyma06g45150.1	6	47972817	A	intron			T	A	-	T	-	-	-	T	-	T	T	T	A	A	T	T	T	T	T	T	T	T	T	T	T	A	T	T	T	T	T	T	-	T	-	T	T	-	T	T	A
SNP1837	Glyma.06G296800	Glyma06g45150.1	6	47972818	T	intron			A	T	-	T	-	-	-	T	-	T	W	A	A	T	A	A	T	T	T	T	A	T	T	T	A	A	T	T	T	A	T	T	-	A	-	T	T	-	A	T	A
SNP1838	Glyma.06G296800	Glyma06g45150.1	6	47972819	A	intron			T	-	A	A	-	-	-	W	-	A	W	T	A	T	T	T	W	W	A	A	T	A	A	A	T	A	A	A	T	T	T	A	-	T	-	A	W	-	T	W	A
SNP1839	Glyma.06G296800	Glyma06g45150.1	6	47972826	A	intron			T	T	T	T	-	-	T	T	-	T	T	T	A	-	T	-	T	T	T	T	-	T	T	T	T	A	T	T	T	T	T	T	-	W	T	T	T	T	A	T	-
SNP1840	Glyma.06G296800	Glyma06g45150.1	6	47973006	T	intron			C	T	T	T	T	T	T	T	T	T	C	C	T	T	Y	C	T	T	T	T	C	T	T	T	C	T	-	T	T	C	C	T	T	Y	T	T	T	T	T	T	T
SNP1841	Glyma.06G296800	Glyma06g45150.1	6	47973042	A	intron			T	T	T	A	A	A	T	A	T	A	T	T	T	T	T	T	A	-	A	A	T	A	A	A	T	-	A	A	T	T	T	A	T	T	W	T	T	T	W	-	T
SNP1842	Glyma.06G296800	Glyma06g45150.1	6	47973043	A	intron			C	C	C	A	A	A	C	M	C	A	C	C	C	C	C	C	A	-	A	A	C	A	A	A	C	-	A	A	C	C	C	A	C	C	M	C	C	C	M	-	C
SNP1843	Glyma.06G296800	Glyma06g45150.1	6	47973074	A	intron			G	G	G	G	G	G	G	G	G	G	G	G	G	G	G	G	G	G	G	G	G	G	G	G	G	G	G	G	G	G	G	G	A	G	G	G	R	G	A	G	G
SNP1844	Glyma.06G296800	Glyma06g45150.1	6	47973322	T	intron			G	T	T	T	T	T	T	K	G	T	K	G	T	T	G	G	T	T	T	T	-	T	T	T	G	T	T	T	T	G	T	T	G	G	K	T	K	-	T	T	G
SNP1845	Glyma.06G296800	Glyma06g45150.1	6	47973859	T	intron			G	T	T	T	T	T	T	T	G	T	G	G	T	T	K	G	T	T	T	T	G	T	T	T	G	C	T	T	T	A	T	T	G	G	K	-	G	G	K	T	G
SNP1846	Glyma.06G296800	Glyma06g45150.1	6	47975057	A	intron			G	G	G	G	-	G	G	G	G	G	G	G	G	G	G	G	G	G	G	G	G	G	G	A	G	G	G	G	G	G	G	G	A	G	G	-	R	G	A	G	A
SNP1847	Glyma.06G296800	Glyma06g45150.1	6	47975067	T	intron			C	T	T	C	-	C	C	C	C	C	C	C	C	T	C	C	C	C	C	C	C	C	C	C	C	C	C	C	C	C	C	C	C	C	C	C	C	C	C	C	C
SNP1848	Glyma.06G296800	Glyma06g45150.1	6	47975420	T	intron			C	T	T	T	T	T	T	T	T	T	Y	C	T	T	Y	C	T	T	T	T	C	T	T	T	C	T	T	T	T	C	T	T	T	T	T	T	T	T	T	T	T
SNP1849	Glyma.06G296800	Glyma06g45150.1	6	47975663	C/T	CDS	Synonymous	L<->L	T	T	T	T	T	T	T	T	T	T	T	T	T	T	T	T	T	T	T	T	T	T	T	T	T	T	T	T	T	T	T	T	T	T	Y	Y	T	C	-	T	T
SNP1850	Glyma.06G296800	Glyma06g45150.1	6	47975856	G	intron			A	A	A	A	A	A	A	-	A	A	A	A	A	A	A	A	A	A	A	A	A	A	A	A	A	A	A	A	A	A	A	A	G	A	A	A	R	A	R	A	A
SNP1851	Glyma.06G296800	Glyma06g45150.1	6	47978449	T	intron			C	T	T	-	T	T	T	T	C	T	C	C	T	T	Y	C	T	T	T	T	C	T	C	C	C	T	T	T	T	C	T	C	C	C	-	-	T	C	-	-	-
SNP1852	Glyma.06G296800	Glyma06g45150.1	6	47978490	A	intron			G	A	A	A	A	A	A	R	G	A	A	G	A	A	R	G	A	A	A	A	-	A	A	A	G	A	A	A	A	G	A	A	G	R	A	A	R	A	A	A	G
SNP1853	Glyma.06G296800	Glyma06g45150.1	6	47978583	T	intron			A	T	T	-	T	-	T	-	A	T	A	A	-	T	A	A	-	-	-	-	A	T	T	A	A	T	-	T	-	A	T	T	A	W	T	T	W	T	A	T	A
SNP1854	Glyma.06G296800	Glyma06g45150.1	6	47978644	G	intron			C	G	G	-	-	-	G	-	G	G	S	C	G	G	C	C	G	G	G	G	C	G	G	A	C	G	G	G	G	C	G	G	G	S	G	G	G	G	G	G	G
SNP1855	Glyma.06G296800	Glyma06g45150.1	6	47979109	T	CDS	Synonymous	Y<->Y	C	C	C	-	T	T	C	-	C	T	C	C	T	C	C	C	T	T	Y	T	C	T	T	C	C	C	T	T	T	C	T	T	-	C	Y	C	C	-	C	C	C
SNP1856	Glyma.06G296800	Glyma06g45150.1	6	47979166	T	CDS	nonSynonymous	R<->S	A	T	T	T	T	T	T	T	A	T	W	A	T	T	W	A	T	T	T	T	A	T	T	T	A	T	T	T	T	A	T	T	A	A	W	W	W	A	W	-	A
SNP1857	Glyma.06G296800	Glyma06g45150.1	6	47979403	C	intron			T	C	C	C	C	C	C	C	T	C	C	T	C	C	Y	T	C	C	C	C	T	C	C	C	T	C	C	C	C	T	C	C	T	Y	C	-	Y	C	C	C	T
SNP1858	Glyma.06G296800	Glyma06g45150.1	6	47979973	G	intron			A	G	G	G	G	G	G	G	A	A	A	A	A	G	R	A	G	G	-	G	-	G	G	G	A	G	G	G	G	A	G	G	A	A	R	G	G	A	R	G	A
SNP1859	Glyma.06G296800	Glyma06g45150.1	6	47980125	A	CDS	Synonymous	G<->G	G	A	A	-	-	G	A	G	G	A	R	G	G	A	R	G	G	G	R	-	G	G	G	G	G	A	G	G	G	G	G	G	G	G	G	G	G	-	G	A	G
SNP1860	Glyma.06G296800	Glyma06g45150.1	6	47980381	C	CDS	Synonymous	P<->P	T	C	-	C	C	C	C	C	T	C	T	T	C	C	Y	T	-	C	C	C	T	C	C	C	T	C	C	C	C	T	C	C	T	T	Y	C	Y	T	Y	C	T
SNP1861	Glyma.06G296800	Glyma06g45150.1	6	47981215	A	3'-UTR			T	A	-	T	T	T	-	T	T	T	W	T	T	-	A	T	T	T	T	T	T	T	T	T	T	A	T	T	T	-	T	T	T	T	T	T	T	T	T	T	T
SNP1862	Glyma.06G320600	Glyma06g47870.1	6	50247450	T	CDS	nonSynonymous	H<->L	A	A	A	A	A	A	A	-	A	A	A	A	A	A	A	A	A	A	A	A	A	A	A	A	A	A	A	A	A	A	A	A	A	-	A	-	W	A	T	A	A
SNP1863	Glyma.06G320600	Glyma06g47870.1	6	50249084	A	CDS	nonSynonymous	E<->K	G	G	G	G	G	G	G	G	G	G	G	G	G	G	G	G	G	G	G	G	G	G	G	G	G	G	G	G	G	G	G	G	G	G	G	R	G	R	A	G	G
SNP1864	Glyma.06G320600	Glyma06g47870.1	6	50249323	T	CDS	Synonymous	T<->T	G	G	-	G	G	G	G	G	-	T	K	G	G	-	G	G	G	G	G	-	G	-	G	T	G	G	G	T	G	G	G	G	G	T	T	K	T	T	K	-	G
SNP1865	Glyma.06G320600	Glyma06g47870.1	6	50249751	A/G	CDS	nonSynonymous	D<->G	A	A	A	A	A	-	A	A	R	A	A	A	A	-	A	A	-	A	A	A	A	R	A	A	A	A	A	A	A	A	A	A	A	R	G	A	R	A	A	A	A
SNP1866	Glyma.06G320600	Glyma06g47870.1	6	50250286	A	CDS	nonSynonymous	H<->Q	T	T	-	A	T	W	T	-	-	T	T	T	T	T	T	T	T	T	T	T	T	T	T	T	T	A	T	T	T	T	T	T	T	T	T	-	T	A	A	A	A
SNP1867	Glyma.06G320600	Glyma06g47870.1	6	50250996	C	3'-UTR			A	A	A	A	A	M	C	A	A	A	A	C	C	C	C	A	C	A	C	A	A	C	A	A	A	A	C	A	C	A	C	A	A	-	C	M	A	C	A	A	A
SNP1868	Glyma.06G320600	Glyma06g47870.1	6	50251040	A/G	3'-UTR			A	A	A	A	A	A	A	A	A	A	A	A	A	A	A	A	A	A	A	A	A	A	A	A	A	A	A	A	A	A	A	A	A	A	A	A	R	G	A	A	A
SNP1869	Glyma.06G320600	Glyma06g47870.1	6	50251130	A	3'-UTR			G	G	G	G	G	G	G	G	G	A	G	G	-	G	G	G	G	G	-	G	G	G	G	G	G	G	G	T	G	G	G	G	G	G	G	G	S	C	G	G	G
SNP1870	Glyma.06G320600	Glyma06g47870.1	6	50251171	A	3'-UTR			G	G	G	G	G	G	C	G	G	G	G	-	-	-	-	G	-	G	C	G	G	-	G	G	G	G	G	G	-	G	G	G	G	G	G	G	G	G	G	G	G
SNP1871	Glyma.06G320600	Glyma06g47870.1	6	50251173	G	3'-UTR			C	C	C	C	C	C	G	C	C	C	C	G	-	G	-	C	-	C	G	C	C	-	C	C	C	C	C	C	-	C	-	C	C	C	C	C	C	-	C	C	C
SNP1872	Glyma.07G001100	Glyma07g00300.1	7	112304	C	intron			T	C	-	C	C	Y	C	Y	T	T	C	T	T	T	C	T	T	C	C	C	T	T	C	C	T	T	T	T	T	C	C	C	T	C	T	-	T	C	C	C	T
SNP1873	Glyma.07G001100	Glyma07g00300.1	7	113018	T	intron			C	C	C	C	C	C	C	C	C	C	C	C	C	C	C	C	C	C	C	C	-	C	C	C	C	C	C	C	C	C	C	C	C	C	C	C	-	T	C	T	C
SNP1874	Glyma.07G001100	Glyma07g00300.1	7	113047	T	CDS	nonSynonymous	S<->F	C	C	C	C	C	C	C	C	C	C	C	C	C	C	C	C	C	C	C	C	C	-	C	C	C	C	C	C	C	C	C	C	C	Y	C	C	C	T	-	T	C
SNP1875	Glyma.07G001100	Glyma07g00300.1	7	113263	A	CDS	Nonsense	C<->U	T	T	T	T	T	T	T	T	T	T	T	T	-	T	T	T	T	T	T	T	T	T	T	T	T	T	T	T	T	T	-	T	T	W	T	T	T	T	T	A	T
SNP1876	Glyma.07G001100	Glyma07g00300.1	7	113458	A	intron			G	G	G	G	G	G	G	G	G	G	G	G	G	G	G	G	G	G	G	G	G	G	G	G	G	G	G	G	G	G	G	G	G	R	G	G	G	G	G	R	G
SNP1877	Glyma.07G001100	Glyma07g00300.1	7	113618	T	intron			C	T	C	T	T	T	T	T	T	C	T	C	C	T	T	C	C	T	T	T	C	T	T	C	C	T	C	C	C	T	T	T	T	Y	Y	T	C	C	T	C	T
SNP1878	Glyma.07G001100	Glyma07g00300.1	7	113968	A	CDS	nonSynonymous	H<->Q	T	-	T	A	-	-	-	A	-	T	A	T	-	-	A	T	T	-	A	-	T	-	A	A	T	A	T	T	T	A	A	A	-	A	T	A	T	-	-	-	A
SNP1879	Glyma.07G001100	Glyma07g00300.1	7	114443	A	intron			G	A	G	A	A	A	A	A	A	G	A	G	G	G	A	G	G	A	A	A	G	G	A	A	G	A	G	G	G	A	A	A	A	R	R	A	G	G	A	G	A
SNP1880	Glyma.07G001100	Glyma07g00300.1	7	114487	T	CDS	nonSynonymous	T<->I	C	C	C	C	C	T	C	T	T	C	C	C	C	C	C	C	C	C	C	C	C	C	C	C	C	T	C	C	C	C	C	C	T	C	C	Y	C	C	C	C	T
SNP1881	Glyma.07G001100	Glyma07g00300.1	7	114712	T	CDS	nonSynonymous	G<->V	G	G	G	G	G	G	G	G	G	G	G	G	G	T	G	G	G	G	G	G	-	T	A	R	G	G	G	G	A	G	G	G	G	K	G	G	G	G	G	T	G
SNP1882	Glyma.07G001100	Glyma07g00300.1	7	114881	C	CDS	Synonymous	D<->D	T	-	T	-	G	-	-	-	T	T	G	T	T	-	-	T	T	-	G	-	T	-	-	-	T	-	T	T	T	T	C	-	-	-	T	-	T	-	-	-	C
SNP1883	Glyma.07G001100	Glyma07g00300.1	7	114882	C	CDS	nonSynonymous	V<->L	G	C	G	-	C	C	-	-	G	G	C	G	G	-	-	G	G	-	C	-	G	-	-	-	G	-	G	G	G	C	A	-	-	-	G	-	G	-	C	-	A
SNP1884	Glyma.07G001100	Glyma07g00300.1	7	115173	C	intron			T	C	T	C	C	C	C	C	C	T	C	T	T	T	C	T	T	C	C	C	T	T	C	C	T	C	T	T	T	C	C	C	C	Y	Y	C	T	T	C	T	C
SNP1885	Glyma.07G001100	Glyma07g00300.1	7	115364	G	CDS	Synonymous	T<->T	A	A	A	A	A	A	A	A	A	A	A	A	A	G	A	A	A	A	A	A	A	G	A	A	A	A	A	A	A	A	A	A	A	R	A	A	A	G	A	R	A
SNP1886	Glyma.07G001100	Glyma07g00300.1	7	115664	T	intron			A	A	A	A	A	A	A	A	A	A	A	A	A	T	A	A	-	A	A	A	A	-	A	A	A	A	A	A	A	A	A	A	A	A	A	A	A	A	A	W	A
SNP1887	Glyma.07G001100	Glyma07g00300.1	7	115845	C	intron			T	C	T	C	C	C	C	C	C	T	C	T	T	T	C	T	T	C	C	C	T	T	C	C	T	C	T	T	T	C	C	C	C	Y	Y	C	Y	T	C	T	C
SNP1888	Glyma.07G001100	Glyma07g00300.1	7	115969	T	intron			A	A	A	A	A	A	A	-	A	A	A	A	A	T	A	A	A	A	A	A	A	T	A	A	A	A	A	A	A	A	A	A	A	W	A	A	A	T	A	T	A
SNP1889	Glyma.07G001100	Glyma07g00300.1	7	116170	G	CDS	Synonymous	G<->G	T	T	T	T	T	G	T	G	G	T	T	T	T	T	T	T	T	T	T	T	T	T	T	T	T	G	T	T	T	T	T	T	G	T	K	G	T	T	T	T	G
SNP1890	Glyma.07G001100	Glyma07g00300.1	7	116338	C	intron			G	G	G	G	-	G	G	G	G	G	G	G	G	C	G	G	G	G	G	G	G	C	G	G	G	G	G	A	G	G	G	G	G	S	G	G	G	C	S	C	G
SNP1891	Glyma.07G001100	Glyma07g00300.1	7	116663	G	intron			T	T	T	T	T	K	T	T	G	T	T	T	T	T	T	T	T	T	T	T	T	T	T	T	T	G	T	T	T	T	T	T	G	T	T	K	T	T	T	T	G
SNP1892	Glyma.07G001100	Glyma07g00300.1	7	116744	C	intron			A	A	A	A	A	A	A	A	A	A	A	A	A	A	A	A	A	A	A	A	A	A	A	A	A	A	A	A	A	A	A	A	A	A	A	-	A	C	M	-	A
SNP1893	Glyma.07G001100	Glyma07g00300.1	7	116848	T	CDS	nonSynonymous	M<->L	A	T	W	T	T	T	T	T	T	A	T	A	A	T	T	A	A	T	T	T	A	-	T	T	A	T	A	A	A	T	T	T	T	T	A	T	A	T	T	A	-
SNP1894	Glyma.07G001100	Glyma07g00300.1	7	116891	T	intron			A	T	W	T	T	T	T	T	T	A	T	A	A	T	T	A	A	T	T	T	A	T	T	T	A	T	A	A	A	T	T	T	-	W	W	T	A	T	W	A	T
SNP1895	Glyma.07G001100	Glyma07g00300.1	7	117057	C	CDS	Synonymous	S<->S	T	T	T	T	T	T	T	T	T	T	T	T	T	T	T	T	T	T	T	T	T	T	T	T	T	T	T	T	T	T	T	T	T	C	T	T	T	T	T	C	T
SNP1896	Glyma.07G001100	Glyma07g00300.1	7	117327	A	intron			G	G	G	G	G	G	G	G	G	G	G	G	G	G	G	G	G	G	G	G	G	G	A	G	G	G	A	G	A	G	G	-	G	-	G	G	G	A	G	A	G
SNP1897	Glyma.07G001100	Glyma07g00300.1	7	117455	A	intron			T	T	T	-	T	T	T	T	T	A	A	T	T	A	T	T	T	T	-	T	T	A	A	A	T	T	T	T	-	A	T	T	T	-	T	T	T	-	-	-	T
SNP1898	Glyma.07G001100	Glyma07g00300.1	7	117456	A	intron			T	T	T	-	T	T	T	T	T	A	A	T	T	A	T	T	T	T	-	T	T	A	A	A	T	T	T	T	A	A	T	T	T	-	T	T	T	-	T	-	T
SNP1899	Glyma.07G001100	Glyma07g00300.1	7	117458	A/T	intron			A	T	A	-	A	A	A	A	A	A	A	A	A	A	A	A	A	A	-	A	W	A	A	A	A	A	A	A	A	A	A	A	A	-	A	A	A	-	A	-	A
SNP1900	Glyma.07G001100	Glyma07g00300.1	7	117467	T	intron			C	T	C	-	T	T	T	T	T	C	C	C	C	T	T	Y	C	T	-	T	C	T	T	C	C	T	C	C	C	-	C	T	T	T	C	T	T	-	T	-	T
SNP1901	Glyma.07G001100	Glyma07g00300.1	7	117501	A	intron			G	G	G	-	G	G	G	G	G	G	G	G	A	G	G	G	G	G	G	G	G	G	G	G	G	G	G	G	G	G	G	G	G	A	G	G	G	A	G	A	G
SNP1902	Glyma.07G001100	Glyma07g00300.1	7	117540	A	intron			G	G	G	G	G	G	G	G	G	G	G	A	G	G	G	G	G	G	G	G	G	G	A	A	G	G	G	G	G	G	G	A	G	A	G	G	G	G	-	A	G
SNP1903	Glyma.07G001100	Glyma07g00300.1	7	117822	A	intron			G	A	G	A	A	G	A	G	G	G	A	G	G	G	A	G	G	A	A	A	G	G	A	G	G	A	G	G	G	A	G	A	G	G	G	G	G	G	A	G	G
SNP1904	Glyma.07G001100	Glyma07g00300.1	7	117836	T	intron			G	G	-	G	G	G	G	G	G	G	G	G	G	G	G	G	G	G	G	G	G	G	G	G	G	G	G	G	G	G	G	G	G	T	G	G	G	T	G	T	G
SNP1905	Glyma.07G001100	Glyma07g00300.1	7	118032	T	CDS	nonSynonymous	L<->F	G	G	G	G	G	G	G	G	G	G	G	G	G	G	G	G	G	G	G	G	G	G	G	G	G	G	G	G	G	G	G	G	G	K	G	-	G	G	K	T	G
SNP1906	Glyma.07G001100	Glyma07g00300.1	7	118363	C	CDS	nonSynonymous	S<->P	T	C	-	-	-	C	-	C	C	T	-	T	T	-	-	T	T	-	C	-	T	-	C	-	T	C	T	T	T	-	C	C	C	-	T	C	T	C	-	C	C
SNP1907	Glyma.07G001100	Glyma07g00300.1	7	118366	C	CDS	nonSynonymous	S<->P	T	-	-	-	-	T	-	T	T	T	-	T	T	-	-	T	T	-	Y	-	T	-	C	-	T	T	T	T	T	-	-	-	T	-	T	T	T	T	C	T	T
SNP1908	Glyma.07G001100	Glyma07g00300.1	7	118430	T	intron			C	T	C	T	T	-	T	-	-	C	T	C	C	T	T	C	C	T	T	T	C	T	T	T	C	-	C	C	C	T	T	T	C	T	Y	-	-	C	T	C	C
SNP1909	Glyma.07G001100	Glyma07g00300.1	7	118441	T	intron			A	A	A	A	A	-	A	-	A	A	A	A	A	W	A	A	A	A	A	A	A	T	A	T	A	A	A	A	A	A	T	A	A	T	W	A	A	A	A	T	A
SNP1910	Glyma.07G001100	Glyma07g00300.1	7	118473	A	intron			G	G	G	G	G	-	G	-	G	G	G	G	G	G	T	G	G	G	-	G	G	G	G	G	G	G	G	G	G	G	G	G	G	-	G	G	G	G	G	T	G
SNP1911	Glyma.07G013700	Glyma07g01620.1	7	1061180	C	CDS	nonSynonymous	T<->R	G	G	G	G	G	G	G	G	-	T	G	G	G	G	G	G	G	G	G	G	G	G	G	G	G	-	G	G	G	G	G	G	G	G	G	C	S	G	G	G	G
SNP1912	Glyma.07G013700	Glyma07g01620.1	7	1061302	G	CDS	nonSynonymous	L<->F	C	C	C	C	C	C	C	C	C	C	C	C	T	C	C	C	C	C	C	C	C	C	C	C	C	C	C	C	C	C	C	C	C	C	C	G	G	C	C	C	C
SNP1913	Glyma.07G013700	Glyma07g01620.1	7	1061319	T	CDS	nonSynonymous	A<->T	C	C	C	T	C	C	C	C	C	C	T	C	C	T	C	C	C	C	Y	C	C	C	C	C	C	C	C	C	C	T	C	C	C	C	C	C	C	C	-	C	C
SNP1914	Glyma.07G013700	Glyma07g01620.1	7	1061689	A	intron			T	T	T	T	T	T	T	T	T	T	T	T	T	T	T	T	T	T	T	-	T	T	T	T	T	T	T	T	T	T	T	T	T	T	T	W	W	T	T	T	T
SNP1915	Glyma.07G013700	Glyma07g01620.1	7	1062043	T	CDS	Nonsense	W<->U	C	-	C	C	C	C	C	-	C	C	C	C	C	C	C	C	C	C	-	C	C	C	C	C	C	C	C	C	C	C	C	C	C	Y	C	T	T	C	C	C	C
SNP1916	Glyma.07G013700	Glyma07g01620.1	7	1062273	T	CDS	Synonymous	Q<->Q	C	C	C	C	C	C	C	C	C	C	C	C	C	C	C	C	C	C	C	C	C	C	C	C	C	C	C	C	C	C	C	C	C	C	C	C	C	T	C	-	C
SNP1917	Glyma.07G013700	Glyma07g01620.1	7	1062736	G	intron			A	A	A	A	G	A	A	R	G	A	A	A	A	A	A	A	A	G	A	G	A	A	G	A	A	A	A	A	A	A	A	A	G	G	A	-	G	G	R	G	A
SNP1918	Glyma.07G013700	Glyma07g01620.1	7	1062889	T	CDS	nonSynonymous	P<->Q	G	G	G	G	G	G	G	G	G	G	G	G	G	G	G	-	G	G	G	G	G	G	G	G	G	G	G	G	G	G	R	G	G	T	G	T	K	G	G	G	G
SNP1919	Glyma.07G013700	Glyma07g01620.1	7	1063153	T	intron			A	T	A	A	-	T	T	W	A	A	A	A	A	A	A	A	-	A	A	A	A	A	A	A	A	-	A	A	A	A	A	A	A	-	A	-	A	A	A	A	T
SNP1920	Glyma.07G013700	Glyma07g01620.1	7	1063434	T	intron			C	-	C	C	-	-	-	C	C	C	C	C	C	C	C	C	C	C	C	C	C	C	C	C	C	-	C	C	C	C	C	C	C	-	C	C	C	T	C	T	-
SNP1921	Glyma.07G013700	Glyma07g01620.1	7	1063500	T	intron			C	T	C	T	T	Y	T	-	T	C	T	C	C	-	C	C	C	T	T	T	-	C	-	C	C	-	C	C	C	T	C	C	T	T	C	T	T	T	T	T	T
SNP1922	Glyma.07G013700	Glyma07g01620.1	7	1063666	G	CDS	Readthrough	U<->Q	A	A	A	A	A	A	A	A	A	A	A	A	A	A	A	A	A	A	A	A	A	A	A	A	A	A	A	A	A	A	A	A	A	-	A	G	R	A	A	A	A
SNP1923	Glyma.07G013700	Glyma07g01620.1	7	1063736	C	intron			T	T	T	T	T	T	T	T	T	T	T	T	T	T	T	T	T	T	T	T	T	T	T	T	T	T	T	T	T	T	T	T	T	-	T	G	K	T	T	T	T
SNP1924	Glyma.07G013700	Glyma07g01620.1	7	1063934	A	intron			G	G	G	G	G	G	G	G	-	G	G	G	G	G	G	G	G	G	G	G	G	G	G	G	G	G	A	G	G	G	G	G	G	-	G	G	G	A	G	A	G
SNP1925	Glyma.07G013700	Glyma07g01620.1	7	1064194	T	CDS	Nonsense	W<->U	C	C	C	C	T	C	C	Y	T	C	C	C	C	C	C	C	C	T	C	T	C	C	T	C	C	C	C	C	C	C	C	C	C	-	C	C	C	C	C	C	C
SNP1926	Glyma.07G013700	Glyma07g01620.1	7	1064779	A	CDS	nonSynonymous	T<->M	G	G	G	G	G	G	G	G	G	G	G	G	G	G	G	G	G	G	G	G	G	G	G	G	G	G	G	G	G	G	G	G	G	A	G	A	G	G	G	G	G
SNP1927	Glyma.07G013700	Glyma07g01620.1	7	1064926	A	intron			G	-	G	G	A	-	G	-	A	G	G	G	G	G	G	G	G	A	G	A	-	G	A	G	G	A	G	G	G	G	G	G	A	G	G	G	R	A	G	A	G
SNP1928	Glyma.07G013700	Glyma07g01620.1	7	1065028	A	intron			T	T	T	T	A	T	T	T	A	T	T	T	T	T	T	T	T	A	T	A	-	T	A	T	T	T	T	T	T	-	T	T	T	T	T	T	T	A	T	A	T
SNP1929	Glyma.07G013700	Glyma07g01620.1	7	1065130	A	intron			T	T	T	-	T	T	T	T	T	T	T	T	T	T	T	T	T	T	T	T	-	T	T	T	T	T	T	T	T	A	T	T	T	W	T	A	-	T	T	T	T
SNP1930	Glyma.07G013700	Glyma07g01620.1	7	1065163	A	CDS	nonSynonymous	P<->L	G	G	-	A	G	G	G	G	G	G	A	G	G	A	G	G	G	G	A	G	-	G	G	G	G	G	G	G	G	A	G	G	G	G	G	G	G	G	G	-	G
SNP1931	Glyma.07G013700	Glyma07g01620.1	7	1065301	A	CDS	nonSynonymous	N<->I	T	T	T	-	T	T	T	T	T	W	T	T	T	T	T	T	T	T	T	T	-	T	-	T	T	T	T	T	T	T	T	T	T	A	T	A	W	T	-	T	T
SNP1932	Glyma.07G013700	Glyma07g01620.1	7	1065784	A	intron			G	G	G	G	A	G	G	R	A	G	G	G	G	G	G	G	G	A	G	A	G	G	A	G	G	G	G	G	G	G	G	G	A	R	G	G	R	A	G	A	G
SNP1933	Glyma.07G041200	Glyma07g04610.1	7	3402433	T	CDS	Synonymous	A<->A	A	A	A	A	T	A	T	T	T	A	A	A	A	-	A	A	A	A	A	-	A	A	A	A	A	A	A	A	A	A	A	A	A	-	A	A	A	-	-	A	A
SNP1934	Glyma.07G041200	Glyma07g04610.1	7	3402697	G	CDS	Synonymous	F<->F	A	G	A	A	G	G	G	R	G	A	A	A	A	-	A	A	A	A	G	G	-	A	A	A	A	A	A	A	G	A	A	A	G	A	A	R	G	A	A	G	A
SNP1935	Glyma.07G041200	Glyma07g04610.1	7	3403247	A	intron			C	C	C	C	C	C	C	C	C	C	C	C	C	C	C	C	C	C	C	C	C	C	C	C	C	C	C	C	A	C	C	C	C	M	C	-	A	C	C	A	C
SNP1936	Glyma.07G041200	Glyma07g04610.1	7	3403301	A	intron			G	G	G	G	A	A	A	R	A	G	G	G	A	G	G	-	G	G	A	A	G	G	G	G	G	A	G	G	A	A	A	G	A	G	G	-	-	G	G	G	A
SNP1937	Glyma.07G041200	Glyma07g04610.1	7	3403382	A	intron			G	G	G	G	A	A	A	R	A	G	G	G	G	G	G	G	G	G	A	A	G	G	G	G	G	G	G	G	A	A	G	G	A	G	G	-	G	G	G	G	G
SNP1938	Glyma.07G041200	Glyma07g04610.1	7	3403388	G	intron			T	T	T	T	G	G	G	K	G	T	T	T	T	T	T	T	-	T	G	G	T	T	T	T	T	T	T	T	G	C	T	T	G	T	T	-	T	G	G	T	T
SNP1939	Glyma.07G041200	Glyma07g04610.1	7	3403678	T	CDS	Synonymous	A<->A	G	G	G	G	T	K	T	G	T	G	G	G	G	G	G	G	G	G	T	-	G	G	G	G	G	G	G	G	T	M	G	G	-	G	G	-	G	G	G	G	G
SNP1940	Glyma.07G041200	Glyma07g04610.1	7	3403910	G/T	CDS	nonSynonymous	N<->T	T	T	T	T	T	T	T	T	T	T	T	T	T	T	T	T	T	T	T	T	T	T	T	T	T	T	T	T	T	T	T	T	T	T	T	T	T	G	K	T	T
SNP1941	Glyma.07G041200	Glyma07g04610.1	7	3404032	A	CDS	Synonymous	V<->V	C	C	C	C	C	C	C	C	C	C	C	C	C	C	C	C	-	C	C	C	-	C	C	C	C	C	C	C	C	C	C	C	C	C	C	C	A	C	C	A	C
SNP1942	Glyma.07G046800	Glyma07g05230.1	7	3882773	A	mRNA			T	A	T	-	A	A	A	A	A	T	T	T	T	T	T	T	T	T	T	A	W	T	A	T	T	T	T	T	A	T	T	T	-	T	T	W	T	T	T	T	A
SNP1943	Glyma.07G046800	Glyma07g05230.1	7	3883670	G/T	intron			G	G	G	G	-	G	G	G	G	G	G	G	G	G	G	G	-	G	G	G	G	G	G	G	G	G	G	G	G	G	G	G	G	G	G	K	G	-	K	K	G
SNP1944	Glyma.07G046800	Glyma07g05230.1	7	3883725	C/T	intron			T	Y	Y	Y	Y	Y	Y	Y	Y	Y	T	Y	Y	Y	T	Y	Y	Y	Y	T	Y	Y	T	T	T	T	T	Y	T	T	T	Y	T	Y	Y	Y	-	C	Y	Y	Y
SNP1945	Glyma.07G046800	Glyma07g05230.1	7	3883760	C/T	CDS	Synonymous	P<->P	T	Y	Y	Y	Y	Y	Y	T	Y	Y	Y	Y	Y	Y	T	Y	Y	Y	Y	T	T	Y	T	T	T	T	C	Y	Y	C	T	Y	T	Y	Y	Y	C	Y	Y	Y	Y
SNP1946	Glyma.07G046800	Glyma07g05230.1	7	3884680	G	intron			A	A	A	A	A	A	A	A	A	A	A	A	A	-	A	A	A	A	A	A	A	A	A	A	A	A	A	A	A	A	A	A	A	A	A	G	A	A	R	G	A
SNP1947	Glyma.07G046800	Glyma07g05230.1	7	3884864	A	intron			G	G	A	G	G	G	G	G	G	A	G	A	A	A	G	G	A	G	A	G	G	A	G	G	G	A	A	G	G	G	A	A	G	G	A	G	G	G	G	G	G
SNP1948	Glyma.07G046800	Glyma07g05230.1	7	3885131	T	CDS	Synonymous	L<->L	C	-	T	-	T	T	T	-	T	T	C	T	T	T	C	C	T	C	T	T	C	T	C	C	C	T	T	C	T	C	T	C	T	-	T	T	T	T	T	T	T
SNP1949	Glyma.07G046800	Glyma07g05230.1	7	3885146	G	CDS	Synonymous	D<->D	A	-	A	-	G	G	G	-	G	A	A	A	A	A	A	A	A	A	A	G	A	A	A	A	A	A	A	A	G	A	A	A	G	-	A	G	G	G	G	G	G
SNP1950	Glyma.07G046800	Glyma07g05230.1	7	3885255	G	intron			A	G	A	A	G	G	G	G	G	A	A	A	A	A	A	A	A	A	A	G	A	A	G	A	A	A	A	A	G	A	A	A	G	A	A	G	A	A	A	A	G
SNP1951	Glyma.07G046800	Glyma07g05230.1	7	3885265	T	intron			C	T	T	C	T	T	T	T	T	T	C	T	T	T	C	C	T	C	T	T	Y	T	T	C	C	T	T	C	T	C	T	C	T	C	T	T	T	T	T	T	T
SNP1952	Glyma.07G046800	Glyma07g05230.1	7	3885346	G	intron			C	-	-	C	G	G	G	G	G	C	C	C	C	C	-	C	C	C	C	G	C	C	G	C	C	C	T	C	G	C	T	C	G	-	C	G	C	C	C	C	G
SNP1953	Glyma.07G046800	Glyma07g05230.1	7	3885369	C	intron			T	-	T	T	C	C	C	-	C	C	T	T	A	T	T	T	T	T	T	C	T	T	C	T	T	T	T	C	C	T	T	T	C	-	T	-	T	T	T	T	C
SNP1954	Glyma.07G046800	Glyma07g05230.1	7	3885376	A	intron			G	A	G	G	A	A	A	-	A	A	G	G	-	G	G	G	G	G	G	A	-	G	A	G	G	G	G	G	A	G	G	G	A	-	G	-	R	-	A	A	A
SNP1955	Glyma.07G046800	Glyma07g05230.1	7	3885401	A	intron			G	A	G	G	A	A	A	A	A	G	G	G	G	G	G	G	G	G	R	A	G	G	A	G	G	G	G	G	A	G	G	G	A	G	G	R	G	G	G	G	A
SNP1956	Glyma.07G046800	Glyma07g05230.1	7	3885410	A/T	intron			T	T	T	T	T	T	T	T	T	T	T	T	T	T	T	T	T	T	T	T	T	T	T	T	T	T	T	T	T	T	T	T	T	T	T	T	T	W	W	T	T
SNP1957	Glyma.07G046800	Glyma07g05230.1	7	3885508	T	intron			A	T	A	A	T	T	T	T	T	A	A	A	A	A	A	A	A	A	A	-	A	A	T	A	A	A	A	A	T	A	A	A	T	A	A	T	A	A	A	A	T
SNP1958	Glyma.07G046800	Glyma07g05230.1	7	3885665	C	CDS	Synonymous	S<->S	T	C	T	T	C	C	C	C	C	T	T	T	T	T	T	T	T	T	T	-	T	T	C	T	T	T	T	T	C	T	T	T	C	T	T	C	T	-	-	T	C
SNP1959	Glyma.07G046800	Glyma07g05230.1	7	3885985	A	intron			C	A	-	C	A	A	A	A	A	C	C	C	C	-	C	C	C	C	C	A	C	C	A	C	C	C	C	C	A	C	-	C	A	C	C	A	C	C	C	C	A
SNP1960	Glyma.07G046800	Glyma07g05230.1	7	3886096	A	intron			G	A	G	G	-	-	-	-	-	G	G	G	G	G	G	G	G	G	G	A	G	G	A	G	G	G	G	G	A	G	G	G	A	G	G	-	G	G	G	G	A
SNP1961	Glyma.07G046800	Glyma07g05230.1	7	3886245	G	intron			A	G	A	A	G	R	G	G	G	A	A	A	A	-	A	A	-	A	A	G	A	A	G	A	A	A	A	A	G	A	A	A	G	A	A	G	A	A	A	A	G
SNP1962	Glyma.07G046800	Glyma07g05230.1	7	3886386	G	CDS	Synonymous	N<->N	A	G	A	A	G	R	G	G	G	A	A	A	A	A	A	A	A	A	A	G	A	A	G	A	A	A	A	A	G	A	A	A	G	-	A	-	A	A	A	A	G
SNP1963	Glyma.07G046800	Glyma07g05230.1	7	3886969	G	CDS	nonSynonymous	F<->L	A	G	A	-	G	G	G	G	G	A	A	A	A	A	A	A	A	A	A	G	A	A	G	A	A	A	A	A	G	A	A	A	G	A	A	G	A	A	-	A	G
SNP1964	Glyma.07G046800	Glyma07g05230.1	7	3887017	C	intron			A	C	A	A	C	C	C	C	C	A	A	A	A	A	A	A	A	A	A	-	A	A	C	A	A	A	A	A	C	A	A	A	C	A	A	M	A	-	-	A	C
SNP1965	Glyma.07G046800	Glyma07g05230.1	7	3887020	C	intron			A	C	A	A	C	M	C	C	C	A	A	A	A	A	A	A	A	A	A	-	A	A	C	A	A	A	A	A	C	A	A	A	C	A	A	M	A	-	-	A	C
SNP1966	Glyma.07G046800	Glyma07g05230.1	7	3887265	T	intron			A	T	A	A	T	T	T	T	T	A	A	A	A	A	-	A	A	A	A	T	A	A	T	A	A	A	A	A	A	A	A	A	T	A	A	A	A	A	A	A	T
SNP1967	Glyma.07G046800	Glyma07g05230.1	7	3887340	T	intron			G	T	G	G	T	T	T	T	T	G	G	G	A	-	G	G	G	G	G	T	-	G	T	G	G	A	G	G	T	G	G	G	T	G	G	T	G	G	G	G	T
SNP1968	Glyma.07G046800	Glyma07g05230.1	7	3887632	C	intron			G	-	G	G	C	C	C	C	C	G	G	G	G	G	G	G	G	G	S	C	G	G	C	G	G	G	G	G	C	G	G	G	C	G	G	S	G	G	G	G	C
SNP1969	Glyma.07G046800	Glyma07g05230.1	7	3887820	A	intron			T	A	T	T	A	W	A	A	A	T	T	T	T	T	T	T	T	T	T	A	-	T	A	T	T	T	T	T	A	T	T	T	-	T	T	A	T	T	T	T	A
SNP1970	Glyma.07G046800	Glyma07g05230.1	7	3888828	A/G	intron			A	A	A	A	A	A	A	-	A	A	A	A	A	A	A	A	A	A	A	A	A	A	A	A	A	A	A	A	A	A	A	A	A	A	A	A	A	A	R	G	A
SNP1971	Glyma.07G046800	Glyma07g05230.1	7	3888967	T	intron			C	T	C	C	T	T	T	T	T	C	C	C	C	C	C	C	C	C	C	T	C	C	T	C	C	C	C	C	C	C	C	C	T	C	C	T	C	C	C	C	-
SNP1972	Glyma.07G046800	Glyma07g05230.1	7	3889449	C	intron			T	T	T	T	T	T	T	T	-	T	T	T	C	T	T	T	T	T	T	T	T	T	T	T	T	T	T	T	T	T	T	T	-	T	T	T	T	T	C	C	T
SNP1973	Glyma.07G046800	Glyma07g05230.1	7	3889627	A	intron			G	-	G	G	A	A	A	A	A	G	G	G	G	G	G	G	G	G	G	A	G	G	A	G	G	G	G	G	A	G	G	G	A	G	G	A	G	A	G	G	A
SNP1974	Glyma.07G046800	Glyma07g05230.1	7	3889653	A	intron			T	T	T	T	-	T	T	T	-	T	T	T	T	T	T	T	T	T	T	T	T	T	T	T	T	T	T	T	T	T	T	T	T	T	T	-	T	T	A	A	T
SNP1975	Glyma.07G046800	Glyma07g05230.1	7	3889971	T	intron			A	A	T	A	A	A	A	A	A	T	A	T	T	T	A	A	T	A	T	A	-	-	A	A	A	T	T	A	A	A	T	A	A	A	T	A	W	T	A	A	A
SNP1976	Glyma.07G046800	Glyma07g05230.1	7	3890285	T	intron			C	T	T	C	T	T	T	T	T	T	C	T	T	T	C	C	T	C	T	T	-	T	T	C	C	T	T	C	T	C	T	C	T	C	T	T	T	T	T	T	T
SNP1977	Glyma.07G047200	Glyma07g05280.1	7	3928299	A	mRNA			G	A	-	G	A	G	G	-	G	G	G	G	G	G	G	G	-	G	G	G	G	G	A	G	G	G	G	G	G	G	G	G	G	G	G	-	G	G	G	G	G
SNP1978	Glyma.07G047200	Glyma07g05280.1	7	3929224	A	CDS	Synonymous	N<->N	G	R	A	G	A	A	A	-	A	A	G	A	A	A	G	G	A	G	A	A	G	A	A	G	G	A	A	G	A	G	A	G	A	A	A	A	A	A	A	-	A
SNP1979	Glyma.07G047200	Glyma07g05280.1	7	3930841	A	CDS	Synonymous	S<->S	G	G	G	G	G	G	G	G	G	G	G	G	G	G	G	G	G	G	G	G	G	G	G	G	G	G	G	G	G	G	G	G	G	S	G	G	S	G	G	G	G
SNP1980	Glyma.07G047200	Glyma07g05280.1	7	3931249	T	CDS	Synonymous	Q<->Q	C	Y	C	C	T	Y	T	T	T	C	C	C	C	C	C	C	C	C	C	-	-	C	T	C	C	C	C	C	T	C	C	C	T	C	C	Y	C	T	C	C	T
SNP1981	Glyma.07G047200	Glyma07g05280.1	7	3931653	A/G	intron			A	-	A	A	A	-	A	-	-	A	A	A	A	A	A	A	R	A	A	A	A	A	R	A	A	A	A	A	A	A	A	A	R	A	A	R	-	A	A	-	A
SNP1982	Glyma.07G047200	Glyma07g05280.1	7	3931663	A	intron			G	G	A	G	G	-	G	-	-	R	G	G	A	G	G	G	G	G	G	G	G	R	R	G	G	A	R	G	A	G	G	G	R	-	G	R	-	G	R	G	G
SNP1983	Glyma.07G047200	Glyma07g05280.1	7	3931676	A	intron			G	G	-	G	A	A	A	-	A	G	G	G	A	G	G	G	G	G	G	-	G	G	A	G	G	A	G	G	A	G	G	A	A	G	G	A	-	G	G	G	A
SNP1984	Glyma.07G103500	Glyma07g11680.1	7	9884500	G	mRNA			A	A	-	-	A	A	A	A	A	A	A	A	A	A	A	A	A	A	A	A	A	A	A	A	A	A	A	A	A	A	A	A	A	R	A	-	G	A	A	-	A
SNP1985	Glyma.07G103500	Glyma07g11680.1	7	9884551	C/T	mRNA			C	T	C	C	C	C	C	C	C	C	C	C	C	C	C	C	C	C	C	C	C	C	C	C	C	C	C	C	C	C	C	C	C	Y	C	C	C	C	C	Y	C
SNP1986	Glyma.07G103500	Glyma07g11680.1	7	9884583	G	mRNA			A	A	A	A	A	A	A	A	A	A	A	A	A	A	A	A	A	A	A	A	A	A	A	A	A	A	A	A	A	A	A	A	A	G	A	A	G	A	A	R	A
SNP1987	Glyma.07G103500	Glyma07g11680.1	7	9884608	C	mRNA			A	C	C	C	C	C	C	C	C	C	C	A	C	C	A	A	A	A	C	C	A	C	C	C	M	C	A	C	C	A	A	C	C	C	C	C	C	C	C	C	C
SNP1988	Glyma.07G103500	Glyma07g11680.1	7	9884897	A/C	CDS	Synonymous	V<->V	C	C	C	C	C	C	C	C	M	C	C	C	C	C	C	C	C	C	C	C	C	C	C	C	C	C	C	C	C	C	C	C	-	C	C	M	C	C	C	C	C
SNP1989	Glyma.07G103500	Glyma07g11680.1	7	9884963	T	CDS	Synonymous	G<->G	C	T	-	C	C	C	C	C	C	C	C	C	C	C	Y	C	C	C	C	-	-	C	C	T	Y	C	C	T	T	C	C	C	C	T	C	T	Y	T	C	T	C
SNP1990	Glyma.07G103500	Glyma07g11680.1	7	9884993	C	CDS	Synonymous	V<->V	A	A	A	A	A	A	A	A	A	A	A	A	A	A	C	A	-	A	A	A	A	A	A	A	A	A	A	A	A	A	A	A	A	A	A	A	M	A	A	A	A
SNP1991	Glyma.07G103500	Glyma07g11680.1	7	9885023	G	CDS	Synonymous	R<->R	A	-	G	-	-	A	A	A	-	A	A	A	A	A	A	A	-	A	A	A	A	A	A	G	A	A	A	G	G	A	A	A	A	R	A	G	R	-	R	G	A
SNP1992	Glyma.07G103500	Glyma07g11680.1	7	9885029	G	CDS	Synonymous	G<->G	A	G	G	G	-	A	A	A	-	A	A	A	A	R	A	A	-	A	A	A	A	A	A	G	R	A	A	G	G	A	A	A	A	R	A	G	G	-	R	G	A
SNP1993	Glyma.07G103500	Glyma07g11680.1	7	9885509	T	intron			A	A	A	A	A	A	A	A	A	A	A	A	A	A	A	A	A	A	A	A	A	A	A	A	A	A	A	A	A	A	A	A	A	W	A	A	T	A	A	W	A
SNP1994	Glyma.07G103500	Glyma07g11680.1	7	9885908	A	CDS	nonSynonymous	M<->L	T	T	-	-	T	T	T	T	-	T	-	T	T	-	T	T	A	W	-	-	T	T	T	T	T	A	A	T	T	-	T	A	T	-	-	T	T	T	T	W	A
SNP1995	Glyma.07G103500	Glyma07g11680.1	7	9886155	C	CDS	Synonymous	V<->V	T	-	T	C	C	T	T	T	T	T	T	T	T	T	T	T	-	T	-	T	T	T	T	T	T	T	T	C	T	T	T	T	T	C	T	C	C	-	Y	C	T
SNP1996	Glyma.07G103500	Glyma07g11680.1	7	9886326	C/T	CDS	Synonymous	G<->G	T	T	Y	T	Y	Y	Y	T	T	Y	T	Y	Y	Y	Y	Y	-	Y	Y	C	Y	Y	Y	T	Y	Y	Y	Y	Y	C	C	T	Y	Y	Y	Y	-	C	T	Y	C
SNP1997	Glyma.07G103500	Glyma07g11680.1	7	9886415	T	CDS	nonSynonymous	G<->S	C	C	-	T	T	-	C	C	C	C	C	C	C	C	C	C	C	C	C	C	-	-	C	C	C	C	C	C	C	C	C	C	C	C	C	C	Y	C	Y	Y	C
SNP1998	Glyma.07G103500	Glyma07g11680.1	7	9886626	G	CDS	Synonymous	T<->T	C	-	C	G	-	C	C	-	C	C	C	C	C	-	-	C	-	C	C	-	C	C	T	C	C	C	C	C	C	C	C	C	C	-	C	-	G	C	-	G	C
SNP1999	Glyma.07G103500	Glyma07g11680.1	7	9887015	T	5'-UTR			C	Y	-	T	T	C	T	-	-	C	C	C	C	-	C	-	C	-	C	C	C	-	-	C	C	-	C	C	C	C	C	C	-	-	C	-	-	-	-	T	C
[truncated: 5,240 more rows]
[truncated: 19 more columns]
