# Supplementary material for: Genome-wide identification and evolutionary analysis of leucine-rich repeat receptor-like protein kinase genes in soybean
Source: BMC Plant Biol. 2016 Mar 2;16:58. doi: 10.1186/s12870-016-0744-1 (PMC4776374; doi:10.1186/s12870-016-0744-1)
Supplement: Additional file 11: — Putative artificial selected GmLRR-RLKs during soybean domestication. (XLSX 15 kb) [file 12870_2016_744_MOESM11_ESM.xlsx]

## Sheet: Book1
Gene ID V2.0	Gene ID V1.1	Subgroups	No. of SNP loci	CDS				Intron	UTR	mRNA	Domestication-related QTLs
				Synonymous	Non_Synonymous	Readthrough	Nonsense
Glyma.01G007400	Glyma01g01080	LRR XI-d	1	1	0	0	0	0	0	0
Glyma.01G043700	Glyma01g05090	LRR VI-b	1	0	0	0	0	0	0	1
Glyma.01G062900	Glyma01g07910	LRR XI-c	1	0	0	0	0	1	0	0
Glyma.01G168100	Glyma01g37330	LRR VII-b	1	0	1	0	0	0	0	0
Glyma.01G197600	Glyma01g40560	LRR XI-d	2	0	0	0	0	2	0	0	Twinning habit
Glyma.01G197800	Glyma01g40590	LRR XI-c	4	0	0	0	0	3	0	1	Twinning habit
Glyma.01G224000	Glyma01g43340	LRR III	1	0	1	0	0	0	0	0	Twinning habit
Glyma.02G127800	Glyma02g14160	LRR II	1	0	0	0	0	1	0	0
Glyma.02G175500	Glyma02g29610	LRR III	2	0	1	0	0	1	0	0
Glyma.02G177000	Glyma02g30370	LRR V	6	0	1	0	0	5	0	0
Glyma.02G229500	Glyma02g39470	LRR VI-a	1	1	0	0	0	0	0	0	Twinning habit
Glyma.02G261400	Glyma02g42920	LRR III	1	0	1	0	0	0	0	0	Hard-seededness
Glyma.02G288600	Glyma02g45800	LRR VIII-b	5	0	0	0	0	5	0	0	Hard-seededness
Glyma.03G027200	Glyma03g03170	LRR XII-b	1	0	1	0	0	0	0	0
Glyma.03G140700	Glyma03g29670	LRR XI-b	1	0	0	0	0	0	0	1
Glyma.03G165800	Glyma03g32270	LRR XII-b	1	0	1	0	0	0	0	0	Lodging
Glyma.03G177600	Glyma03g33480	LRR I-b	1	0	0	0	0	1	0	0	Lodging
Glyma.04G077100	Glyma04g08170	LRR III	1	0	0	0	0	1	0	0
Glyma.04G088800	Glyma04g09380	LRR XI-d	3	1	0	0	0	2	0	0
Glyma.04G174700	Glyma04g34360	LRR XIII-a	1	0	0	0	0	1	0	0
Glyma.04G218300	Glyma04g39610	LRR X-c	1	1	0	0	0	0	0	0
Glyma.04G220400	Glyma04g39820	LRR III	2	0	0	0	0	2	0	0
Glyma.05G039900	Glyma05g02470	LRR XI-c	1	1	0	0	0	0	0	0
Glyma.05G110400	Glyma05g23260	LRR XI-c	1	0	1	0	0	0	0	0
Glyma.05G158800	Glyma05g29150	LRR VI-a	1	0	0	0	0	1	0	0
Glyma.05G170600	Glyma05g30450	LRR XII-a	1	0	1	0	0	0	0	0
Glyma.06G026600	Glyma06g02930	LRR VII-b	3	0	2	0	0	1	0	0
Glyma.06G056400	Glyma06g05900	LRR XIII-b	1	0	0	0	0	0	1	0
Glyma.06G088400	Glyma06g09290	LRR XI-d	1	0	1	0	0	0	0	0
Glyma.06G145500	Glyma06g15060	LRR III	1	0	0	0	0	1	0	0
Glyma.06G171700	Glyma06g18010	LRR VI-b	3	1	0	0	0	2	0	0
Glyma.06G211600	Glyma06g23590	LRR III	1	0	0	0	0	0	0	1
Glyma.06G221400	Glyma06g27230	LRR VII-c	1	0	1	0	0	0	0	0
Glyma.07G103500	Glyma07g11680	LRR III	1	1	0	0	0	0	0	0
Glyma.07G130700	Glyma07g15680	LRR III	4	0	1	0	0	3	0	0
Glyma.07G192200	Glyma07g31140	LRR V	3	0	1	0	0	2	0	0
Glyma.07G270800	Glyma07g40110	LRR VIII-a	1	0	0	0	0	1	0	0
Glyma.08G013200	Glyma08g01640	LRR VI-a	1	0	1	0	0	0	0	0
Glyma.08G027400	Glyma08g03100	LRR III	1	0	1	0	0	0	0	0
Glyma.08G048700	Glyma08g05340	LRR IX	5	0	3	1	0	1	0	0
Glyma.08G074500	Glyma08g07930	LRR II	2	0	1	0	0	0	0	1
Glyma.08G083300	Glyma08g08810	LRR XII-a	4	0	1	1	0	2	0	0	Pod number
Glyma.08G090000	Glyma08g09510	LRR XI-c	4	1	2	0	0	0	1	0	Pod number
Glyma.08G107700	Glyma08g11350	LRR IX	2	1	1	0	0	0	0	0	Pod number
Glyma.08G117000	Glyma08g12350	LRR VII-c	1	0	0	0	0	0	1	0	Pod number
Glyma.08G123500	Glyma08g13040	LRR IX	13	1	1	0	0	1	1	9
Glyma.08G128900	Glyma08g13580	LRR XII-a	1	0	1	0	0	0	0	0
Glyma.08G180800	Glyma08g19270	LRR II	5	1	0	0	0	3	0	1
Glyma.08G229100	Glyma08g24610	LRR VI-b	1	0	0	0	0	1	0	0
Glyma.08G235900	Glyma08g25600	LRR VIII-b	7	0	0	0	0	6	1	0
Glyma.08G255300	Glyma08g28380	LRR II	1	0	1	0	0	0	0	0
Glyma.08G266100	Glyma08g34790	LRR VIII-a	4	0	2	0	0	2	0	0
Glyma.09G007200	Glyma09g00970	LRR V	3	0	1	0	0	1	1	0
Glyma.09G115300	Glyma09g18550	LRR III	2	1	0	0	0	1	0	0
Glyma.09G152400	Glyma09g27950	LRR XIII-b	1	0	0	0	0	1	0	0
Glyma.10G040500	Glyma10g04620	LRR XI-c	1	0	0	0	0	0	0	1
Glyma.10G065200	Glyma10g07500	LRR III	2	2	0	0	0	0	0	0
Glyma.10G195700	Glyma10g33970	LRR XI-a	5	1	3	0	0	0	1	0	Seed weight
Glyma.11G024700	Glyma11g02690	LRR VI-a	2	2	0	0	0	0	0	0
Glyma.11G030000	Glyma11g03270	LRR IV-a	2	1	0	0	0	1	0	0
Glyma.11G043800	Glyma11g04700	LRR XI-c	1	0	1	0	0	0	0	0
Glyma.11G044100	Glyma11g04740	LRR XI-d	1	0	0	0	0	1	0	0
Glyma.11G167100	Glyma11g29010	LRR VI-a	2	0	1	0	0	1	0	0
Glyma.11G199700	Glyma11g31440	LRR III	1	0	0	0	0	1	0	0
Glyma.11G214400	Glyma11g33430	LRR IX	36	6	26	0	0	4	0	0
Glyma.11G232200	Glyma11g35570	LRR VI-a	1	0	0	0	0	0	0	1
Glyma.11G233500	Glyma11g35710	LRR III	6	0	2	0	1	3	0	0
Glyma.12G094200	Glyma12g09960	LRR IX	2	1	1	0	0	0	0	0
Glyma.12G152400	Glyma12g23910	LRR VII-c	1	0	0	0	0	1	0	0
Glyma.12G155900	Glyma12g25460	LRR VIII-b	2	0	0	0	0	2	0	0
Glyma.12G233100	Glyma12g36170	LRR VIII-b	2	0	0	0	0	2	0	0
Glyma.12G233300	Glyma12g36190	LRR VIII-b	8	0	1	0	0	7	0	0
Glyma.13G111800	Glyma13g17160	LRR III	1	0	0	0	0	1	0	0
Glyma.13G150000	Glyma13g21380	LRR III	12	4	2	0	0	2	0	4
Glyma.13G174900	Glyma13g24340	LRR XI-d	4	1	1	0	0	0	0	2
Glyma.13G235000	Glyma13g30830	LRR XI-d	1	1	0	0	0	0	0	0	Pod maturity
Glyma.13G266000	Glyma13g34090	LRR VIII-b	2	0	1	0	0	1	0	0
Glyma.13G266100	Glyma13g34100	LRR VIII-b	7	0	0	0	0	7	0	0
Glyma.13G266300	Glyma13g34140	LRR VIII-b	1	0	0	0	0	1	0	0
Glyma.13G294100	Glyma13g36990	LRR XI-d	2	1	1	0	0	0	0	0
Glyma.13G352700	Glyma13g42910	LRR I-a	2	2	0	0	0	0	0	0
Glyma.13G352800	Glyma13g42930	LRR I-a	17	1	5	0	0	11	0	0
Glyma.14G060400	Glyma14g06580	LRR XII-a	1	1	0	0	0	0	0	0
Glyma.15G001500	Glyma15g00360	LRR XI-a	2	0	1	0	0	0	0	1
Glyma.15G051600	Glyma15g05730	LRR II	3	0	1	0	0	1	1	0
Glyma.15G069500	Glyma15g07520	LRR V	2	0	1	0	0	1	0	0
Glyma.15G237200	Glyma15g37900	LRR XII-b	1	0	1	0	0	0	0	0
Glyma.16G092600	Glyma16g13560	LRR I-b	1	0	0	0	0	1	0	0
Glyma.16G156100	Glyma16g27250	LRR X-e	1	1	0	0	0	0	0	0	Pod dehiscence
Glyma.17G119800	Glyma17g12880	LRR III	1	1	0	0	0	0	0	0	Seed weight
Glyma.18G042200	Glyma18g04780	LRR IX	3	2	1	0	0	0	0	0
Glyma.18G050700	Glyma18g05710	LRR VIII-a	32	1	3	0	0	28	0	0	Twinning habit
Glyma.18G073600	Glyma18g08190	LRR XI-c	3	0	1	0	0	1	0	1
Glyma.19G081200	Glyma19g23720	LRR XII-b	2	1	1	0	0	0	0	0
Glyma.19G143300	Glyma19g32510	LRR XI-b	1	0	1	0	0	0	0	0
Glyma.20G170900	Glyma20g31080	LRR XI-c	2	0	2	0	0	0	0	0
Glyma.20G173000	Glyma20g31320	LRR II	1	0	0	0	0	1	0	0
Glyma.U025000	Glyma12g27600	LRR X-c	1	1	0	0	0	0	0	0
		Total	302	43	89	2	1	134	8	25
